# Supplementary material for: OLFML3 Promotes IRG1 Mitochondrial Localization and Modulates Mitochondrial Function in Macrophages
Source: Int J Biol Sci. 2025 Feb 26;21(5):2275–95. doi: 10.7150/ijbs.103859 (PMC11900800; doi:10.7150/ijbs.103859)
Supplement: Supplementary file 2 — Supplementary dataset 1. [file ijbsv21p2275s2.xlsx]

## Sheet: RAW264.7-RNA-seq-Volcano(KO_WT)
GeneSymbol	logFC	AveExpr	t	P.Value	adj.P.Val	B	logP	contrast	cellline	ID	logFDR	group
Eif2s3y	-6.71637	0.00187194	-97.3559	1.76188e-15	4.71126e-11	20.7692	14.754	KO_WT	RAW	ENSMUSG00000069049	10.3269	down
Psma8	-6.54645	-0.156201	-78.0108	1.41961e-14	1.89802e-10	20.1653	13.8478	KO_WT	RAW	ENSMUSG00000036743	9.7217	down
Ddx3y	-5.52279	-0.399387	-52.5991	5.79283e-13	2.84678e-09	18.5401	12.2371	KO_WT	RAW	ENSMUSG00000069045	8.54565	down
Tox2	-5.13722	-1.74462	-52.3896	6.01433e-13	2.84678e-09	18.5197	12.2208	KO_WT	RAW	ENSMUSG00000074607	8.54565	down
Pcdhgc3	-4.7827	-1.07046	-52.2819	6.13171e-13	2.84678e-09	18.5091	12.2124	KO_WT	RAW	ENSMUSG00000102918	8.54565	down
Clstn3	-5.17735	-0.563992	-52.055	6.38768e-13	2.84678e-09	18.4867	12.1947	KO_WT	RAW	ENSMUSG00000008153	8.54565	down
Flt1	-5.08665	-0.369092	-44.8574	2.58545e-12	9.87641e-09	17.6615	11.5875	KO_WT	RAW	ENSMUSG00000029648	8.0054	down
Gm10964	6.26539	0.869169	41.2925	5.62468e-12	1.72541e-08	17.1541	11.2499	KO_WT	RAW	ENSMUSG00000078620	7.76311	up
Kdm5d	-3.11966	-1.68662	-41.1521	5.80729e-12	1.72541e-08	17.1325	11.236	KO_WT	RAW	ENSMUSG00000056673	7.76311	down
Irf7	-3.22814	3.39063	-39.5222	8.48406e-12	2.26864e-08	16.8721	11.0714	KO_WT	RAW	ENSMUSG00000025498	7.64423	down
Cnnm1	-3.6203	-2.21173	-37.3227	1.45128e-11	3.52794e-08	16.4899	10.8382	KO_WT	RAW	ENSMUSG00000025189	7.45248	down
Ambp	-5.18682	-0.704671	-33.7487	3.72556e-11	8.30179e-08	15.7824	10.4288	KO_WT	RAW	ENSMUSG00000028356	7.08083	down
Plekhg3	-4.24484	-1.25183	-32.183	5.8104e-11	1.09369e-07	15.4336	10.2358	KO_WT	RAW	ENSMUSG00000052609	6.9611	down
Serinc2	-3.38631	2.17051	-32.1453	5.87449e-11	1.09369e-07	15.4248	10.231	KO_WT	RAW	ENSMUSG00000023232	6.9611	down
Lgals3bp	-2.39957	4.86534	-31.9964	6.13515e-11	1.09369e-07	15.3902	10.2122	KO_WT	RAW	ENSMUSG00000033880	6.9611	down
Adcy2	-3.25912	-1.67042	-31.7117	6.66988e-11	1.1147e-07	15.3234	10.1759	KO_WT	RAW	ENSMUSG00000021536	6.95284	down
Ets2	-2.35062	4.20118	-31.4352	7.23907e-11	1.13866e-07	15.2576	10.1403	KO_WT	RAW	ENSMUSG00000022895	6.9436	down
Gpnmb	-2.61164	4.64505	-31.02	8.19689e-11	1.21769e-07	15.1571	10.0864	KO_WT	RAW	ENSMUSG00000029816	6.91446	down
Tmem26	-3.03031	3.05327	-29.2866	1.4026e-10	1.97398e-07	14.7147	9.85307	KO_WT	RAW	ENSMUSG00000060044	6.70466	down
Alpl	-2.21014	-2.33563	-29.063	1.50666e-10	2.0144e-07	14.6548	9.82199	KO_WT	RAW	ENSMUSG00000028766	6.69585	down
Timp1	-6.06368	2.46813	-28.5005	1.80815e-10	2.30238e-07	14.5012	9.74277	KO_WT	RAW	ENSMUSG00000001131	6.63782	down
App	-1.8042	3.25192	-27.9433	2.17383e-10	2.64219e-07	14.3447	9.66277	KO_WT	RAW	ENSMUSG00000022892	6.57804	down
Gypc	2.94914	1.85234	27.629	2.41572e-10	2.80853e-07	14.2544	9.61695	KO_WT	RAW	ENSMUSG00000090523	6.55152	up
Cd36	2.17588	5.54606	26.8291	3.17668e-10	3.53935e-07	14.0179	9.49803	KO_WT	RAW	ENSMUSG00000002944	6.45108	up
Spp1	-3.76096	9.2556	-26.4852	3.58246e-10	3.8318e-07	13.9132	9.44582	KO_WT	RAW	ENSMUSG00000029304	6.4166	down
Col15a1	2.77219	-1.63003	26.1858	3.98264e-10	3.99869e-07	13.8205	9.39983	KO_WT	RAW	ENSMUSG00000028339	6.39808	up
Egln3	-3.63559	-1.65889	-26.1473	4.03757e-10	3.99869e-07	13.8085	9.39388	KO_WT	RAW	ENSMUSG00000035105	6.39808	down
Uty	-2.83129	-1.85466	-25.996	4.26179e-10	4.07001e-07	13.761	9.37041	KO_WT	RAW	ENSMUSG00000068457	6.3904	down
Ctdspl	-2.66417	-2.46481	-25.648	4.8315e-10	4.45497e-07	13.6502	9.31592	KO_WT	RAW	ENSMUSG00000047409	6.35116	down
Slc7a4	-2.90298	-2.35718	-25.4197	5.25085e-10	4.49197e-07	13.5765	9.27977	KO_WT	RAW	ENSMUSG00000022756	6.34756	down
Evl	4.28408	0.912313	25.3789	5.32981e-10	4.49197e-07	13.5632	9.27329	KO_WT	RAW	ENSMUSG00000021262	6.34756	up
Rhox2h	-5.20994	-0.558069	-25.3105	5.4654e-10	4.49197e-07	13.5409	9.26238	KO_WT	RAW	ENSMUSG00000079627	6.34756	down
7SK	1.56812	-2.9299	25.2719	5.54357e-10	4.49197e-07	13.5283	9.25621	KO_WT	RAW	ENSMUSG00002076234	6.34756	up
Akr1b8	-2.49569	4.61165	-25.1097	5.8859e-10	4.61094e-07	13.4749	9.23019	KO_WT	RAW	ENSMUSG00000029762	6.33621	down
Zfp334	-3.43406	-1.5515	-25.0421	6.03526e-10	4.61094e-07	13.4525	9.2193	KO_WT	RAW	ENSMUSG00000017667	6.33621	down
Nsd1	-2.145	-2.1084	-24.1773	8.36771e-10	6.21535e-07	13.1588	9.07739	KO_WT	RAW	ENSMUSG00000021488	6.20653	down
Hpgd	6.28415	1.33802	23.9207	9.24009e-10	6.67784e-07	13.069	9.03432	KO_WT	RAW	ENSMUSG00000031613	6.17536	up
Il1rn	-3.12227	2.54799	-23.7815	9.75481e-10	6.7061e-07	13.0197	9.01078	KO_WT	RAW	ENSMUSG00000026981	6.17353	down
P2ry12	4.62918	-1.1694	23.7747	9.78078e-10	6.7061e-07	13.0173	9.00963	KO_WT	RAW	ENSMUSG00000036353	6.17353	up
Hspb7	-4.0648	0.578652	-23.5902	1.05148e-09	7.02915e-07	12.9514	8.9782	KO_WT	RAW	ENSMUSG00000006221	6.1531	down
Rab15	-3.0906	-1.56958	-23.4269	1.12151e-09	7.31446e-07	12.8925	8.9502	KO_WT	RAW	ENSMUSG00000021062	6.13582	down
Card11	2.24003	2.81707	23.3196	1.17035e-09	7.45121e-07	12.8535	8.93169	KO_WT	RAW	ENSMUSG00000036526	6.12777	up
Layn	-3.33647	-0.491165	-22.9599	1.352e-09	8.38567e-07	12.721	8.86902	KO_WT	RAW	ENSMUSG00000060594	6.07646	down
Gpr85	2.10837	0.943622	22.9095	1.37984e-09	8.38567e-07	12.7022	8.86017	KO_WT	RAW	ENSMUSG00000048216	6.07646	up
Ddr2	-2.10248	-2.17125	-22.7038	1.50027e-09	8.91494e-07	12.6251	8.82383	KO_WT	RAW	ENSMUSG00000026674	6.04988	down
Chpf	-1.92732	2.03003	-22.6126	1.55731e-09	9.05273e-07	12.5906	8.80762	KO_WT	RAW	ENSMUSG00000032997	6.04322	down
Ptpn5	-2.69743	-1.26729	-22.4805	1.64428e-09	9.35491e-07	12.5403	8.78402	KO_WT	RAW	ENSMUSG00000030854	6.02896	down
Ina	-2.74423	-1.96751	-22.3503	1.73525e-09	9.6668e-07	12.4903	8.76064	KO_WT	RAW	ENSMUSG00000034336	6.01472	down
Il21r	3.27493	0.213319	22.236	1.8197e-09	9.93034e-07	12.4462	8.74	KO_WT	RAW	ENSMUSG00000030745	6.00304	up
Cd300e	-2.97593	0.158585	-21.9847	2.02184e-09	1.06219e-06	12.3481	8.69425	KO_WT	RAW	ENSMUSG00000048498	5.9738	down
Dmwd	-4.01408	1.22349	-21.98	2.02586e-09	1.06219e-06	12.3462	8.69339	KO_WT	RAW	ENSMUSG00000030410	5.9738	down
Zfp608	-2.46411	-2.25846	-21.9228	2.07534e-09	1.0672e-06	12.3237	8.68291	KO_WT	RAW	ENSMUSG00000052713	5.97175	down
Ajm1	2.57668	0.104593	21.3834	2.61389e-09	1.31878e-06	12.1075	8.58271	KO_WT	RAW	ENSMUSG00000029419	5.87983	up
Cuedc1	-3.11638	-0.161595	-21.1925	2.84001e-09	1.40633e-06	12.0293	8.54668	KO_WT	RAW	ENSMUSG00000018378	5.85191	down
Chst1	-5.9536	-0.84248	-20.952	3.15634e-09	1.53456e-06	11.9296	8.50082	KO_WT	RAW	ENSMUSG00000027221	5.81402	down
Epsti1	-3.11721	1.69826	-20.8554	3.29411e-09	1.54597e-06	11.8891	8.48226	KO_WT	RAW	ENSMUSG00000022014	5.8108	down
Lgals9	-3.30538	2.17072	-20.8174	3.35011e-09	1.54597e-06	11.8732	8.47494	KO_WT	RAW	ENSMUSG00000001123	5.8108	down
Ikbke	-1.47223	2.17933	-20.8153	3.35327e-09	1.54597e-06	11.8723	8.47453	KO_WT	RAW	ENSMUSG00000042349	5.8108	down
Micall2	-3.02584	1.13757	-20.7655	3.4283e-09	1.54732e-06	11.8513	8.46492	KO_WT	RAW	ENSMUSG00000036718	5.81042	down
Rasgef1b	-1.52431	1.71094	-20.7371	3.47193e-09	1.54732e-06	11.8393	8.45943	KO_WT	RAW	ENSMUSG00000089809	5.81042	down
Sntb2	-3.25136	0.368044	-20.369	4.09702e-09	1.79597e-06	11.6819	8.38753	KO_WT	RAW	ENSMUSG00000041308	5.7457	down
Gm44014	1.35817	-2.98239	20.295	4.23707e-09	1.81757e-06	11.6498	8.37293	KO_WT	RAW	ENSMUSG00000107915	5.74051	up
Lpar1	-2.94419	-0.744771	-20.2717	4.28222e-09	1.81757e-06	11.6397	8.36833	KO_WT	RAW	ENSMUSG00000038668	5.74051	down
Ms4a6c	-1.55756	2.99788	-20.2273	4.36988e-09	1.82579e-06	11.6204	8.35953	KO_WT	RAW	ENSMUSG00000079419	5.73855	down
Rasal1	1.77157	2.47348	19.8777	5.13316e-09	2.1117e-06	11.4663	8.28962	KO_WT	RAW	ENSMUSG00000029602	5.67537	up
Rhox5	-4.73524	-0.457918	-19.5352	6.02599e-09	2.44144e-06	11.3121	8.21997	KO_WT	RAW	ENSMUSG00000095180	5.61235	down
Ier3	-2.76573	6.03005	-19.3263	6.6537e-09	2.65552e-06	11.2165	8.17694	KO_WT	RAW	ENSMUSG00000003541	5.57585	down
Tagap	1.44959	3.60652	19.1107	7.37845e-09	2.90147e-06	11.1165	8.13203	KO_WT	RAW	ENSMUSG00000033450	5.53738	up
Gm29650	-4.86303	-0.654449	-18.9323	8.04446e-09	3.11752e-06	11.0327	8.0945	KO_WT	RAW	ENSMUSG00000099876	5.50619	down
Cmah	2.58808	-2.50433	18.7533	8.77955e-09	3.35379e-06	10.9478	8.05653	KO_WT	RAW	ENSMUSG00000016756	5.47446	up
Morc4	-2.88988	-1.91973	-18.5689	9.61539e-09	3.55922e-06	10.8592	8.01703	KO_WT	RAW	ENSMUSG00000031434	5.44865	down
Lyz2	-2.72089	9.76536	-18.5672	9.62358e-09	3.55922e-06	10.8584	8.01666	KO_WT	RAW	ENSMUSG00000069516	5.44865	down
Alox5	-1.64396	3.23566	-18.5478	9.71664e-09	3.55922e-06	10.849	8.01248	KO_WT	RAW	ENSMUSG00000025701	5.44865	down
Gm44954	3.20096	-1.72174	18.4716	1.00917e-08	3.64664e-06	10.8121	7.99604	KO_WT	RAW	ENSMUSG00000109205	5.43811	up
Clec4e	-1.90573	4.60303	-18.4207	1.0351e-08	3.66529e-06	10.7873	7.98502	KO_WT	RAW	ENSMUSG00000030142	5.43589	down
Slc9a7	4.76465	-1.02969	18.4046	1.04345e-08	3.66529e-06	10.7795	7.98153	KO_WT	RAW	ENSMUSG00000037341	5.43589	up
Fam81a	-3.56605	-1.4993	-18.3817	1.05545e-08	3.66529e-06	10.7683	7.97656	KO_WT	RAW	ENSMUSG00000032224	5.43589	down
Adam8	-1.16672	4.45814	-18.3488	1.07299e-08	3.67843e-06	10.7522	7.9694	KO_WT	RAW	ENSMUSG00000025473	5.43434	down
Fcrl1	-1.56181	2.86679	-18.3132	1.09235e-08	3.69739e-06	10.7347	7.96164	KO_WT	RAW	ENSMUSG00000059994	5.4321	down
Rtp4	-3.47047	3.23869	-18.2213	1.14404e-08	3.82397e-06	10.6895	7.94156	KO_WT	RAW	ENSMUSG00000033355	5.41749	down
Fam107b	1.63466	2.78813	18.0951	1.2195e-08	4.02587e-06	10.6269	7.91382	KO_WT	RAW	ENSMUSG00000026655	5.39514	up
Dner	-3.36713	0.25121	-18.0672	1.23695e-08	4.03367e-06	10.613	7.90765	KO_WT	RAW	ENSMUSG00000036766	5.3943	down
Zfta	-2.18358	-0.418213	-17.972	1.29843e-08	4.16347e-06	10.5654	7.88658	KO_WT	RAW	ENSMUSG00000053080	5.38054	down
Pip5k1b	-1.31833	4.35872	-17.9578	1.3079e-08	4.16347e-06	10.5582	7.88343	KO_WT	RAW	ENSMUSG00000024867	5.38054	down
Klf6	-1.47797	4.02996	-17.917	1.33551e-08	4.17924e-06	10.5377	7.87435	KO_WT	RAW	ENSMUSG00000000078	5.3789	down
Hacd1	-2.7171	-0.428613	-17.9045	1.34411e-08	4.17924e-06	10.5314	7.87157	KO_WT	RAW	ENSMUSG00000063275	5.3789	down
Trim55	4.65343	-1.17941	17.6399	1.54099e-08	4.72971e-06	10.3969	7.8122	KO_WT	RAW	ENSMUSG00000060913	5.32517	up
Ext1	-2.36707	-2.0972	-17.6068	1.56778e-08	4.72971e-06	10.3799	7.80471	KO_WT	RAW	ENSMUSG00000061731	5.32517	down
S1pr1	2.48553	-0.428943	17.5989	1.57421e-08	4.72971e-06	10.3759	7.80294	KO_WT	RAW	ENSMUSG00000045092	5.32517	up
Zfp462	-1.82026	-2.10386	-17.4821	1.67338e-08	4.97178e-06	10.3156	7.77641	KO_WT	RAW	ENSMUSG00000060206	5.30349	down
Car2	-1.46999	7.689	-17.4222	1.7269e-08	5.07442e-06	10.2845	7.76273	KO_WT	RAW	ENSMUSG00000027562	5.29461	down
Oas2	-1.67991	3.51353	-17.2903	1.85156e-08	5.38159e-06	10.2156	7.73246	KO_WT	RAW	ENSMUSG00000032690	5.26909	down
Pax3	-2.75008	-1.60212	-17.267	1.87454e-08	5.3898e-06	10.2034	7.72711	KO_WT	RAW	ENSMUSG00000004872	5.26843	down
Magea13	-3.6148	-1.49796	-17.2084	1.9339e-08	5.50134e-06	10.1725	7.71356	KO_WT	RAW	ENSMUSG00000046180	5.25953	down
Ndrg1	-1.92097	3.31387	-17.1042	2.04451e-08	5.75477e-06	10.1174	7.68941	KO_WT	RAW	ENSMUSG00000005125	5.23997	down
Gng12	1.63508	3.30414	17.0815	2.06959e-08	5.76466e-06	10.1053	7.68412	KO_WT	RAW	ENSMUSG00000036402	5.23923	up
Itgb7	-3.04427	1.51038	-16.8722	2.31696e-08	6.38716e-06	9.99325	7.63508	KO_WT	RAW	ENSMUSG00000001281	5.19469	down
Olfr368	3.6315	-1.53297	16.8057	2.40217e-08	6.5309e-06	9.95733	7.6194	KO_WT	RAW	ENSMUSG00000049018	5.18503	up
Adamts6	2.66186	-1.76785	16.7937	2.41795e-08	6.5309e-06	9.95082	7.61655	KO_WT	RAW	ENSMUSG00000046169	5.18503	up
Gm10384	1.88095	-1.06835	16.5974	2.69253e-08	7.19982e-06	9.8437	7.56984	KO_WT	RAW	ENSMUSG00000072618	5.14268	up
Cd276	-1.39975	2.76403	-16.4543	2.91437e-08	7.71586e-06	9.7647	7.53546	KO_WT	RAW	ENSMUSG00000035914	5.11262	down
Arhgap15	1.82409	-0.399074	16.4311	2.95221e-08	7.73941e-06	9.75182	7.52985	KO_WT	RAW	ENSMUSG00000049744	5.11129	up
Usp18	-3.13524	3.16158	-16.2982	3.17964e-08	8.18479e-06	9.67764	7.49762	KO_WT	RAW	ENSMUSG00000030107	5.08699	down
Ifitm3	-3.94952	8.24742	-16.2961	3.18331e-08	8.18479e-06	9.67649	7.49712	KO_WT	RAW	ENSMUSG00000025492	5.08699	down
Flot2	-2.81806	1.91201	-16.2635	3.24214e-08	8.25665e-06	9.65817	7.48917	KO_WT	RAW	ENSMUSG00000061981	5.0832	down
Tnfrsf13b	2.02271	0.713102	16.2163	3.32937e-08	8.39882e-06	9.6316	7.47764	KO_WT	RAW	ENSMUSG00000010142	5.07578	up
Icam1	1.03913	5.70697	16.039	3.68073e-08	9.19838e-06	9.53107	7.43407	KO_WT	RAW	ENSMUSG00000037405	5.03629	up
Tmsb10	-3.66635	4.46649	-16.0054	3.75189e-08	9.2894e-06	9.51186	7.42575	KO_WT	RAW	ENSMUSG00000079523	5.03201	down
Sdc4	-1.37167	7.05922	-15.9791	3.80852e-08	9.30902e-06	9.49683	7.41924	KO_WT	RAW	ENSMUSG00000017009	5.0311	down
Adamtsl5	-2.22853	0.350316	-15.9695	3.82944e-08	9.30902e-06	9.49133	7.41686	KO_WT	RAW	ENSMUSG00000043822	5.0311	down
Kif17	-2.03888	-0.119338	-15.9335	3.90915e-08	9.37373e-06	9.47065	7.40792	KO_WT	RAW	ENSMUSG00000028758	5.02809	down
Pou2f2	1.41221	3.23975	15.9259	3.92617e-08	9.37373e-06	9.46629	7.40603	KO_WT	RAW	ENSMUSG00000008496	5.02809	up
Mkx	-2.81369	-2.10535	-15.8647	4.0666e-08	9.6231e-06	9.43099	7.39077	KO_WT	RAW	ENSMUSG00000061013	5.01669	down
P2ry13	4.02705	-2.09344	15.8275	4.15465e-08	9.71747e-06	9.40946	7.38147	KO_WT	RAW	ENSMUSG00000036362	5.01245	up
Pxdn	2.984	-0.235499	15.8172	4.17916e-08	9.71747e-06	9.40355	7.37891	KO_WT	RAW	ENSMUSG00000020674	5.01245	up
Slc44a2	1.42312	3.55344	15.7457	4.35558e-08	9.99987e-06	9.36197	7.36095	KO_WT	RAW	ENSMUSG00000057193	5.00001	up
Rab11fip4	2.14252	-2.27103	15.7378	4.37541e-08	9.99987e-06	9.3574	7.35898	KO_WT	RAW	ENSMUSG00000017639	5.00001	up
Agpat4	-1.73843	3.26985	-15.6327	4.65107e-08	1.04552e-05	9.2959	7.33245	KO_WT	RAW	ENSMUSG00000023827	4.98067	down
Cd14	-2.0743	8.57735	-15.6167	4.69448e-08	1.04552e-05	9.28654	7.32841	KO_WT	RAW	ENSMUSG00000051439	4.98067	down
Npr1	-2.21605	-1.67123	-15.6106	4.71137e-08	1.04552e-05	9.28293	7.32685	KO_WT	RAW	ENSMUSG00000027931	4.98067	down
Trim47	-3.78029	-0.651094	-15.5927	4.7607e-08	1.04552e-05	9.27243	7.32233	KO_WT	RAW	ENSMUSG00000020773	4.98067	down
Psd4	-1.61339	-2.40599	-15.5893	4.77015e-08	1.04552e-05	9.27043	7.32147	KO_WT	RAW	ENSMUSG00000026979	4.98067	down
Eef2k	-2.31818	-1.1064	-15.564	4.84134e-08	1.0464e-05	9.25551	7.31503	KO_WT	RAW	ENSMUSG00000035064	4.9803	down
Zdhhc23	2.1609	-0.52752	15.5601	4.85243e-08	1.0464e-05	9.2532	7.31404	KO_WT	RAW	ENSMUSG00000036304	4.9803	up
Pmp22	-1.8098	3.43071	-15.5461	4.89222e-08	1.04654e-05	9.24497	7.31049	KO_WT	RAW	ENSMUSG00000018217	4.98024	down
Als2cl	2.37313	0.605326	15.5155	4.98084e-08	1.05705e-05	9.22687	7.3027	KO_WT	RAW	ENSMUSG00000044037	4.97591	up
Lacc1	1.94459	2.70046	15.4392	5.20948e-08	1.09686e-05	9.18159	7.28321	KO_WT	RAW	ENSMUSG00000044350	4.95985	up
-	-1.02226	-3.06636	-15.4172	5.27745e-08	1.10249e-05	9.16851	7.27758	KO_WT	RAW	ENSMUSG00000120661	4.95762	down
Dhx58	-1.70068	3.0216	-15.3051	5.64005e-08	1.16911e-05	9.1014	7.24872	KO_WT	RAW	ENSMUSG00000017830	4.93215	down
Aqp1	-3.36676	-2.08428	-15.1257	6.27834e-08	1.29141e-05	8.99297	7.20216	KO_WT	RAW	ENSMUSG00000004655	4.88894	down
Slpi	-4.55755	1.63723	-15.0904	6.41288e-08	1.30547e-05	8.9715	7.19295	KO_WT	RAW	ENSMUSG00000017002	4.88423	down
Anxa2	-2.06391	7.12215	-15.0823	6.44434e-08	1.30547e-05	8.96654	7.19082	KO_WT	RAW	ENSMUSG00000032231	4.88423	down
Fgr	-1.57383	3.51474	-15.0509	6.56768e-08	1.32045e-05	8.94734	7.18259	KO_WT	RAW	ENSMUSG00000028874	4.87928	down
Arhgap27os3	2.41619	1.00075	14.8916	7.23366e-08	1.44349e-05	8.84942	7.14064	KO_WT	RAW	ENSMUSG00000085887	4.84059	up
Six5	-2.75603	-1.54561	-14.8531	7.4057e-08	1.46688e-05	8.82557	7.13043	KO_WT	RAW	ENSMUSG00000040841	4.83361	down
Anxa6	-2.04911	2.0303	-14.7596	7.84248e-08	1.54197e-05	8.76738	7.10555	KO_WT	RAW	ENSMUSG00000018340	4.81192	down
Cpne2	-2.09927	1.17158	-14.7384	7.94564e-08	1.55085e-05	8.7541	7.09987	KO_WT	RAW	ENSMUSG00000034361	4.80943	down
Runx3	3.04056	0.267142	14.7165	8.0536e-08	1.56053e-05	8.74038	7.09401	KO_WT	RAW	ENSMUSG00000070691	4.80673	up
Sla	1.26184	1.66147	14.6775	8.2499e-08	1.58553e-05	8.7159	7.08355	KO_WT	RAW	ENSMUSG00000022372	4.79982	up
Cldn11	-1.99531	4.27629	-14.6674	8.30123e-08	1.58553e-05	8.7096	7.08086	KO_WT	RAW	ENSMUSG00000037625	4.79982	down
Cd44	-0.94381	5.86706	-14.634	8.47477e-08	1.6072e-05	8.68856	7.07187	KO_WT	RAW	ENSMUSG00000005087	4.79393	down
Fhad1	1.84425	-1.19084	14.497	9.22888e-08	1.73584e-05	8.6018	7.03485	KO_WT	RAW	ENSMUSG00000051435	4.76049	up
Dusp6	-1.86684	1.6457	-14.4877	9.28291e-08	1.73584e-05	8.59585	7.03232	KO_WT	RAW	ENSMUSG00000019960	4.76049	down
Htr1b	-3.1513	2.54779	-14.3908	9.86473e-08	1.83183e-05	8.5339	7.00591	KO_WT	RAW	ENSMUSG00000049511	4.73712	down
Dmpk	-2.42955	2.29837	-14.1744	1.13144e-07	2.07388e-05	8.39398	6.94637	KO_WT	RAW	ENSMUSG00000030409	4.68322	down
Shisa3	1.62019	1.60153	14.1731	1.13234e-07	2.07388e-05	8.39317	6.94602	KO_WT	RAW	ENSMUSG00000050010	4.68322	up
Pid1	-1.3081	4.2812	-14.1251	1.16761e-07	2.12394e-05	8.36183	6.9327	KO_WT	RAW	ENSMUSG00000045658	4.67286	down
Gda	-2.29361	-2.05888	-14.0334	1.23845e-07	2.23758e-05	8.30161	6.90712	KO_WT	RAW	ENSMUSG00000058624	4.65022	down
3830403N18Rik	-7.43877	0.969033	-13.9603	1.29829e-07	2.32994e-05	8.25333	6.88663	KO_WT	RAW	ENSMUSG00000031125	4.63265	down
Rubcnl	1.45863	1.16275	13.9204	1.3323e-07	2.37504e-05	8.22685	6.8754	KO_WT	RAW	ENSMUSG00000034959	4.62433	up
Esr1	1.55892	-2.63218	13.8241	1.41846e-07	2.5042e-05	8.16266	6.84818	KO_WT	RAW	ENSMUSG00000019768	4.60133	up
Slc9a9	1.76545	-0.151221	13.8187	1.42348e-07	2.5042e-05	8.15904	6.84665	KO_WT	RAW	ENSMUSG00000031129	4.60133	up
Birc3	1.29364	4.16391	13.7907	1.44969e-07	2.53364e-05	8.14034	6.83873	KO_WT	RAW	ENSMUSG00000032000	4.59626	up
Dcstamp	-1.16975	3.771	-13.6288	1.61268e-07	2.8002e-05	8.03104	6.79245	KO_WT	RAW	ENSMUSG00000022303	4.55281	down
Clec4d	-2.39042	4.89872	-13.6173	1.62493e-07	2.80327e-05	8.02327	6.78916	KO_WT	RAW	ENSMUSG00000030144	4.55233	down
Slc45a3	-2.39737	-0.86614	-13.5501	1.69907e-07	2.91238e-05	7.97745	6.76979	KO_WT	RAW	ENSMUSG00000026435	4.53575	down
Serpine1	-1.21374	3.71418	-13.4958	1.76169e-07	2.99222e-05	7.94026	6.75407	KO_WT	RAW	ENSMUSG00000037411	4.52401	down
Prkar2b	2.42046	0.945821	13.4904	1.76803e-07	2.99222e-05	7.93657	6.75251	KO_WT	RAW	ENSMUSG00000002997	4.52401	up
Speg	-2.40305	-1.71468	-13.4554	1.80984e-07	3.04372e-05	7.91254	6.74236	KO_WT	RAW	ENSMUSG00000026207	4.5166	down
Sdc1	-2.70466	0.31827	-13.3257	1.97464e-07	3.28858e-05	7.82289	6.70451	KO_WT	RAW	ENSMUSG00000020592	4.48299	down
Zfp449	-1.86626	-2.50846	-13.3217	1.98004e-07	3.28858e-05	7.82008	6.70333	KO_WT	RAW	ENSMUSG00000073176	4.48299	down
Gm7204	-2.00474	-0.271204	-13.3066	2.0003e-07	3.30174e-05	7.8096	6.6989	KO_WT	RAW	ENSMUSG00000048164	4.48126	down
Tmem106a	-1.1604	3.25969	-13.2847	2.03016e-07	3.33046e-05	7.79435	6.69247	KO_WT	RAW	ENSMUSG00000034947	4.4775	down
Ifi27l2a	-3.06329	5.5697	-13.2361	2.09827e-07	3.4212e-05	7.76036	6.67814	KO_WT	RAW	ENSMUSG00000079017	4.46582	down
Pdcd1	1.19908	5.19363	13.1872	2.16922e-07	3.51545e-05	7.7261	6.6637	KO_WT	RAW	ENSMUSG00000026285	4.45402	up
Fcgr2b	-1.13971	0.998695	-13.1768	2.1846e-07	3.51905e-05	7.71882	6.66063	KO_WT	RAW	ENSMUSG00000026656	4.45358	down
Plxdc1	-3.01125	-1.78665	-13.1637	2.20419e-07	3.52934e-05	7.70962	6.65675	KO_WT	RAW	ENSMUSG00000017417	4.45231	down
Zic5	-1.62131	-2.47028	-13.0766	2.33968e-07	3.72399e-05	7.64811	6.63084	KO_WT	RAW	ENSMUSG00000041703	4.42899	down
Lrrc32	-2.38311	-1.69517	-13.0643	2.3596e-07	3.73347e-05	7.63936	6.62716	KO_WT	RAW	ENSMUSG00000090958	4.42789	down
Nyap1	-1.48872	-2.93829	-13.0343	2.40878e-07	3.78887e-05	7.61808	6.6182	KO_WT	RAW	ENSMUSG00000045348	4.42149	down
Snx9	-0.955802	5.59318	-12.9708	2.51664e-07	3.93537e-05	7.57287	6.59918	KO_WT	RAW	ENSMUSG00000002365	4.40501	down
Sgsm1	-2.05022	1.90212	-12.9503	2.55267e-07	3.95057e-05	7.55819	6.59301	KO_WT	RAW	ENSMUSG00000042216	4.40334	down
C3ar1	-1.6811	2.64413	-12.9484	2.55591e-07	3.95057e-05	7.55688	6.59246	KO_WT	RAW	ENSMUSG00000040552	4.40334	down
Ifi44	-2.58092	2.6948	-12.9397	2.57139e-07	3.95167e-05	7.55065	6.58983	KO_WT	RAW	ENSMUSG00000028037	4.40322	down
Tmem38b	-1.23254	5.0722	-12.8753	2.68909e-07	4.08561e-05	7.50442	6.57039	KO_WT	RAW	ENSMUSG00000028420	4.38874	down
Cd40	-1.65313	2.47256	-12.8753	2.6891e-07	4.08561e-05	7.50441	6.57039	KO_WT	RAW	ENSMUSG00000017652	4.38874	down
Clec4a3	-1.84507	0.314512	-12.8592	2.71954e-07	4.10851e-05	7.49278	6.5655	KO_WT	RAW	ENSMUSG00000043832	4.38632	down
Zfp979	-2.13603	-1.90062	-12.8495	2.73797e-07	4.11311e-05	7.4858	6.56257	KO_WT	RAW	ENSMUSG00000066000	4.38583	down
A530010L16Rik	1.4551	0.180339	12.7989	2.83641e-07	4.23719e-05	7.44929	6.54723	KO_WT	RAW	ENSMUSG00000110682	4.37292	up
Adgre1	-1.18472	3.37425	-12.76	2.9149e-07	4.33024e-05	7.42107	6.53538	KO_WT	RAW	ENSMUSG00000004730	4.36349	down
Yipf7	-2.58711	-1.30878	-12.7305	2.976e-07	4.39659e-05	7.39961	6.52637	KO_WT	RAW	ENSMUSG00000029158	4.35688	down
Usp2	1.2316	2.13137	12.7123	3.01425e-07	4.42864e-05	7.3864	6.52082	KO_WT	RAW	ENSMUSG00000032010	4.35373	up
4930461G14Rik	-3.09027	-2.09662	-12.6658	3.11494e-07	4.55156e-05	7.3524	6.50655	KO_WT	RAW	ENSMUSG00000097651	4.34184	down
Pirb	-2.52552	-1.70706	-12.649	3.15214e-07	4.58089e-05	7.34011	6.50139	KO_WT	RAW	ENSMUSG00000058818	4.33905	down
Gm30042	-3.74571	-0.48919	-12.5971	3.27032e-07	4.70236e-05	7.30201	6.48541	KO_WT	RAW	ENSMUSG00000118330	4.32768	down
Tnfaip2	-0.881133	5.14845	-12.5968	3.2709e-07	4.70236e-05	7.30182	6.48533	KO_WT	RAW	ENSMUSG00000021281	4.32768	down
Cd48	2.58844	2.5516	12.5701	3.33369e-07	4.767e-05	7.28213	6.47707	KO_WT	RAW	ENSMUSG00000015355	4.32175	up
Sidt2	0.938406	3.49575	12.4835	3.54627e-07	5.044e-05	7.21808	6.45023	KO_WT	RAW	ENSMUSG00000034908	4.29723	up
Il10ra	1.28734	4.08287	12.472	3.5755e-07	5.05866e-05	7.20957	6.44666	KO_WT	RAW	ENSMUSG00000032089	4.29596	up
Spire2	-3.05928	-0.462625	-12.4522	3.62668e-07	5.10407e-05	7.19484	6.44049	KO_WT	RAW	ENSMUSG00000010154	4.29208	down
Msr1	-0.844993	4.62479	-12.3715	3.84365e-07	5.38111e-05	7.13458	6.41526	KO_WT	RAW	ENSMUSG00000025044	4.26913	down
Adgrl2	-2.15204	-1.2647	-12.3638	3.86497e-07	5.38277e-05	7.12884	6.41285	KO_WT	RAW	ENSMUSG00000028184	4.26899	down
Exph5	1.65027	-2.6097	12.3428	3.92409e-07	5.41669e-05	7.11309	6.40626	KO_WT	RAW	ENSMUSG00000034584	4.26627	up
Ly9	1.03432	4.06508	12.3408	3.92984e-07	5.41669e-05	7.11157	6.40563	KO_WT	RAW	ENSMUSG00000004707	4.26627	up
Ctsl	-1.47514	4.59769	-12.3123	4.01161e-07	5.50105e-05	7.0902	6.39668	KO_WT	RAW	ENSMUSG00000021477	4.25955	down
Col27a1	-1.43779	-1.8652	-12.1848	4.40212e-07	6.00575e-05	6.99374	6.35634	KO_WT	RAW	ENSMUSG00000045672	4.22143	down
Gm13470	-3.71236	0.111571	-12.1158	4.63051e-07	6.28527e-05	6.94118	6.33437	KO_WT	RAW	ENSMUSG00000086644	4.20168	down
Gstm1	-4.90424	0.910677	-12.0989	4.68854e-07	6.3319e-05	6.92823	6.32896	KO_WT	RAW	ENSMUSG00000058135	4.19847	down
Fhod3	-1.6208	-1.91737	-12.0855	4.73504e-07	6.36144e-05	6.91797	6.32468	KO_WT	RAW	ENSMUSG00000034295	4.19644	down
Mthfd2l	-1.55213	-0.768296	-12.079	4.758e-07	6.36144e-05	6.91294	6.32258	KO_WT	RAW	ENSMUSG00000029376	4.19644	down
Znf41-ps	3.13063	-0.915687	12.0509	4.85772e-07	6.46245e-05	6.89137	6.31357	KO_WT	RAW	ENSMUSG00000084350	4.1896	up
Ptgir	-2.65475	1.9446	-12.0407	4.89438e-07	6.479e-05	6.88355	6.3103	KO_WT	RAW	ENSMUSG00000043017	4.18849	down
Gm47015	-3.29803	-1.27386	-12.0162	4.98378e-07	6.5479e-05	6.86473	6.30244	KO_WT	RAW	ENSMUSG00000112907	4.1839	down
Itgam	-1.73081	1.83204	-12.0131	4.99541e-07	6.5479e-05	6.8623	6.30143	KO_WT	RAW	ENSMUSG00000030786	4.1839	down
Mst1	-1.41669	1.60353	-11.9689	5.16184e-07	6.70748e-05	6.8282	6.2872	KO_WT	RAW	ENSMUSG00000032591	4.17344	down
Acss2	-1.61464	-0.0263386	-11.9675	5.16731e-07	6.70748e-05	6.8271	6.28674	KO_WT	RAW	ENSMUSG00000027605	4.17344	down
Dapk1	3.04926	-0.557369	11.936	5.28999e-07	6.80986e-05	6.80268	6.27654	KO_WT	RAW	ENSMUSG00000021559	4.16686	up
Tfpi	-2.12617	-2.24285	-11.9342	5.29713e-07	6.80986e-05	6.80128	6.27596	KO_WT	RAW	ENSMUSG00000027082	4.16686	down
Tuba1a	-1.74706	3.13904	-11.9132	5.38052e-07	6.83737e-05	6.78502	6.26918	KO_WT	RAW	ENSMUSG00000072235	4.16511	down
Ms4a6b	-1.4849	1.86715	-11.9112	5.38855e-07	6.83737e-05	6.78347	6.26853	KO_WT	RAW	ENSMUSG00000024677	4.16511	down
Septin7	0.761197	5.06177	11.9077	5.40282e-07	6.83737e-05	6.78071	6.26738	KO_WT	RAW	ENSMUSG00000001833	4.16511	up
Espnl	-1.9443	-1.94587	-11.9032	5.4208e-07	6.83737e-05	6.77725	6.26594	KO_WT	RAW	ENSMUSG00000049515	4.16511	down
Taf1d	0.80885	5.27722	11.8829	5.50377e-07	6.90942e-05	6.76144	6.25934	KO_WT	RAW	ENSMUSG00000031939	4.16056	up
H2-M3	-1.52307	3.45876	-11.8404	5.68224e-07	7.10014e-05	6.7282	6.24548	KO_WT	RAW	ENSMUSG00000016206	4.14873	down
Rabgap1l	1.45178	-1.72165	11.8213	5.76405e-07	7.16887e-05	6.71331	6.23927	KO_WT	RAW	ENSMUSG00000026721	4.14455	up
Sec16b	2.66572	-0.514948	11.8076	5.82362e-07	7.20942e-05	6.7026	6.23481	KO_WT	RAW	ENSMUSG00000026589	4.1421	up
Tgfbr1	2.55336	2.36504	11.794	5.88366e-07	7.25019e-05	6.69191	6.23035	KO_WT	RAW	ENSMUSG00000007613	4.13965	up
Mt2	-2.34322	6.67716	-11.7741	5.97257e-07	7.32598e-05	6.67629	6.22384	KO_WT	RAW	ENSMUSG00000031762	4.13513	down
Pde4b	1.08705	1.31106	11.7537	6.06543e-07	7.40592e-05	6.66021	6.21714	KO_WT	RAW	ENSMUSG00000028525	4.13042	up
Copz2	-1.59449	-2.51192	-11.7422	6.11835e-07	7.43272e-05	6.65115	6.21337	KO_WT	RAW	ENSMUSG00000018672	4.12885	down
Tlr1	1.1355	3.08325	11.7369	6.14297e-07	7.43272e-05	6.64697	6.21162	KO_WT	RAW	ENSMUSG00000044827	4.12885	up
Rab3il1	0.946841	2.99696	11.6662	6.48111e-07	7.80652e-05	6.5911	6.18835	KO_WT	RAW	ENSMUSG00000024663	4.10754	up
Plin2	-1.92168	2.25529	-11.6314	6.65536e-07	7.98047e-05	6.56342	6.17683	KO_WT	RAW	ENSMUSG00000028494	4.09797	down
Prss40	-2.25797	-2.21981	-11.5942	6.84692e-07	8.17351e-05	6.53382	6.1645	KO_WT	RAW	ENSMUSG00000037529	4.08759	down
Cpq	1.97292	-0.567868	11.5337	7.17181e-07	8.52329e-05	6.48543	6.14437	KO_WT	RAW	ENSMUSG00000039007	4.06939	up
Ptpn22	-0.821636	3.4153	-11.4998	7.36166e-07	8.63511e-05	6.45816	6.13302	KO_WT	RAW	ENSMUSG00000027843	4.06373	down
Trib1	-0.910026	0.679983	-11.4981	7.37122e-07	8.63511e-05	6.4568	6.13246	KO_WT	RAW	ENSMUSG00000032501	4.06373	down
Ube2q2	0.828011	4.37553	11.4946	7.39117e-07	8.63511e-05	6.45398	6.13129	KO_WT	RAW	ENSMUSG00000032307	4.06373	up
Lilra6	-2.0478	-2.55478	-11.4939	7.39506e-07	8.63511e-05	6.45343	6.13106	KO_WT	RAW	ENSMUSG00000030427	4.06373	down
Rbpj	-0.857411	3.27764	-11.4645	7.5649e-07	8.79501e-05	6.42972	6.1212	KO_WT	RAW	ENSMUSG00000039191	4.05576	down
Gpr34	2.84822	-1.39433	11.4415	7.70026e-07	8.91363e-05	6.41119	6.11349	KO_WT	RAW	ENSMUSG00000040229	4.04995	up
Senp8	0.966804	1.364	11.4118	7.87954e-07	9.08185e-05	6.38715	6.1035	KO_WT	RAW	ENSMUSG00000051705	4.04183	up
Fli1	0.840155	3.74001	11.3791	8.08227e-07	9.27553e-05	6.3606	6.09247	KO_WT	RAW	ENSMUSG00000016087	4.03266	up
Dusp4	-2.48611	3.74218	-11.3704	8.13693e-07	9.29835e-05	6.35356	6.08954	KO_WT	RAW	ENSMUSG00000031530	4.03159	down
5830444B04Rik	-1.46671	-2.68845	-11.3528	8.24945e-07	9.38682e-05	6.3392	6.08358	KO_WT	RAW	ENSMUSG00000084803	4.02748	down
Rapgef5	2.17527	-1.51683	11.3264	8.42048e-07	9.54084e-05	6.31775	6.07466	KO_WT	RAW	ENSMUSG00000041992	4.02041	up
Cfp	-2.00669	6.02989	-11.3138	8.5037e-07	9.59447e-05	6.30747	6.07039	KO_WT	RAW	ENSMUSG00000001128	4.01798	down
Ighm	1.03611	7.18774	11.2962	8.6218e-07	9.68684e-05	6.29305	6.0644	KO_WT	RAW	ENSMUSG00000076617	4.01382	up
Xdh	-1.88307	-2.1587	-11.2899	8.66462e-07	9.69422e-05	6.28787	6.06225	KO_WT	RAW	ENSMUSG00000024066	4.01349	down
Phlda1	-1.81282	1.39958	-11.2841	8.70368e-07	9.69735e-05	6.28317	6.0603	KO_WT	RAW	ENSMUSG00000020205	4.01335	down
Rhob	-1.32244	2.24698	-11.2772	8.75132e-07	9.70997e-05	6.27746	6.05793	KO_WT	RAW	ENSMUSG00000054364	4.01278	down
Siglech	2.93662	0.845242	11.2625	8.85269e-07	9.78185e-05	6.26541	6.05292	KO_WT	RAW	ENSMUSG00000051504	4.00958	up
S1pr2	0.999338	2.09197	11.2565	8.89393e-07	9.78698e-05	6.26055	6.05091	KO_WT	RAW	ENSMUSG00000043895	4.00935	up
Abcd2	1.8043	-2.13758	11.2489	8.94756e-07	9.80565e-05	6.25426	6.0483	KO_WT	RAW	ENSMUSG00000055782	4.00852	up
H2-T23	-1.41327	3.44779	-11.2414	9.00029e-07	9.82317e-05	6.24812	6.04574	KO_WT	RAW	ENSMUSG00000067212	4.00775	down
Prxl2a	-1.05725	2.71474	-11.187	9.39382e-07	0.00010211	6.20334	6.02716	KO_WT	RAW	ENSMUSG00000021792	3.99093	down
1700017B05Rik	0.832788	4.28688	11.1736	9.49412e-07	0.000102783	6.19223	6.02255	KO_WT	RAW	ENSMUSG00000032300	3.98808	up
Ncs1	-1.31294	2.20451	-11.1358	9.78258e-07	0.000105397	6.1609	6.00955	KO_WT	RAW	ENSMUSG00000062661	3.97717	down
Car5b	-0.862349	1.58067	-11.1317	9.81443e-07	0.000105397	6.1575	6.00813	KO_WT	RAW	ENSMUSG00000031373	3.97717	down
4930524O08Rik	-1.59466	-2.71963	-11.1119	9.9694e-07	0.000106633	6.1411	6.00133	KO_WT	RAW	ENSMUSG00000098627	3.97211	down
Cped1	-1.76017	-0.489155	-11.0535	1.04432e-06	0.000111256	6.09247	5.98116	KO_WT	RAW	ENSMUSG00000062980	3.95368	down
Mfge8	-1.4881	3.57022	-11.0429	1.05322e-06	0.000111538	6.08359	5.97748	KO_WT	RAW	ENSMUSG00000030605	3.95258	down
Arc	-2.20643	-0.279568	-11.0404	1.05531e-06	0.000111538	6.08151	5.97662	KO_WT	RAW	ENSMUSG00000022602	3.95258	down
Mapk12	-2.79442	-1.31555	-11.0117	1.07982e-06	0.000113679	6.05746	5.96665	KO_WT	RAW	ENSMUSG00000022610	3.94432	down
Abcc3	-2.32933	-1.87153	-11.0016	1.08857e-06	0.00011415	6.04901	5.96314	KO_WT	RAW	ENSMUSG00000020865	3.94252	down
Ryk	-0.975035	4.48033	-10.9855	1.1027e-06	0.000114941	6.03549	5.95754	KO_WT	RAW	ENSMUSG00000032547	3.93953	down
Gm9732	2.20289	0.481535	10.9832	1.1047e-06	0.000114941	6.03359	5.95675	KO_WT	RAW	ENSMUSG00000115483	3.93953	up
Lyz1	-5.66451	0.558266	-10.9468	1.13744e-06	0.000117888	6.00298	5.94407	KO_WT	RAW	ENSMUSG00000069515	3.92853	down
Slc41a2	-1.08658	1.87972	-10.9393	1.14437e-06	0.000118149	5.99662	5.94143	KO_WT	RAW	ENSMUSG00000034591	3.92757	down
Dusp9	-1.38026	-2.86503	-10.9272	1.15559e-06	0.000118848	5.98639	5.93719	KO_WT	RAW	ENSMUSG00000031383	3.92501	down
Aagab	0.843778	3.16735	10.9119	1.16994e-06	0.000119863	5.97345	5.93184	KO_WT	RAW	ENSMUSG00000037257	3.92131	up
Jag2	-1.50296	-1.08619	-10.9052	1.17625e-06	0.000119887	5.96781	5.9295	KO_WT	RAW	ENSMUSG00000002799	3.92123	down
Rcsd1	-1.40834	1.35075	-10.9021	1.17914e-06	0.000119887	5.96524	5.92843	KO_WT	RAW	ENSMUSG00000040723	3.92123	down
Col4a1	-0.85283	-3.04097	-10.8867	1.19395e-06	0.000120933	5.95216	5.92301	KO_WT	RAW	ENSMUSG00000031502	3.91746	down
Smo	-2.73194	-2.1206	-10.8627	1.21738e-06	0.00012284	5.93178	5.91457	KO_WT	RAW	ENSMUSG00000001761	3.91066	down
Ddx58	-1.23383	2.61116	-10.8196	1.26067e-06	0.000126731	5.89513	5.8994	KO_WT	RAW	ENSMUSG00000040296	3.89712	down
Mtfmt	0.804265	3.4497	10.8053	1.27531e-06	0.000127722	5.88302	5.89438	KO_WT	RAW	ENSMUSG00000059183	3.89373	up
Slc7a7	-1.98252	0.572487	-10.7905	1.29076e-06	0.000128486	5.87038	5.88915	KO_WT	RAW	ENSMUSG00000000958	3.89114	down
Zfyve9	1.66724	0.515472	10.7888	1.29255e-06	0.000128486	5.86893	5.88855	KO_WT	RAW	ENSMUSG00000034557	3.89114	up
Lama4	2.17215	-2.05271	10.7527	1.33123e-06	0.000131841	5.83799	5.87575	KO_WT	RAW	ENSMUSG00000019846	3.87995	up
Vim	-1.40194	7.44794	-10.7316	1.35435e-06	0.000133395	5.81992	5.86827	KO_WT	RAW	ENSMUSG00000026728	3.87486	down
Actn1	-1.10593	3.56092	-10.7293	1.3569e-06	0.000133395	5.81794	5.86745	KO_WT	RAW	ENSMUSG00000015143	3.87486	down
S100a10	-2.13827	7.60457	-10.7175	1.37009e-06	0.000133811	5.80779	5.86325	KO_WT	RAW	ENSMUSG00000041959	3.87351	down
Gm16332	2.35149	-0.579709	10.7166	1.37114e-06	0.000133811	5.80699	5.86292	KO_WT	RAW	ENSMUSG00000089991	3.87351	up
Il2rg	0.931053	4.6838	10.6979	1.39232e-06	0.000135384	5.79089	5.85626	KO_WT	RAW	ENSMUSG00000031304	3.86843	up
Cadm1	1.03088	4.75187	10.693	1.3979e-06	0.000135434	5.7867	5.85453	KO_WT	RAW	ENSMUSG00000032076	3.86827	up
Sp140	1.23115	3.51626	10.6433	1.45622e-06	0.000140575	5.74378	5.83677	KO_WT	RAW	ENSMUSG00000070031	3.85209	up
Fkbp11	-1.84924	1.65818	-10.6292	1.47317e-06	0.0001417	5.73163	5.83175	KO_WT	RAW	ENSMUSG00000003355	3.84863	down
Fcna	-2.44381	1.89595	-10.6158	1.48962e-06	0.000142769	5.71996	5.82692	KO_WT	RAW	ENSMUSG00000026938	3.84537	down
Smad3	1.83991	0.287471	10.5835	1.52989e-06	0.000146105	5.69194	5.81534	KO_WT	RAW	ENSMUSG00000032402	3.83534	up
Afp	-2.50142	0.628489	-10.5584	1.56208e-06	0.000148648	5.67007	5.8063	KO_WT	RAW	ENSMUSG00000054932	3.82784	down
Neurl3	1.39843	1.1613	10.5465	1.57758e-06	0.00014959	5.65969	5.80201	KO_WT	RAW	ENSMUSG00000047180	3.8251	up
Isg15	-2.6701	4.22822	-10.491	1.65218e-06	0.000155502	5.61114	5.78194	KO_WT	RAW	ENSMUSG00000035692	3.80826	down
Kirrel3	-2.18255	-1.88115	-10.4863	1.65863e-06	0.000155502	5.60704	5.78025	KO_WT	RAW	ENSMUSG00000032036	3.80826	down
Rnf180	2.03181	-1.60005	10.4859	1.65913e-06	0.000155502	5.60672	5.78012	KO_WT	RAW	ENSMUSG00000021720	3.80826	up
Cds1	1.68723	0.309161	10.483	1.66319e-06	0.000155502	5.60416	5.77906	KO_WT	RAW	ENSMUSG00000029330	3.80826	up
Efr3b	-1.74042	-1.28133	-10.4699	1.68146e-06	0.000156663	5.59267	5.77431	KO_WT	RAW	ENSMUSG00000020658	3.80503	down
Cacng8	-3.32754	1.14508	-10.4595	1.69623e-06	0.000157093	5.58348	5.77052	KO_WT	RAW	ENSMUSG00000053395	3.80384	down
Ank2	2.84596	-1.39748	10.4583	1.69783e-06	0.000157093	5.58248	5.77011	KO_WT	RAW	ENSMUSG00000032826	3.80384	up
Palm3	-2.10033	-2.30613	-10.4421	1.72098e-06	0.000158687	5.56824	5.76422	KO_WT	RAW	ENSMUSG00000047986	3.79946	down
Ankrd49	0.8767	3.78345	10.4378	1.72729e-06	0.000158721	5.5644	5.76263	KO_WT	RAW	ENSMUSG00000031931	3.79937	up
Jun	-1.47801	2.86182	-10.4335	1.73349e-06	0.000158745	5.56063	5.76108	KO_WT	RAW	ENSMUSG00000052684	3.7993	down
Fah	-3.1889	-0.606807	-10.4188	1.75494e-06	0.000160161	5.5477	5.75574	KO_WT	RAW	ENSMUSG00000030630	3.79544	down
Ggt7	-2.7667	-1.53211	-10.3884	1.80031e-06	0.000163487	5.52085	5.74465	KO_WT	RAW	ENSMUSG00000027603	3.78652	down
Irx2	-1.16141	3.2439	-10.3805	1.81232e-06	0.000163487	5.51386	5.74177	KO_WT	RAW	ENSMUSG00000001504	3.78652	down
Hpgds	1.30279	3.11892	10.3793	1.81426e-06	0.000163487	5.51273	5.7413	KO_WT	RAW	ENSMUSG00000029919	3.78652	up
Cdc42ep4	-0.945791	2.95114	-10.3782	1.81584e-06	0.000163487	5.51182	5.74092	KO_WT	RAW	ENSMUSG00000041598	3.78652	down
Mafb	-2.85732	-0.90487	-10.3462	1.86549e-06	0.000167393	5.48344	5.72921	KO_WT	RAW	ENSMUSG00000074622	3.77626	down
Wsb2	-0.91961	3.10833	-10.3169	1.91232e-06	0.000171022	5.45736	5.71844	KO_WT	RAW	ENSMUSG00000029364	3.76695	down
Cd59a	-2.55043	-1.64142	-10.3072	1.92809e-06	0.000171857	5.44871	5.71487	KO_WT	RAW	ENSMUSG00000032679	3.76483	down
4632415L05Rik	1.20623	2.47646	10.2949	1.94823e-06	0.000172624	5.43778	5.71036	KO_WT	RAW	ENSMUSG00000048106	3.7629	up
Antxr1	-1.5811	-2.45811	-10.2941	1.94961e-06	0.000172624	5.43703	5.71005	KO_WT	RAW	ENSMUSG00000033420	3.7629	down
Slc12a4	-0.628778	4.77185	-10.2786	1.97542e-06	0.000173963	5.42319	5.70434	KO_WT	RAW	ENSMUSG00000017765	3.75954	down
B3glct	-0.833858	1.19963	-10.2772	1.97774e-06	0.000173963	5.42196	5.70383	KO_WT	RAW	ENSMUSG00000051950	3.75954	down
A530040E14Rik	1.80962	2.44712	10.2658	1.99698e-06	0.000175079	5.41177	5.69963	KO_WT	RAW	ENSMUSG00000072109	3.75677	up
Gpr65	1.21088	3.21907	10.2535	2.01792e-06	0.000176337	5.40079	5.6951	KO_WT	RAW	ENSMUSG00000021886	3.75366	up
Sema4c	-1.28136	0.36795	-10.2412	2.03915e-06	0.000177612	5.38977	5.69055	KO_WT	RAW	ENSMUSG00000026121	3.75053	down
Ccl2	-2.91325	1.35812	-10.212	2.09052e-06	0.000180916	5.36358	5.67975	KO_WT	RAW	ENSMUSG00000035385	3.74252	down
-	4.16459	-1.79653	10.212	2.09062e-06	0.000180916	5.36353	5.67973	KO_WT	RAW	ENSMUSG00000120453	3.74252	up
Dap	-1.22041	5.77841	-10.2077	2.09826e-06	0.000180992	5.35969	5.67814	KO_WT	RAW	ENSMUSG00000039168	3.74234	down
Ccdc122	2.10643	0.777565	10.1517	2.20138e-06	0.000189276	5.30916	5.6573	KO_WT	RAW	ENSMUSG00000034795	3.7229	up
Cd80	-1.74655	1.21291	-10.1443	2.21526e-06	0.000189859	5.30254	5.65458	KO_WT	RAW	ENSMUSG00000075122	3.72157	down
Kif21a	1.98909	-0.820758	10.1351	2.23286e-06	0.000190377	5.29421	5.65114	KO_WT	RAW	ENSMUSG00000022629	3.72038	up
Spink5	1.96726	2.80757	10.1337	2.23555e-06	0.000190377	5.29294	5.65062	KO_WT	RAW	ENSMUSG00000055561	3.72038	up
Slc8a1	1.59113	-2.79063	10.1255	2.25142e-06	0.00019112	5.28549	5.64754	KO_WT	RAW	ENSMUSG00000054640	3.71869	up
Shb	-1.6168	1.2828	-10.0824	2.33646e-06	0.000197711	5.24643	5.63144	KO_WT	RAW	ENSMUSG00000044813	3.70397	down
Bco2	1.14976	2.00327	10.0733	2.35484e-06	0.000198055	5.23817	5.62804	KO_WT	RAW	ENSMUSG00000032066	3.70322	up
Gm29340	-1.584	1.74404	-10.0731	2.35532e-06	0.000198055	5.23795	5.62795	KO_WT	RAW	ENSMUSG00000099470	3.70322	down
St6gal1	2.55996	0.523067	10.0447	2.41399e-06	0.000202352	5.21203	5.61726	KO_WT	RAW	ENSMUSG00000022885	3.69389	up
Gm17168	2.14432	-2.78585	10.0284	2.44816e-06	0.000204574	5.19721	5.61116	KO_WT	RAW	ENSMUSG00000091390	3.68915	up
Bmf	-1.66311	-0.73802	-9.98795	2.53571e-06	0.00021123	5.16017	5.5959	KO_WT	RAW	ENSMUSG00000040093	3.67524	down
Rnf217	1.25884	-0.0211852	9.95622	2.60675e-06	0.000216474	5.13104	5.5839	KO_WT	RAW	ENSMUSG00000063760	3.66459	up
Med17	0.670004	4.33489	9.93437	2.65693e-06	0.000219376	5.11094	5.57562	KO_WT	RAW	ENSMUSG00000031935	3.65881	up
Tuba4a	-1.24663	4.88303	-9.93387	2.65811e-06	0.000219376	5.11047	5.57543	KO_WT	RAW	ENSMUSG00000026202	3.65881	down
Oas1a	-1.37413	5.09711	-9.92599	2.67647e-06	0.000220212	5.10321	5.57244	KO_WT	RAW	ENSMUSG00000052776	3.65716	down
Ccnd2	-2.03752	-0.00123398	-9.92213	2.68552e-06	0.000220279	5.09965	5.57097	KO_WT	RAW	ENSMUSG00000000184	3.65703	down
Nefh	-2.27509	-2.14448	-9.91156	2.71047e-06	0.000221337	5.0899	5.56696	KO_WT	RAW	ENSMUSG00000020396	3.65495	down
Capn2	-0.91278	3.63061	-9.90966	2.71498e-06	0.000221337	5.08815	5.56623	KO_WT	RAW	ENSMUSG00000026509	3.65495	down
Gch1	-1.45592	2.23653	-9.9032	2.73038e-06	0.000221916	5.08218	5.56378	KO_WT	RAW	ENSMUSG00000037580	3.65381	down
Gm15433	3.4833	-0.123776	9.89808	2.74264e-06	0.000222237	5.07745	5.56183	KO_WT	RAW	ENSMUSG00000118590	3.65318	up
Klhl30	-1.3179	-1.96552	-9.89174	2.75794e-06	0.000222801	5.07159	5.55942	KO_WT	RAW	ENSMUSG00000026308	3.65208	down
Ifitm6	-3.41533	2.37198	-9.87585	2.79666e-06	0.000225249	5.05688	5.55336	KO_WT	RAW	ENSMUSG00000059108	3.64734	down
Cmpk2	-1.99429	1.28651	-9.83999	2.88623e-06	0.000231765	5.02362	5.53967	KO_WT	RAW	ENSMUSG00000020638	3.63495	down
Gja1	-1.227	1.0774	-9.83125	2.90854e-06	0.000232725	5.0155	5.53632	KO_WT	RAW	ENSMUSG00000050953	3.63316	down
Becn2	-1.56755	-2.88959	-9.82851	2.91559e-06	0.000232725	5.01295	5.53527	KO_WT	RAW	ENSMUSG00000104158	3.63316	down
Tmeff1	2.24928	0.850389	9.81341	2.95467e-06	0.000235142	4.9989	5.52949	KO_WT	RAW	ENSMUSG00000028347	3.62867	up
Rhoq	1.09331	4.111	9.79438	3.00475e-06	0.000238419	4.98116	5.52219	KO_WT	RAW	ENSMUSG00000024143	3.62266	up
Gask1b	-0.881244	-1.94248	-9.78047	3.04197e-06	0.000240658	4.96817	5.51684	KO_WT	RAW	ENSMUSG00000027955	3.6186	down
Igf2bp1	-1.28106	-2.65317	-9.76795	3.07587e-06	0.000242622	4.95647	5.51203	KO_WT	RAW	ENSMUSG00000013415	3.61507	down
Idh1	-0.724845	4.77588	-9.74896	3.12812e-06	0.000245629	4.93869	5.50472	KO_WT	RAW	ENSMUSG00000025950	3.60972	down
Oas1g	-1.25015	4.46565	-9.74743	3.13237e-06	0.000245629	4.93725	5.50413	KO_WT	RAW	ENSMUSG00000066861	3.60972	down
Gm6166	-1.45211	6.04167	-9.73232	3.17469e-06	0.00024822	4.92309	5.4983	KO_WT	RAW	ENSMUSG00000074280	3.60516	down
Ppic	-1.73038	5.04277	-9.72069	3.2077e-06	0.000249607	4.91217	5.49381	KO_WT	RAW	ENSMUSG00000024538	3.60274	down
Fcgr3	-4.05837	-1.19564	-9.7195	3.2111e-06	0.000249607	4.91105	5.49335	KO_WT	RAW	ENSMUSG00000059498	3.60274	down
Rab8b	1.13357	5.25735	9.71205	3.23244e-06	0.000250538	4.90406	5.49047	KO_WT	RAW	ENSMUSG00000036943	3.60113	up
Stap1	0.686748	5.76824	9.70466	3.25379e-06	0.000250964	4.89711	5.48761	KO_WT	RAW	ENSMUSG00000029254	3.60039	up
Baiap2l1	-2.09483	-0.38301	-9.70365	3.25671e-06	0.000250964	4.89616	5.48722	KO_WT	RAW	ENSMUSG00000038859	3.60039	down
Cd24a	-1.34707	3.11388	-9.69066	3.29465e-06	0.000253158	4.88393	5.48219	KO_WT	RAW	ENSMUSG00000047139	3.59661	down
Ighj1	2.35292	5.25256	9.6688	3.35958e-06	0.000257408	4.86332	5.47371	KO_WT	RAW	ENSMUSG00000076621	3.58938	up
Chordc1	0.634908	4.48595	9.66128	3.38225e-06	0.000258404	4.85622	5.47079	KO_WT	RAW	ENSMUSG00000001774	3.5877	up
Gm15398	3.80049	-1.10067	9.6528	3.40799e-06	0.000259629	4.84821	5.4675	KO_WT	RAW	ENSMUSG00000085456	3.58565	up
Gas6	-2.56898	-2.10782	-9.64439	3.43377e-06	0.000260849	4.84025	5.46423	KO_WT	RAW	ENSMUSG00000031451	3.58361	down
Hspa1b	-2.6723	1.31327	-9.63104	3.47507e-06	0.000263239	4.82763	5.45904	KO_WT	RAW	ENSMUSG00000090877	3.57965	down
Oas3	-1.47194	3.4492	-9.5622	3.697e-06	0.00027926	4.76222	5.43215	KO_WT	RAW	ENSMUSG00000032661	3.55399	down
Crtac1	-1.56866	-2.6506	-9.51523	3.8573e-06	0.00028987	4.71737	5.41372	KO_WT	RAW	ENSMUSG00000042401	3.5378	down
Ctso	1.46647	0.904138	9.5147	3.85916e-06	0.00028987	4.71686	5.41351	KO_WT	RAW	ENSMUSG00000028015	3.5378	up
Pgm5	-1.33064	-0.179754	-9.48097	3.97906e-06	0.00029804	4.68452	5.40022	KO_WT	RAW	ENSMUSG00000041731	3.52573	down
Nradd	-1.56584	1.55283	-9.47487	4.00117e-06	0.000298858	4.67867	5.39781	KO_WT	RAW	ENSMUSG00000032491	3.52453	down
Irak3	-1.7008	1.52196	-9.466	4.03358e-06	0.00030044	4.67014	5.39431	KO_WT	RAW	ENSMUSG00000020227	3.52224	down
Dpy19l1	1.09169	3.91076	9.44962	4.09417e-06	0.000304106	4.65438	5.38783	KO_WT	RAW	ENSMUSG00000043067	3.51698	up
Marcksl1	-1.15464	7.15186	-9.44341	4.11737e-06	0.000304982	4.6484	5.38538	KO_WT	RAW	ENSMUSG00000047945	3.51573	down
Arhgap4	-1.32972	-0.691857	-9.42028	4.20519e-06	0.000310627	4.62609	5.37621	KO_WT	RAW	ENSMUSG00000031389	3.50776	down
Mrc2	1.6412	-2.57887	9.40037	4.28239e-06	0.000315458	4.60685	5.36831	KO_WT	RAW	ENSMUSG00000020695	3.50106	up
1810055G02Rik	-0.778046	3.54507	-9.39238	4.31382e-06	0.0003169	4.59912	5.36514	KO_WT	RAW	ENSMUSG00000035372	3.49908	down
Bmi1	0.780964	4.8989	9.37466	4.38442e-06	0.000320742	4.58195	5.35809	KO_WT	RAW	ENSMUSG00000026739	3.49384	up
Tcam1	-2.31257	-0.123754	-9.37325	4.39011e-06	0.000320742	4.58058	5.35752	KO_WT	RAW	ENSMUSG00000020712	3.49384	down
Srgn	-1.1654	7.03349	-9.36746	4.41346e-06	0.000320796	4.57497	5.35522	KO_WT	RAW	ENSMUSG00000020077	3.49377	down
Hoxb13	-2.55057	-2.10407	-9.36712	4.41485e-06	0.000320796	4.57464	5.35508	KO_WT	RAW	ENSMUSG00000049604	3.49377	down
Gm11613	1.1079	2.02523	9.35821	4.4511e-06	0.000322554	4.56599	5.35153	KO_WT	RAW	ENSMUSG00000085586	3.4914	up
Abcg2	2.25469	-1.53861	9.35251	4.47447e-06	0.000323083	4.56045	5.34926	KO_WT	RAW	ENSMUSG00000029802	3.49069	up
Basp1	-3.47173	-0.694142	-9.35054	4.48256e-06	0.000323083	4.55854	5.34847	KO_WT	RAW	ENSMUSG00000045763	3.49069	down
Nectin1	0.973296	3.44022	9.3376	4.5362e-06	0.00032607	4.54596	5.34331	KO_WT	RAW	ENSMUSG00000032012	3.48669	up
Rtkn2	1.45641	-2.81016	9.33383	4.55195e-06	0.000326148	4.54229	5.3418	KO_WT	RAW	ENSMUSG00000037846	3.48658	up
Gm29008	1.9094	-2.84458	9.33151	4.56169e-06	0.000326148	4.54003	5.34087	KO_WT	RAW	ENSMUSG00000099609	3.48658	up
Zfp202	0.91433	2.42123	9.31456	4.6335e-06	0.000330399	4.52351	5.33409	KO_WT	RAW	ENSMUSG00000025602	3.48096	up
Vps11	0.642393	4.41566	9.30194	4.68771e-06	0.000333376	4.5112	5.32904	KO_WT	RAW	ENSMUSG00000032127	3.47707	up
Gm15513	1.63392	-2.56838	9.28769	4.74982e-06	0.000334838	4.49728	5.32332	KO_WT	RAW	ENSMUSG00000086291	3.47517	up
Cyp2c55	2.80262	-0.887231	9.28661	4.75456e-06	0.000334838	4.49622	5.32289	KO_WT	RAW	ENSMUSG00000025002	3.47517	up
Pacsin1	2.42779	-1.71698	9.2864	4.75545e-06	0.000334838	4.49602	5.32281	KO_WT	RAW	ENSMUSG00000040276	3.47517	up
Herpud2	0.64944	2.95017	9.28574	4.75836e-06	0.000334838	4.49538	5.32254	KO_WT	RAW	ENSMUSG00000008429	3.47517	up
Cfh	1.48208	2.33867	9.28187	4.77543e-06	0.000335158	4.49159	5.32099	KO_WT	RAW	ENSMUSG00000026365	3.47475	up
Tmem150b	-1.58282	-2.52425	-9.24858	4.92489e-06	0.000344742	4.45898	5.3076	KO_WT	RAW	ENSMUSG00000046456	3.46251	down
B3gnt7	1.66516	-1.61702	9.23998	4.96431e-06	0.000346594	4.45054	5.30414	KO_WT	RAW	ENSMUSG00000079445	3.46018	up
Pafah1b2	0.63109	4.84705	9.23607	4.98237e-06	0.000346949	4.4467	5.30256	KO_WT	RAW	ENSMUSG00000003131	3.45973	up
Amy1	3.69773	-1.02636	9.22617	5.02839e-06	0.000349245	4.43697	5.29857	KO_WT	RAW	ENSMUSG00000074264	3.45687	up
Timm29	0.677515	4.59609	9.2119	5.09552e-06	0.000352991	4.42293	5.29281	KO_WT	RAW	ENSMUSG00000048429	3.45224	up
Cdon	2.0509	-0.528263	9.20825	5.11284e-06	0.000353275	4.41934	5.29134	KO_WT	RAW	ENSMUSG00000038119	3.45189	up
Tmem171	-1.35378	2.09932	-9.18349	5.23211e-06	0.000360584	4.39494	5.28132	KO_WT	RAW	ENSMUSG00000052485	3.44299	down
Csf2ra	-0.73136	4.30941	-9.15174	5.38958e-06	0.000370482	4.36354	5.26845	KO_WT	RAW	ENSMUSG00000059326	3.43123	down
Metrnl	-1.84795	3.71964	-9.13204	5.48988e-06	0.000376409	4.34402	5.26044	KO_WT	RAW	ENSMUSG00000039208	3.42434	down
Ddx10	0.642377	5.16518	9.12087	5.54766e-06	0.000379398	4.33294	5.25589	KO_WT	RAW	ENSMUSG00000053289	3.42091	up
Fam76b	0.939122	3.72649	9.11399	5.58355e-06	0.000380878	4.32611	5.25309	KO_WT	RAW	ENSMUSG00000037808	3.41921	up
Chek1	0.817266	3.12496	9.09658	5.67561e-06	0.000386172	4.30879	5.24599	KO_WT	RAW	ENSMUSG00000032113	3.41322	up
Atrnl1	1.29934	-2.76255	9.09229	5.69854e-06	0.000386749	4.30452	5.24424	KO_WT	RAW	ENSMUSG00000054843	3.41257	up
Anxa4	-0.871766	4.3998	-9.05908	5.87951e-06	0.00039802	4.27141	5.23066	KO_WT	RAW	ENSMUSG00000029994	3.40009	down
Ppp2r1b	0.715214	3.78156	9.05488	5.90287e-06	0.000398593	4.26721	5.22894	KO_WT	RAW	ENSMUSG00000032058	3.39947	up
Gnat2	1.46373	-0.698051	9.04449	5.96101e-06	0.000400611	4.25683	5.22468	KO_WT	RAW	ENSMUSG00000009108	3.39728	up
Anpep	-1.50806	0.0945823	-9.04419	5.96272e-06	0.000400611	4.25653	5.22456	KO_WT	RAW	ENSMUSG00000039062	3.39728	down
Gm16333	2.25187	-2.75896	9.03125	6.03603e-06	0.000404027	4.24359	5.21925	KO_WT	RAW	ENSMUSG00000090057	3.39359	up
Sp110	1.30292	3.18	9.02799	6.05469e-06	0.000404027	4.24032	5.21791	KO_WT	RAW	ENSMUSG00000070034	3.39359	up
Birc2	1.00451	3.34247	9.02725	6.05889e-06	0.000404027	4.23958	5.21761	KO_WT	RAW	ENSMUSG00000057367	3.39359	up
Gm9844	-2.70934	0.126033	-9.02342	6.08087e-06	0.000404484	4.23574	5.21603	KO_WT	RAW	ENSMUSG00000091955	3.3931	down
Atp1b3	-0.938816	7.90161	-8.99525	6.24532e-06	0.000413858	4.20748	5.20445	KO_WT	RAW	ENSMUSG00000032412	3.38315	down
9330111N05Rik	1.03659	2.3218	8.99399	6.25276e-06	0.000413858	4.20622	5.20393	KO_WT	RAW	ENSMUSG00000097098	3.38315	up
Cul5	0.852551	3.81643	8.9815	6.32734e-06	0.000417129	4.19365	5.19878	KO_WT	RAW	ENSMUSG00000032030	3.37973	up
Ubash3b	0.928032	2.81554	8.9805	6.33337e-06	0.000417129	4.19264	5.19836	KO_WT	RAW	ENSMUSG00000032020	3.37973	up
Man2c1	0.6155	3.22607	8.96589	6.42191e-06	0.000421921	4.17794	5.19234	KO_WT	RAW	ENSMUSG00000032295	3.37477	up
Stac2	-2.29255	-0.610558	-8.92554	6.67353e-06	0.000437378	4.13721	5.17564	KO_WT	RAW	ENSMUSG00000017400	3.35914	down
Sh3bgrl	0.597296	6.62741	8.91614	6.73366e-06	0.00044024	4.1277	5.17175	KO_WT	RAW	ENSMUSG00000031246	3.35631	up
Hoxa7	-2.61568	-1.82309	-8.85657	7.12903e-06	0.000464829	4.06723	5.14697	KO_WT	RAW	ENSMUSG00000038236	3.33271	down
Prps1l1	2.25612	-2.33483	8.85431	7.14453e-06	0.000464829	4.06493	5.14603	KO_WT	RAW	ENSMUSG00000092305	3.33271	up
Cep57	0.67011	3.92378	8.84276	7.22424e-06	0.000468874	4.05317	5.14121	KO_WT	RAW	ENSMUSG00000031922	3.32894	up
Gdpd1	-2.71991	-0.188539	-8.83328	7.29044e-06	0.000472025	4.0435	5.13725	KO_WT	RAW	ENSMUSG00000061666	3.32604	down
Amz1	1.40275	1.14499	8.81421	7.42556e-06	0.000479613	4.02403	5.12927	KO_WT	RAW	ENSMUSG00000050022	3.31911	up
Ccl9	-1.21647	7.84385	-8.79073	7.59577e-06	0.000489424	4	5.11943	KO_WT	RAW	ENSMUSG00000019122	3.31031	down
Mre11a	0.671721	3.72842	8.77644	7.7014e-06	0.000495037	3.98536	5.11343	KO_WT	RAW	ENSMUSG00000031928	3.30536	up
Ctse	-1.44406	-0.402995	-8.77261	7.72998e-06	0.000495683	3.98143	5.11182	KO_WT	RAW	ENSMUSG00000004552	3.3048	down
Gca	1.41218	1.75676	8.76211	7.80903e-06	0.000499362	3.97064	5.1074	KO_WT	RAW	ENSMUSG00000026893	3.30158	up
Il4ra	1.91495	-0.369173	8.76004	7.8247e-06	0.000499362	3.96851	5.10653	KO_WT	RAW	ENSMUSG00000030748	3.30158	up
Aldh1l1	-2.14435	-1.31757	-8.75149	7.88978e-06	0.000500652	3.95973	5.10294	KO_WT	RAW	ENSMUSG00000030088	3.30046	down
Foxred1	0.704315	3.65268	8.75107	7.89297e-06	0.000500652	3.9593	5.10276	KO_WT	RAW	ENSMUSG00000039048	3.30046	up
Oasl2	-1.22602	0.690191	-8.75001	7.90109e-06	0.000500652	3.95821	5.10231	KO_WT	RAW	ENSMUSG00000029561	3.30046	down
Gm2a	-0.949862	2.32849	-8.74642	7.92863e-06	0.00050121	3.95452	5.1008	KO_WT	RAW	ENSMUSG00000000594	3.29998	down
Sec14l1	0.906662	3.16661	8.72775	8.0737e-06	0.000509176	3.93529	5.09293	KO_WT	RAW	ENSMUSG00000020823	3.29313	up
Agap2	1.25159	1.19991	8.71481	8.17592e-06	0.000514409	3.92195	5.08746	KO_WT	RAW	ENSMUSG00000025422	3.28869	up
Edc3	0.613769	3.05534	8.7031	8.2696e-06	0.000519083	3.90986	5.08252	KO_WT	RAW	ENSMUSG00000038957	3.28476	up
Zfp599	1.5386	0.0992846	8.69403	8.34303e-06	0.000522465	3.90049	5.07868	KO_WT	RAW	ENSMUSG00000062794	3.28194	up
Mpp3	-1.08143	-2.62343	-8.6817	8.44395e-06	0.00052755	3.88773	5.07345	KO_WT	RAW	ENSMUSG00000052373	3.27774	down
Nkapd1	0.865711	3.4828	8.65872	8.63562e-06	0.000538267	3.86392	5.06371	KO_WT	RAW	ENSMUSG00000059820	3.269	up
Zbp1	-1.70231	0.761252	-8.65421	8.67385e-06	0.000539392	3.85924	5.06179	KO_WT	RAW	ENSMUSG00000027514	3.2681	down
Ccl25	0.948906	0.160325	8.62754	8.90343e-06	0.000552385	3.83152	5.05044	KO_WT	RAW	ENSMUSG00000023235	3.25776	up
Rp2	1.14398	3.36572	8.60617	9.09211e-06	0.000562785	3.80927	5.04134	KO_WT	RAW	ENSMUSG00000060090	3.24966	up
Plxnc1	1.45316	2.52483	8.58801	9.25598e-06	0.000570735	3.79031	5.03358	KO_WT	RAW	ENSMUSG00000074785	3.24357	up
C77080	-0.865318	1.39938	-8.58721	9.26324e-06	0.000570735	3.78948	5.03324	KO_WT	RAW	ENSMUSG00000050390	3.24357	down
Vsir	0.633298	2.96112	8.58193	9.31154e-06	0.000572392	3.78396	5.03098	KO_WT	RAW	ENSMUSG00000020101	3.24231	up
Adam3	1.82803	1.14854	8.57558	9.36995e-06	0.000574662	3.77733	5.02826	KO_WT	RAW	ENSMUSG00000031553	3.24059	up
4833415N18Rik	-0.756067	-2.82491	-8.5717	9.40591e-06	0.000575547	3.77326	5.0266	KO_WT	RAW	ENSMUSG00000115936	3.23992	down
Gm42793	-2.35378	0.752354	-8.56746	9.44524e-06	0.000576634	3.76883	5.02479	KO_WT	RAW	ENSMUSG00000105954	3.2391	down
Pls3	-0.641029	3.97014	-8.55029	9.6067e-06	0.000585155	3.75085	5.01743	KO_WT	RAW	ENSMUSG00000016382	3.23273	down
C5ar1	-1.91391	2.59019	-8.54612	9.64637e-06	0.000585587	3.74647	5.01564	KO_WT	RAW	ENSMUSG00000049130	3.23241	down
Man1a	1.3931	1.05399	8.54494	9.65759e-06	0.000585587	3.74524	5.01513	KO_WT	RAW	ENSMUSG00000003746	3.23241	up
Zwilch	0.839371	4.16864	8.53473	9.75562e-06	0.000590193	3.73452	5.01075	KO_WT	RAW	ENSMUSG00000032400	3.22901	up
Zfp317	0.930969	2.93268	8.51777	9.92076e-06	0.000598829	3.7167	5.00345	KO_WT	RAW	ENSMUSG00000057551	3.2227	up
Poglut3	0.628891	3.09911	8.51532	9.94491e-06	0.000598935	3.71412	5.0024	KO_WT	RAW	ENSMUSG00000034487	3.22262	up
Zfp2	-1.19798	-2.85881	-8.50988	9.99861e-06	0.000600815	3.70841	5.00006	KO_WT	RAW	ENSMUSG00000049321	3.22126	down
Wnt6	2.83198	0.310875	8.4963	1.01343e-05	0.000607602	3.6941	4.99421	KO_WT	RAW	ENSMUSG00000033227	3.21638	up
Trim30a	-1.0493	2.00319	-8.47927	1.03072e-05	0.000616589	3.67614	4.98686	KO_WT	RAW	ENSMUSG00000030921	3.21	down
Bst1	-1.10471	1.4039	-8.42782	1.08494e-05	0.000647576	3.62171	4.96459	KO_WT	RAW	ENSMUSG00000029082	3.18871	down
Ankrd33b	-1.07465	-0.247643	-8.42394	1.08916e-05	0.000648646	3.61759	4.96291	KO_WT	RAW	ENSMUSG00000022237	3.18799	down
Lactb	0.85624	4.21691	8.41896	1.0946e-05	0.000650231	3.6123	4.96074	KO_WT	RAW	ENSMUSG00000032370	3.18693	up
Hk3	-0.732173	2.98124	-8.41705	1.09669e-05	0.000650231	3.61028	4.95992	KO_WT	RAW	ENSMUSG00000025877	3.18693	down
Kri1	0.98674	3.89116	8.41261	1.10158e-05	0.000651685	3.60556	4.95799	KO_WT	RAW	ENSMUSG00000035047	3.18596	up
Icam5	1.08367	0.599994	8.40609	1.10879e-05	0.000654504	3.59863	4.95515	KO_WT	RAW	ENSMUSG00000032174	3.18409	up
Raet1e	-1.42332	3.05378	-8.40123	1.1142e-05	0.000656248	3.59346	4.95304	KO_WT	RAW	ENSMUSG00000053219	3.18293	down
Dennd2d	0.633104	3.55838	8.38948	1.12738e-05	0.000661061	3.58097	4.94793	KO_WT	RAW	ENSMUSG00000027901	3.17976	up
Atp1a3	-1.35081	2.47662	-8.38914	1.12778e-05	0.000661061	3.5806	4.94778	KO_WT	RAW	ENSMUSG00000040907	3.17976	down
Fcho1	2.45783	-1.03541	8.38736	1.12979e-05	0.000661061	3.57871	4.947	KO_WT	RAW	ENSMUSG00000070000	3.17976	up
Raet1d	-1.20424	3.27123	-8.38279	1.13498e-05	0.000662653	3.57383	4.94501	KO_WT	RAW	ENSMUSG00000078452	3.17871	down
Tmem229b	1.12835	5.1463	8.36182	1.15914e-05	0.000674288	3.55147	4.93587	KO_WT	RAW	ENSMUSG00000046157	3.17115	up
Pomgnt2	-1.9042	-2.4897	-8.36111	1.15996e-05	0.000674288	3.55072	4.93556	KO_WT	RAW	ENSMUSG00000066235	3.17115	down
Shfl	0.588056	5.05954	8.35514	1.16695e-05	0.000676879	3.54434	4.93295	KO_WT	RAW	ENSMUSG00000038884	3.16949	up
Mtmr2	0.837821	4.48622	8.35157	1.17115e-05	0.000677443	3.54052	4.93139	KO_WT	RAW	ENSMUSG00000031918	3.16913	up
Rbpms	-1.15834	-2.42182	-8.35001	1.17298e-05	0.000677443	3.53886	4.93071	KO_WT	RAW	ENSMUSG00000031586	3.16913	down
Hsh2d	-1.57297	0.927735	-8.34569	1.17809e-05	0.000678927	3.53424	4.92882	KO_WT	RAW	ENSMUSG00000062007	3.16818	down
Zfp438	2.40848	-1.14176	8.34093	1.18376e-05	0.000680723	3.52915	4.92674	KO_WT	RAW	ENSMUSG00000050945	3.16703	up
Eda2r	1.33494	-1.96164	8.30487	1.22762e-05	0.000703281	3.4905	4.91094	KO_WT	RAW	ENSMUSG00000034457	3.15287	up
Bst2	-1.69626	6.36629	-8.30437	1.22824e-05	0.000703281	3.48997	4.91072	KO_WT	RAW	ENSMUSG00000046718	3.15287	down
Ehd1	-1.12816	5.97358	-8.29407	1.24109e-05	0.00070912	3.47891	4.9062	KO_WT	RAW	ENSMUSG00000024772	3.14928	down
Isg20	-1.54997	1.30808	-8.28919	1.24725e-05	0.000709954	3.47366	4.90405	KO_WT	RAW	ENSMUSG00000039236	3.14877	down
Olfml3	1.96292	0.117515	8.2887	1.24786e-05	0.000709954	3.47313	4.90383	KO_WT	RAW	ENSMUSG00000027848	3.14877	up
Mzf1	1.67577	-1.18351	8.28191	1.25646e-05	0.00071333	3.46583	4.90085	KO_WT	RAW	ENSMUSG00000030380	3.14671	up
Itgal	-1.81167	0.766636	-8.27782	1.26169e-05	0.00071478	3.46142	4.89905	KO_WT	RAW	ENSMUSG00000030830	3.14583	down
Pla1a	-1.46468	-1.09212	-8.2719	1.26928e-05	0.000717556	3.45506	4.89644	KO_WT	RAW	ENSMUSG00000002847	3.14414	down
Diaph2	-1.6623	0.692886	-8.25181	1.29542e-05	0.000730789	3.4334	4.88759	KO_WT	RAW	ENSMUSG00000034480	3.13621	down
Ehd2	-2.52233	-0.173214	-8.24884	1.29934e-05	0.00073146	3.43019	4.88628	KO_WT	RAW	ENSMUSG00000074364	3.13581	down
Srxn1	-0.643706	4.05737	-8.21996	1.33808e-05	0.000750183	3.39898	4.87352	KO_WT	RAW	ENSMUSG00000032802	3.12483	down
Vsig10	-1.78126	-0.44136	-8.21926	1.33903e-05	0.000750183	3.39822	4.87321	KO_WT	RAW	ENSMUSG00000066894	3.12483	down
Gm9115	-1.09197	0.56539	-8.21781	1.34102e-05	0.000750183	3.39665	4.87257	KO_WT	RAW	ENSMUSG00000080845	3.12483	down
Msrb2	1.87417	0.446504	8.21219	1.34872e-05	0.000752918	3.39056	4.87008	KO_WT	RAW	ENSMUSG00000023094	3.12325	up
Slc7a14	-1.25026	-2.53264	-8.20975	1.35208e-05	0.000753219	3.38792	4.869	KO_WT	RAW	ENSMUSG00000069072	3.12308	down
Hinfp	0.982866	2.96158	8.19886	1.36718e-05	0.000760049	3.37612	4.86417	KO_WT	RAW	ENSMUSG00000032119	3.11916	up
Parvb	-0.611505	3.80486	-8.18978	1.37992e-05	0.000765538	3.36626	4.86015	KO_WT	RAW	ENSMUSG00000022438	3.11603	down
Glmn	0.877413	3.63271	8.17742	1.39746e-05	0.000773137	3.35284	4.85466	KO_WT	RAW	ENSMUSG00000029276	3.11174	up
Sesn3	0.929499	-2.90192	8.17607	1.3994e-05	0.000773137	3.35137	4.85406	KO_WT	RAW	ENSMUSG00000032009	3.11174	up
Rgs18	3.1542	-1.5642	8.17083	1.40692e-05	0.000775691	3.34567	4.85173	KO_WT	RAW	ENSMUSG00000026357	3.11031	up
Fabp5	-1.66819	3.63886	-8.16415	1.41658e-05	0.00077941	3.3384	4.84876	KO_WT	RAW	ENSMUSG00000027533	3.10823	down
Zc3h12d	-1.74168	-1.31993	-8.15419	1.43111e-05	0.000785789	3.32755	4.84433	KO_WT	RAW	ENSMUSG00000039981	3.10469	down
Tollip	-0.693106	3.71359	-8.15183	1.43458e-05	0.000786078	3.32498	4.84328	KO_WT	RAW	ENSMUSG00000025139	3.10453	down
Zbtb44	0.790772	2.62914	8.14149	1.44988e-05	0.000792836	3.31371	4.83867	KO_WT	RAW	ENSMUSG00000047412	3.10082	up
Svil	-1.34079	-2.50568	-8.13129	1.46514e-05	0.000799548	3.30258	4.83412	KO_WT	RAW	ENSMUSG00000024236	3.09716	down
Impact	0.749461	4.17494	8.12521	1.47432e-05	0.000802918	3.29594	4.83141	KO_WT	RAW	ENSMUSG00000024423	3.09533	up
Mfhas1	-0.935653	0.705204	-8.12222	1.47886e-05	0.000803757	3.29267	4.83007	KO_WT	RAW	ENSMUSG00000070056	3.09488	down
Lin28b	1.59515	-1.85897	8.11727	1.48641e-05	0.000806218	3.28726	4.82786	KO_WT	RAW	ENSMUSG00000063804	3.09355	up
Fam241a	-0.941985	2.99836	-8.11422	1.49108e-05	0.000806252	3.28393	4.8265	KO_WT	RAW	ENSMUSG00000050549	3.09353	down
Zfp710	0.702667	4.53516	8.11329	1.4925e-05	0.000806252	3.28292	4.82609	KO_WT	RAW	ENSMUSG00000048897	3.09353	up
Spn	0.758778	2.93413	8.10341	1.50777e-05	0.00081286	3.27209	4.82166	KO_WT	RAW	ENSMUSG00000051457	3.08998	up
Egr1	1.23133	2.91638	8.08719	1.53319e-05	0.000824899	3.25433	4.8144	KO_WT	RAW	ENSMUSG00000038418	3.0836	up
Arcn1	0.799788	4.67749	8.08296	1.5399e-05	0.000826846	3.24969	4.81251	KO_WT	RAW	ENSMUSG00000032096	3.08258	up
Pla2g5	0.824625	3.65238	8.06213	1.5734e-05	0.000841824	3.22681	4.80316	KO_WT	RAW	ENSMUSG00000041193	3.07478	up
Car12	1.22495	3.21805	8.0617	1.57409e-05	0.000841824	3.22634	4.80297	KO_WT	RAW	ENSMUSG00000032373	3.07478	up
Igtp	-1.19429	2.26502	-8.05053	1.59239e-05	0.000848962	3.21406	4.79795	KO_WT	RAW	ENSMUSG00000078853	3.07111	down
Tmem181a	-0.817372	1.28095	-8.04969	1.59379e-05	0.000848962	3.21312	4.79757	KO_WT	RAW	ENSMUSG00000038141	3.07111	down
Phldb1	0.761283	3.60463	8.0395	1.61069e-05	0.000856259	3.20191	4.79299	KO_WT	RAW	ENSMUSG00000048537	3.06739	up
Blvrb	-1.47732	2.87254	-8.0311	1.62478e-05	0.000862035	3.19265	4.78921	KO_WT	RAW	ENSMUSG00000040466	3.06448	down
Isyna1	-0.798002	5.75045	-8.02118	1.64159e-05	0.000869231	3.18171	4.78473	KO_WT	RAW	ENSMUSG00000019139	3.06086	down
Megf9	1.79715	2.17589	8.00411	1.67098e-05	0.000883043	3.16284	4.77703	KO_WT	RAW	ENSMUSG00000039270	3.05402	up
Emp2	-1.18616	-2.80152	-8.0014	1.67569e-05	0.000883786	3.15985	4.77581	KO_WT	RAW	ENSMUSG00000022505	3.05365	down
Zbtb32	-0.918414	5.82953	-7.99847	1.68081e-05	0.000884742	3.15661	4.77448	KO_WT	RAW	ENSMUSG00000006310	3.05318	down
Hacd3	0.516338	5.2145	7.99572	1.68562e-05	0.00088553	3.15357	4.77324	KO_WT	RAW	ENSMUSG00000033629	3.0528	not sig
Mir374b	3.74499	-1.44856	7.99024	1.69526e-05	0.000887576	3.1475	4.77076	KO_WT	RAW	ENSMUSG00000076269	3.05179	up
Plekhs1	0.907489	-3.0293	7.98974	1.69615e-05	0.000887576	3.14695	4.77054	KO_WT	RAW	ENSMUSG00000035818	3.05179	up
Ifi27	-1.78356	5.59014	-7.98485	1.70481e-05	0.000890362	3.14153	4.76832	KO_WT	RAW	ENSMUSG00000064215	3.05043	down
Tubgcp5	1.3417	2.41622	7.98126	1.7112e-05	0.000890902	3.13755	4.7667	KO_WT	RAW	ENSMUSG00000033790	3.05017	up
Jrkl	0.942918	2.21688	7.98053	1.7125e-05	0.000890902	3.13675	4.76637	KO_WT	RAW	ENSMUSG00000079083	3.05017	up
Gm12039	2.47071	-1.90281	7.9757	1.72115e-05	0.000893663	3.13139	4.76418	KO_WT	RAW	ENSMUSG00000081868	3.04883	up
Stk40	-0.667413	3.74147	-7.96652	1.73771e-05	0.000900513	3.12121	4.76002	KO_WT	RAW	ENSMUSG00000042608	3.04551	down
Adm	-0.954221	2.61584	-7.94148	1.78379e-05	0.000922602	3.09338	4.74866	KO_WT	RAW	ENSMUSG00000030790	3.03499	down
Aldoc	-0.666387	4.29151	-7.9282	1.80875e-05	0.000933707	3.0786	4.74262	KO_WT	RAW	ENSMUSG00000017390	3.02979	down
Degs1	-0.623701	5.88466	-7.92568	1.81354e-05	0.000934377	3.07579	4.74147	KO_WT	RAW	ENSMUSG00000038633	3.02948	down
Msi1	1.17301	-1.05871	7.91752	1.82911e-05	0.000940584	3.0667	4.73776	KO_WT	RAW	ENSMUSG00000054256	3.0266	up
Eya4	1.20717	-2.16333	7.91353	1.83678e-05	0.000942717	3.06225	4.73594	KO_WT	RAW	ENSMUSG00000010461	3.02562	up
Nsdhl	-0.550136	4.55198	-7.91094	1.84178e-05	0.000943471	3.05936	4.73476	KO_WT	RAW	ENSMUSG00000031349	3.02527	not sig
Ankrd10	0.627285	3.29222	7.90431	1.85465e-05	0.000948249	3.05195	4.73174	KO_WT	RAW	ENSMUSG00000031508	3.02308	up
Gm11465	2.9399	-1.5609	7.88516	1.89234e-05	0.000963582	3.03056	4.723	KO_WT	RAW	ENSMUSG00000086820	3.01611	up
Slc11a1	-0.885369	3.01884	-7.88245	1.89776e-05	0.000963582	3.02752	4.72176	KO_WT	RAW	ENSMUSG00000026177	3.01611	down
Rdx	1.02307	5.38804	7.88128	1.90009e-05	0.000963582	3.02622	4.72123	KO_WT	RAW	ENSMUSG00000032050	3.01611	up
Dnmt3l	-1.84303	-0.349245	-7.88041	1.90183e-05	0.000963582	3.02524	4.72083	KO_WT	RAW	ENSMUSG00000000730	3.01611	down
Nt5dc2	-0.970497	3.05116	-7.8775	1.90767e-05	0.000963582	3.02198	4.7195	KO_WT	RAW	ENSMUSG00000071547	3.01611	down
Fbxl17	0.579739	1.61787	7.87706	1.90855e-05	0.000963582	3.02149	4.7193	KO_WT	RAW	ENSMUSG00000023965	3.01611	not sig
Irak2	0.519405	4.36813	7.8764	1.90987e-05	0.000963582	3.02076	4.719	KO_WT	RAW	ENSMUSG00000060477	3.01611	not sig
H1f8	-1.55511	-2.62886	-7.87373	1.91525e-05	0.000964476	3.01776	4.71778	KO_WT	RAW	ENSMUSG00000042279	3.01571	down
Gm6665	2.07684	-2.33603	7.8502	1.96336e-05	0.000986847	2.99138	4.707	KO_WT	RAW	ENSMUSG00000091561	3.00575	up
Gbp7	-1.03617	0.317875	-7.84177	1.98091e-05	0.000993802	2.98191	4.70313	KO_WT	RAW	ENSMUSG00000040253	3.0027	down
Them6	-1.0308	4.60628	-7.83535	1.9944e-05	0.000998693	2.97469	4.70019	KO_WT	RAW	ENSMUSG00000056665	3.00057	down
C1qtnf6	-2.80037	-0.518318	-7.81408	2.03979e-05	0.00101952	2.95076	4.69041	KO_WT	RAW	ENSMUSG00000022440	2.99161	down
St3gal6	-0.623414	4.08645	-7.80864	2.05158e-05	0.00102173	2.94463	4.68791	KO_WT	RAW	ENSMUSG00000022747	2.99066	down
-	-0.822157	4.79018	-7.80851	2.05186e-05	0.00102173	2.94448	4.68785	KO_WT	RAW	ENSMUSG00000120024	2.99066	down
Tlr3	1.3001	0.413789	7.80409	2.06151e-05	0.00102462	2.93949	4.68582	KO_WT	RAW	ENSMUSG00000031639	2.98944	up
Filip1l	1.63085	2.35448	7.80105	2.06815e-05	0.0010257	2.93607	4.68442	KO_WT	RAW	ENSMUSG00000043336	2.98898	up
Pts	0.64245	2.87557	7.7996	2.07134e-05	0.0010257	2.93443	4.68375	KO_WT	RAW	ENSMUSG00000032067	2.98898	up
Gm44975	-0.86045	-3.10682	-7.79047	2.09151e-05	0.00103377	2.92412	4.67954	KO_WT	RAW	ENSMUSG00000109073	2.98558	down
Ifi44l	-3.20644	2.37354	-7.78653	2.10027e-05	0.00103619	2.91968	4.67772	KO_WT	RAW	ENSMUSG00000039146	2.98456	down
Sort1	1.35449	1.51814	7.78457	2.10466e-05	0.00103644	2.91746	4.67682	KO_WT	RAW	ENSMUSG00000068747	2.98446	up
Fam20c	-0.791302	1.75446	-7.77666	2.12242e-05	0.0010414	2.90852	4.67317	KO_WT	RAW	ENSMUSG00000025854	2.98238	down
Adpgk	0.689633	3.53422	7.77542	2.12521e-05	0.0010414	2.90712	4.6726	KO_WT	RAW	ENSMUSG00000025236	2.98238	up
Gadd45b	-1.11578	4.43178	-7.77489	2.12642e-05	0.0010414	2.90652	4.67235	KO_WT	RAW	ENSMUSG00000015312	2.98238	down
Ocstamp	-1.87564	1.16728	-7.76573	2.14723e-05	0.00104838	2.89615	4.66812	KO_WT	RAW	ENSMUSG00000027670	2.97948	down
Cxcl10	-1.27227	3.27392	-7.76517	2.14852e-05	0.00104838	2.89552	4.66786	KO_WT	RAW	ENSMUSG00000034855	2.97948	down
Flnc	1.6934	0.559275	7.74851	2.18698e-05	0.00106521	2.87664	4.66016	KO_WT	RAW	ENSMUSG00000068699	2.97257	up
Chst13	-1.11114	-2.96324	-7.73807	2.21146e-05	0.0010732	2.8648	4.65532	KO_WT	RAW	ENSMUSG00000056643	2.96932	down
Msmo1	-0.708625	4.9705	-7.73758	2.21262e-05	0.0010732	2.86424	4.65509	KO_WT	RAW	ENSMUSG00000031604	2.96932	down
Cerk	-0.788563	1.76512	-7.73639	2.21544e-05	0.0010732	2.86289	4.65454	KO_WT	RAW	ENSMUSG00000035891	2.96932	down
Apobr	-0.470279	5.18729	-7.7293	2.23227e-05	0.0010794	2.85484	4.65125	KO_WT	RAW	ENSMUSG00000042759	2.96682	not sig
Gm24837	3.64715	-1.29534	7.72329	2.24665e-05	0.0010844	2.848	4.64846	KO_WT	RAW	ENSMUSG00000089308	2.96481	up
Chrnb2	1.10402	1.51331	7.71954	2.25567e-05	0.00108679	2.84374	4.64672	KO_WT	RAW	ENSMUSG00000027950	2.96386	up
Amhr2	-1.60556	1.50433	-7.71441	2.26808e-05	0.0010908	2.8379	4.64434	KO_WT	RAW	ENSMUSG00000023047	2.96225	down
St14	-1.28795	-0.192964	-7.71079	2.27688e-05	0.00109306	2.83379	4.64266	KO_WT	RAW	ENSMUSG00000031995	2.96135	down
Sqstm1	-0.782734	7.01004	-7.70771	2.28439e-05	0.00109442	2.83028	4.64123	KO_WT	RAW	ENSMUSG00000015837	2.96081	down
Mttp	1.19796	-0.398808	7.70628	2.28789e-05	0.00109442	2.82865	4.64056	KO_WT	RAW	ENSMUSG00000028158	2.96081	up
Stard10	-2.22655	-0.0780427	-7.70179	2.2989e-05	0.00109772	2.82354	4.63848	KO_WT	RAW	ENSMUSG00000030688	2.95951	down
Slc6a4	-1.44203	0.502515	-7.68761	2.33412e-05	0.00111237	2.80737	4.63188	KO_WT	RAW	ENSMUSG00000020838	2.95375	down
Serpinb9b	-1.67182	-1.11119	-7.68498	2.3407e-05	0.00111237	2.80437	4.63065	KO_WT	RAW	ENSMUSG00000021403	2.95375	down
Ppcdc	0.968182	3.49016	7.68445	2.34204e-05	0.00111237	2.80376	4.63041	KO_WT	RAW	ENSMUSG00000063849	2.95375	up
Itsn1	-0.715867	0.935472	-7.67971	2.35397e-05	0.00111605	2.79836	4.6282	KO_WT	RAW	ENSMUSG00000022957	2.95232	down
Ptpn9	0.74014	3.88211	7.67785	2.35868e-05	0.0011163	2.79623	4.62733	KO_WT	RAW	ENSMUSG00000032290	2.95222	up
Gm2427	2.12935	-1.12923	7.67149	2.37484e-05	0.00112197	2.78896	4.62437	KO_WT	RAW	ENSMUSG00000101751	2.95002	up
Cd82	-0.714306	4.30004	-7.66639	2.38788e-05	0.00112614	2.78314	4.62199	KO_WT	RAW	ENSMUSG00000027215	2.94841	down
Tmem176a	0.953723	2.5801	7.66315	2.39621e-05	0.00112808	2.77943	4.62047	KO_WT	RAW	ENSMUSG00000023367	2.94766	up
Yipf2	0.904307	2.19425	7.65869	2.40773e-05	0.0011315	2.77433	4.61839	KO_WT	RAW	ENSMUSG00000032182	2.94634	up
Tiam2	1.3124	-0.790877	7.65431	2.41911e-05	0.00113486	2.76931	4.61634	KO_WT	RAW	ENSMUSG00000023800	2.94506	up
Gm47558	-1.20874	-2.89357	-7.63897	2.45939e-05	0.00115174	2.75174	4.60917	KO_WT	RAW	ENSMUSG00000114707	2.93865	down
Chd3	1.57067	2.12969	7.63553	2.46851e-05	0.00115399	2.7478	4.60757	KO_WT	RAW	ENSMUSG00000018474	2.9378	up
Padi2	-1.27649	-0.813046	-7.62524	2.49607e-05	0.00116483	2.73599	4.60274	KO_WT	RAW	ENSMUSG00000028927	2.93374	down
Gm14127	1.66883	-2.40293	7.6222	2.50426e-05	0.00116662	2.7325	4.60132	KO_WT	RAW	ENSMUSG00000082740	2.93307	up
4931406C07Rik	0.979885	0.876702	7.61449	2.52521e-05	0.00117433	2.72364	4.5977	KO_WT	RAW	ENSMUSG00000031938	2.93021	up
Sp9	1.46409	-1.98908	7.6124	2.53091e-05	0.00117494	2.72124	4.59672	KO_WT	RAW	ENSMUSG00000068859	2.92998	up
Nhsl2	2.68458	-1.89758	7.60408	2.55377e-05	0.0011835	2.71167	4.59282	KO_WT	RAW	ENSMUSG00000079481	2.92683	up
Vps26b	0.744809	3.50334	7.59792	2.57083e-05	0.00118788	2.70458	4.58993	KO_WT	RAW	ENSMUSG00000031988	2.92523	up
Mmd	-0.839126	2.69841	-7.5959	2.57645e-05	0.00118788	2.70226	4.58898	KO_WT	RAW	ENSMUSG00000003948	2.92523	down
Ccdc63	1.66058	-1.55297	7.59587	2.57655e-05	0.00118788	2.70222	4.58896	KO_WT	RAW	ENSMUSG00000043036	2.92523	up
Zcwpw1	-2.05241	-0.888806	-7.59347	2.58323e-05	0.00118886	2.69946	4.58784	KO_WT	RAW	ENSMUSG00000037108	2.92487	down
Pip4k2a	0.59462	5.06388	7.59192	2.58757e-05	0.00118886	2.69768	4.58711	KO_WT	RAW	ENSMUSG00000026737	2.92487	up
Ppard	0.951512	1.53596	7.58838	2.59752e-05	0.00119138	2.69359	4.58544	KO_WT	RAW	ENSMUSG00000002250	2.92395	up
Gng2	-0.67233	2.67627	-7.57964	2.62222e-05	0.00119822	2.68352	4.58133	KO_WT	RAW	ENSMUSG00000043004	2.92146	down
Rnase6	-1.14855	-2.45607	-7.5789	2.62432e-05	0.00119822	2.68267	4.58098	KO_WT	RAW	ENSMUSG00000021880	2.92146	down
Zfp345	1.79319	-1.48821	7.57836	2.62588e-05	0.00119822	2.68204	4.58073	KO_WT	RAW	ENSMUSG00000074731	2.92146	up
BE692007	-0.957281	0.204974	-7.56732	2.65749e-05	0.00121059	2.6693	4.57553	KO_WT	RAW	ENSMUSG00000099757	2.917	down
Arid5a	0.820017	-0.46938	7.56271	2.67083e-05	0.00121459	2.66397	4.57335	KO_WT	RAW	ENSMUSG00000037447	2.91557	up
Rnh1	-0.97919	5.8609	-7.55636	2.68931e-05	0.00122092	2.65664	4.57036	KO_WT	RAW	ENSMUSG00000038650	2.91331	down
Eml5	1.5753	-0.102107	7.55371	2.69706e-05	0.00122236	2.65357	4.56911	KO_WT	RAW	ENSMUSG00000051166	2.9128	up
2700062C07Rik	0.972784	3.44265	7.54986	2.70836e-05	0.00122541	2.64912	4.56729	KO_WT	RAW	ENSMUSG00000024273	2.91172	up
Paqr7	-1.00399	1.95549	-7.52662	2.77771e-05	0.00125466	2.62221	4.55631	KO_WT	RAW	ENSMUSG00000037348	2.90147	down
Pros1	1.11579	1.43163	7.52377	2.78637e-05	0.00125645	2.6189	4.55496	KO_WT	RAW	ENSMUSG00000022912	2.90086	up
Cysltr1	1.12314	2.65657	7.51219	2.82178e-05	0.00126621	2.60546	4.54948	KO_WT	RAW	ENSMUSG00000052821	2.89749	up
Ms4a6d	-0.991008	3.92604	-7.51218	2.82181e-05	0.00126621	2.60545	4.54947	KO_WT	RAW	ENSMUSG00000024679	2.89749	down
Gm43338	-0.941941	-1.64621	-7.51204	2.82222e-05	0.00126621	2.60529	4.54941	KO_WT	RAW	ENSMUSG00000105679	2.89749	down
Scly	-0.813031	2.05656	-7.5032	2.8496e-05	0.00127635	2.59502	4.54522	KO_WT	RAW	ENSMUSG00000026307	2.89403	down
Milr1	-0.757862	4.94252	-7.49995	2.85972e-05	0.00127874	2.59124	4.54368	KO_WT	RAW	ENSMUSG00000040528	2.89322	down
Ccl3	-1.72102	9.79855	-7.49313	2.8811e-05	0.00128616	2.58331	4.54044	KO_WT	RAW	ENSMUSG00000000982	2.89071	down
Tanc2	1.89924	-0.585389	7.46918	2.95762e-05	0.00131653	2.55542	4.52906	KO_WT	RAW	ENSMUSG00000053580	2.88057	up
Plekhh2	1.00346	-1.35319	7.46769	2.96245e-05	0.00131653	2.55368	4.52835	KO_WT	RAW	ENSMUSG00000040852	2.88057	up
Snx19	0.731804	3.38453	7.46724	2.96392e-05	0.00131653	2.55315	4.52813	KO_WT	RAW	ENSMUSG00000031993	2.88057	up
Phf11d	-0.732094	3.19528	-7.46005	2.98736e-05	0.00132474	2.54476	4.52471	KO_WT	RAW	ENSMUSG00000068245	2.87787	down
Plaur	-0.992959	5.79802	-7.45602	3.00061e-05	0.00132732	2.54006	4.52279	KO_WT	RAW	ENSMUSG00000046223	2.87703	down
Wdfy1	0.630607	2.52315	7.45526	3.00309e-05	0.00132732	2.53918	4.52243	KO_WT	RAW	ENSMUSG00000073643	2.87703	up
Gm8189	-1.50302	-2.68454	-7.44836	3.02592e-05	0.0013352	2.53111	4.51914	KO_WT	RAW	ENSMUSG00000110298	2.87445	down
Cxcl16	-0.963411	4.6296	-7.44192	3.04739e-05	0.00134246	2.52359	4.51607	KO_WT	RAW	ENSMUSG00000018920	2.8721	down
Pltp	-1.0941	3.22265	-7.43465	3.07186e-05	0.00135101	2.51507	4.5126	KO_WT	RAW	ENSMUSG00000017754	2.86934	down
Ptger4	1.01784	1.80344	7.39511	3.20858e-05	0.00140709	2.46872	4.49369	KO_WT	RAW	ENSMUSG00000039942	2.85168	up
3300005D01Rik	-0.969866	3.80303	-7.39166	3.22083e-05	0.00140709	2.46466	4.49203	KO_WT	RAW	ENSMUSG00000096965	2.85168	down
Ilf3	0.746685	4.17543	7.39073	3.22415e-05	0.00140709	2.46357	4.49158	KO_WT	RAW	ENSMUSG00000032178	2.85168	up
Cd28	1.45382	-2.47726	7.3899	3.2271e-05	0.00140709	2.46259	4.49119	KO_WT	RAW	ENSMUSG00000026012	2.85168	up
H2-Q5	-1.43273	2.45391	-7.38985	3.22729e-05	0.00140709	2.46253	4.49116	KO_WT	RAW	ENSMUSG00000055413	2.85168	down
Il13ra1	0.577288	4.26407	7.38882	3.23093e-05	0.00140709	2.46133	4.49067	KO_WT	RAW	ENSMUSG00000017057	2.85168	not sig
Amotl2	-1.46088	-1.60746	-7.37435	3.28303e-05	0.00142745	2.4443	4.48373	KO_WT	RAW	ENSMUSG00000032531	2.84544	down
Ints14	0.521115	4.91789	7.36197	3.32833e-05	0.00144268	2.42971	4.47777	KO_WT	RAW	ENSMUSG00000034263	2.84083	not sig
Stat5a	0.46736	3.38895	7.36183	3.32885e-05	0.00144268	2.42954	4.47771	KO_WT	RAW	ENSMUSG00000004043	2.84083	not sig
Slc2a1	-0.575191	6.23	-7.35454	3.35583e-05	0.00145047	2.42095	4.4742	KO_WT	RAW	ENSMUSG00000028645	2.83849	not sig
Fos	-1.25122	2.67163	-7.35405	3.35766e-05	0.00145047	2.42037	4.47396	KO_WT	RAW	ENSMUSG00000021250	2.83849	down
E130308A19Rik	1.70584	-1.20044	7.34599	3.38778e-05	0.00146112	2.41086	4.47008	KO_WT	RAW	ENSMUSG00000045071	2.83531	up
Nxpe4	1.30108	0.0708272	7.34335	3.39774e-05	0.00146131	2.40774	4.46881	KO_WT	RAW	ENSMUSG00000044229	2.83526	up
Map2k6	1.24284	-1.58337	7.34153	3.4046e-05	0.00146131	2.40559	4.46793	KO_WT	RAW	ENSMUSG00000020623	2.83526	up
Pir	-1.57416	-2.68471	-7.34152	3.40461e-05	0.00146131	2.40559	4.46793	KO_WT	RAW	ENSMUSG00000031379	2.83526	down
Gla	-1.21991	2.50841	-7.33639	3.42406e-05	0.0014673	2.39952	4.46546	KO_WT	RAW	ENSMUSG00000031266	2.83348	down
Acp5	-1.15375	-0.233958	-7.32474	3.46868e-05	0.00148404	2.38574	4.45984	KO_WT	RAW	ENSMUSG00000001348	2.82855	down
Tnfrsf12a	-1.20568	2.53225	-7.31628	3.50146e-05	0.00149567	2.37572	4.45575	KO_WT	RAW	ENSMUSG00000023905	2.82516	down
Sptbn1	1.80839	1.64173	7.31312	3.51379e-05	0.00149854	2.37198	4.45422	KO_WT	RAW	ENSMUSG00000020315	2.82433	up
4833427F10Rik	-2.81048	-1.38019	-7.30794	3.5341e-05	0.00150481	2.36585	4.45172	KO_WT	RAW	ENSMUSG00000092171	2.82252	down
Cbfa2t3	1.43071	-0.648	7.30354	3.55144e-05	0.00150962	2.36063	4.4496	KO_WT	RAW	ENSMUSG00000006362	2.82113	up
Slc7a11	-1.04072	2.22093	-7.30121	3.56068e-05	0.00150962	2.35787	4.44847	KO_WT	RAW	ENSMUSG00000027737	2.82113	down
Sik3	0.847783	3.87401	7.30079	3.56235e-05	0.00150962	2.35737	4.44826	KO_WT	RAW	ENSMUSG00000034135	2.82113	up
Rhbdf1	-1.00564	0.552135	-7.2855	3.62358e-05	0.00153314	2.33922	4.44086	KO_WT	RAW	ENSMUSG00000020282	2.81442	down
Tpm1	0.560729	4.6152	7.27792	3.65437e-05	0.00154372	2.33022	4.43719	KO_WT	RAW	ENSMUSG00000032366	2.81143	not sig
Tpm4	-0.463821	6.71011	-7.27565	3.66367e-05	0.00154521	2.32751	4.43608	KO_WT	RAW	ENSMUSG00000031799	2.81101	not sig
Bud13	0.503609	3.1677	7.27304	3.67437e-05	0.00154729	2.3244	4.43482	KO_WT	RAW	ENSMUSG00000032077	2.81043	not sig
Slc22a17	1.33089	0.769236	7.26594	3.70364e-05	0.0015543	2.31595	4.43137	KO_WT	RAW	ENSMUSG00000022199	2.80847	up
Steap3	-0.805564	1.06759	-7.26539	3.70592e-05	0.0015543	2.3153	4.4311	KO_WT	RAW	ENSMUSG00000026389	2.80847	down
Nucb2	-0.888027	3.31894	-7.26477	3.70846e-05	0.0015543	2.31457	4.43081	KO_WT	RAW	ENSMUSG00000030659	2.80847	down
Gltp	-0.546297	4.84255	-7.25677	3.74182e-05	0.00156582	2.30504	4.42692	KO_WT	RAW	ENSMUSG00000011884	2.80526	not sig
Tnfsf9	-0.777236	5.81507	-7.24675	3.78401e-05	0.00158101	2.2931	4.42205	KO_WT	RAW	ENSMUSG00000035678	2.80107	down
H2-T10	-1.77011	-0.99446	-7.23976	3.81378e-05	0.00158875	2.28475	4.41864	KO_WT	RAW	ENSMUSG00000079491	2.79895	down
Lilrb4b	-0.865218	4.81329	-7.23961	3.81441e-05	0.00158875	2.28458	4.41857	KO_WT	RAW	ENSMUSG00000112023	2.79895	down
Galm	-1.30211	0.186177	-7.23752	3.82336e-05	0.00159	2.28208	4.41755	KO_WT	RAW	ENSMUSG00000035473	2.7986	down
Ermap	1.74166	-2.00168	7.23545	3.83225e-05	0.00159122	2.27961	4.41655	KO_WT	RAW	ENSMUSG00000028644	2.79827	up
Flot1	-1.01763	1.66566	-7.22887	3.86062e-05	0.00160051	2.27175	4.41334	KO_WT	RAW	ENSMUSG00000059714	2.79574	down
Nfil3	-1.07478	2.72872	-7.2274	3.86702e-05	0.00160068	2.26999	4.41262	KO_WT	RAW	ENSMUSG00000056749	2.7957	down
Gm14817	0.998796	-2.72483	7.21986	3.89989e-05	0.0016101	2.26098	4.40895	KO_WT	RAW	ENSMUSG00000085669	2.79315	up
Nid2	1.46138	0.0114469	7.21942	3.90181e-05	0.0016101	2.26045	4.40873	KO_WT	RAW	ENSMUSG00000021806	2.79315	up
Pim3	-0.580773	4.76529	-7.21027	3.94215e-05	0.00162424	2.2495	4.40427	KO_WT	RAW	ENSMUSG00000035828	2.78935	down
Dnmt3bos	1.10335	-3.04609	7.19991	3.98836e-05	0.00164075	2.23709	4.39921	KO_WT	RAW	ENSMUSG00000079000	2.78496	up
Ctsd	-0.91148	7.00667	-7.18225	4.06846e-05	0.00166639	2.21592	4.39057	KO_WT	RAW	ENSMUSG00000007891	2.77822	down
Pik3r6	0.705317	2.73771	7.18134	4.07264e-05	0.00166639	2.21483	4.39012	KO_WT	RAW	ENSMUSG00000046207	2.77822	up
AA414768	-0.84666	3.17008	-7.18087	4.0748e-05	0.00166639	2.21426	4.38989	KO_WT	RAW	ENSMUSG00000083307	2.77822	down
Pdia4	-0.474202	5.86957	-7.18069	4.07561e-05	0.00166639	2.21405	4.38981	KO_WT	RAW	ENSMUSG00000025823	2.77822	not sig
Camk2d	0.599088	-0.129155	7.17142	4.11848e-05	0.00168134	2.20291	4.38526	KO_WT	RAW	ENSMUSG00000053819	2.77434	up
Tmem123	0.513829	5.98065	7.16472	4.14974e-05	0.00168958	2.19486	4.38198	KO_WT	RAW	ENSMUSG00000050912	2.77222	not sig
Arhgdig	-2.005	0.326591	-7.16439	4.15129e-05	0.00168958	2.19446	4.38182	KO_WT	RAW	ENSMUSG00000073433	2.77222	down
Esd	-1.05161	5.70301	-7.15991	4.17236e-05	0.00169557	2.18907	4.37962	KO_WT	RAW	ENSMUSG00000021996	2.77068	down
Calr	-0.654729	8.88275	-7.15456	4.19766e-05	0.00170188	2.18263	4.37699	KO_WT	RAW	ENSMUSG00000003814	2.76907	down
Nhsl1	1.80207	-2.3004	7.15394	4.20061e-05	0.00170188	2.18188	4.37669	KO_WT	RAW	ENSMUSG00000039835	2.76907	up
Pdia6	-0.819521	6.93798	-7.14693	4.23402e-05	0.00171282	2.17345	4.37325	KO_WT	RAW	ENSMUSG00000020571	2.76629	down
Gm11538	1.19279	-0.256649	7.13382	4.29733e-05	0.00173515	2.15764	4.3668	KO_WT	RAW	ENSMUSG00000120888	2.76066	up
Dipk2a	0.565476	4.00331	7.13283	4.3022e-05	0.00173515	2.15643	4.36631	KO_WT	RAW	ENSMUSG00000045414	2.76066	not sig
Pias1	0.805442	3.09241	7.13072	4.31247e-05	0.00173668	2.15389	4.36527	KO_WT	RAW	ENSMUSG00000032405	2.76028	up
Zyx	-0.602431	2.29622	-7.12022	4.36411e-05	0.00175338	2.14122	4.3601	KO_WT	RAW	ENSMUSG00000029860	2.75612	down
Acot7	-0.870962	6.06325	-7.11962	4.36707e-05	0.00175338	2.1405	4.35981	KO_WT	RAW	ENSMUSG00000028937	2.75612	down
Gm35066	-2.32704	-2.30065	-7.11667	4.38175e-05	0.00175664	2.13692	4.35835	KO_WT	RAW	ENSMUSG00000106361	2.75532	down
Gm48699	0.753141	-3.13364	7.10721	4.42903e-05	0.00177294	2.12549	4.35369	KO_WT	RAW	ENSMUSG00000113812	2.75131	up
Dusp1	-0.810889	1.65977	-7.09615	4.48508e-05	0.0017903	2.1121	4.34823	KO_WT	RAW	ENSMUSG00000024190	2.74707	down
Dnmt1	1.0475	5.27261	7.09498	4.49102e-05	0.0017903	2.11069	4.34765	KO_WT	RAW	ENSMUSG00000004099	2.74707	up
Rpap2	0.617594	2.88158	7.0947	4.49249e-05	0.0017903	2.11034	4.34751	KO_WT	RAW	ENSMUSG00000033773	2.74707	up
Cd63-ps	-1.10376	4.02531	-7.09013	4.51589e-05	0.00179695	2.10481	4.34526	KO_WT	RAW	ENSMUSG00000085939	2.74546	down
Mb21d2	0.701828	1.7607	7.07643	4.58687e-05	0.00182248	2.0882	4.33848	KO_WT	RAW	ENSMUSG00000051065	2.73934	up
Phkb	0.885973	2.39251	7.07243	4.60784e-05	0.0018281	2.08334	4.3365	KO_WT	RAW	ENSMUSG00000036879	2.738	up
Clip4	-0.58282	-2.8418	-7.07064	4.61723e-05	0.00182911	2.08118	4.33562	KO_WT	RAW	ENSMUSG00000024059	2.73776	down
Zw10	0.486957	4.88459	7.06687	4.63714e-05	0.00183428	2.07659	4.33375	KO_WT	RAW	ENSMUSG00000032264	2.73653	not sig
Syk	0.986206	2.47896	7.05693	4.69003e-05	0.00185246	2.06452	4.32882	KO_WT	RAW	ENSMUSG00000021457	2.73225	up
Ift43	-1.43234	1.79364	-7.04474	4.75581e-05	0.00187132	2.04968	4.32278	KO_WT	RAW	ENSMUSG00000007867	2.72785	down
Dhx40	-0.54959	2.72115	-7.04414	4.75906e-05	0.00187132	2.04896	4.32248	KO_WT	RAW	ENSMUSG00000018425	2.72785	not sig
Chst7	1.74217	-1.71061	7.04357	4.76218e-05	0.00187132	2.04826	4.32219	KO_WT	RAW	ENSMUSG00000037347	2.72785	up
Kif23	0.670716	4.77452	7.04291	4.76578e-05	0.00187132	2.04745	4.32187	KO_WT	RAW	ENSMUSG00000032254	2.72785	up
Plekha7	1.09228	-2.73438	7.03593	4.80398e-05	0.00188355	2.03895	4.3184	KO_WT	RAW	ENSMUSG00000045659	2.72502	up
Gm5873	-1.50564	1.8195	-7.03276	4.82143e-05	0.00188763	2.03509	4.31682	KO_WT	RAW	ENSMUSG00000093651	2.72408	down
Myo1d	0.811334	3.17721	7.02764	4.84977e-05	0.00189592	2.02885	4.31428	KO_WT	RAW	ENSMUSG00000035441	2.72218	up
Slc6a12	-0.459876	6.32676	-7.02638	4.85678e-05	0.00189592	2.02731	4.31365	KO_WT	RAW	ENSMUSG00000030109	2.72218	not sig
Gm17749	-1.76674	1.14317	-7.02236	4.87917e-05	0.00190188	2.02241	4.31165	KO_WT	RAW	ENSMUSG00000111818	2.72082	down
H2-D1	-1.05143	6.90709	-7.01789	4.90427e-05	0.00190664	2.01695	4.30943	KO_WT	RAW	ENSMUSG00000073411	2.71973	down
Pbxip1	0.493142	3.7973	7.01764	4.90565e-05	0.00190664	2.01665	4.3093	KO_WT	RAW	ENSMUSG00000042613	2.71973	not sig
Pknox1	0.704489	2.83126	7.00888	4.95518e-05	0.00192047	2.00595	4.30494	KO_WT	RAW	ENSMUSG00000006705	2.71659	up
Esyt1	-0.486262	3.38681	-7.00881	4.95558e-05	0.00192047	2.00586	4.30491	KO_WT	RAW	ENSMUSG00000025366	2.71659	not sig
H1f10	-3.16882	-1.64938	-6.99892	5.01214e-05	0.00193958	1.99378	4.29998	KO_WT	RAW	ENSMUSG00000044927	2.71229	down
Brdt	1.55997	0.59255	6.99033	5.06189e-05	0.001956	1.98326	4.29569	KO_WT	RAW	ENSMUSG00000029279	2.70863	up
Apol9a	-1.04052	0.0778503	-6.97933	5.12629e-05	0.00197802	1.96979	4.2902	KO_WT	RAW	ENSMUSG00000057346	2.70377	down
Pik3r3	1.1035	-0.948392	6.97281	5.16494e-05	0.00199007	1.96179	4.28693	KO_WT	RAW	ENSMUSG00000028698	2.70113	up
Creld2	-1.01688	6.01193	-6.9638	5.21878e-05	0.00200664	1.95075	4.28243	KO_WT	RAW	ENSMUSG00000023272	2.69753	down
Gm45774	-2.17573	-0.0873967	-6.96311	5.22298e-05	0.00200664	1.94989	4.28208	KO_WT	RAW	ENSMUSG00000110588	2.69753	down
Dhx34	-0.875255	3.06654	-6.95853	5.25063e-05	0.00201437	1.94427	4.27979	KO_WT	RAW	ENSMUSG00000006019	2.69586	down
BC037039	-1.90415	-2.17029	-6.95544	5.26937e-05	0.00201792	1.94047	4.27824	KO_WT	RAW	ENSMUSG00000103309	2.6951	down
Csk	0.573828	5.69128	6.95452	5.27497e-05	0.00201792	1.93934	4.27778	KO_WT	RAW	ENSMUSG00000032312	2.6951	not sig
Hspb8	-1.14271	-2.76838	-6.95271	5.286e-05	0.00201873	1.93712	4.27687	KO_WT	RAW	ENSMUSG00000041548	2.69492	down
Anxa5	-0.821725	8.97844	-6.95169	5.29218e-05	0.00201873	1.93587	4.27637	KO_WT	RAW	ENSMUSG00000027712	2.69492	down
Zfp36l1	-0.537766	2.03621	-6.93958	5.36672e-05	0.00204168	1.92098	4.27029	KO_WT	RAW	ENSMUSG00000021127	2.69001	not sig
Igf1os	-1.02785	-2.95804	-6.93943	5.36762e-05	0.00204168	1.9208	4.27022	KO_WT	RAW	ENSMUSG00000058934	2.69001	down
Glrx	-1.01163	1.97424	-6.93792	5.37703e-05	0.00204235	1.91893	4.26946	KO_WT	RAW	ENSMUSG00000021591	2.68987	down
Srpr	0.506215	6.07557	6.93553	5.39191e-05	0.0020451	1.91599	4.26826	KO_WT	RAW	ENSMUSG00000032042	2.68929	not sig
Arhgap22	-1.06805	-1.88607	-6.91727	5.50702e-05	0.00208144	1.89349	4.25908	KO_WT	RAW	ENSMUSG00000063506	2.68164	down
Smarca4	0.808911	5.67913	6.91606	5.51475e-05	0.00208144	1.892	4.25847	KO_WT	RAW	ENSMUSG00000032187	2.68164	up
Swap70	0.485048	5.21559	6.91583	5.51618e-05	0.00208144	1.89172	4.25836	KO_WT	RAW	ENSMUSG00000031015	2.68164	not sig
Il12rb2	2.60129	-1.83925	6.91542	5.51884e-05	0.00208144	1.89121	4.25815	KO_WT	RAW	ENSMUSG00000018341	2.68164	up
Ncr3-ps	3.05044	-0.517991	6.91238	5.53827e-05	0.00208582	1.88747	4.25663	KO_WT	RAW	ENSMUSG00000086076	2.68072	up
Zfp512b	0.852121	2.43748	6.91057	5.54993e-05	0.00208727	1.88523	4.25571	KO_WT	RAW	ENSMUSG00000000823	2.68042	up
Cul9	0.973376	-0.524648	6.90607	5.57893e-05	0.00209497	1.87968	4.25345	KO_WT	RAW	ENSMUSG00000040327	2.67882	up
Bcar3	0.815763	2.59596	6.90497	5.58606e-05	0.00209497	1.87832	4.25289	KO_WT	RAW	ENSMUSG00000028121	2.67882	up
Ldlrad4	1.09579	-2.66456	6.89526	5.64936e-05	0.00211574	1.86631	4.248	KO_WT	RAW	ENSMUSG00000024544	2.67454	up
S100a11	-1.26743	7.37049	-6.88651	5.70703e-05	0.00213435	1.8555	4.24359	KO_WT	RAW	ENSMUSG00000027907	2.67073	down
Ppfia4	1.3354	1.47121	6.8829	5.73097e-05	0.00214031	1.85104	4.24177	KO_WT	RAW	ENSMUSG00000026458	2.66952	up
Slfn4	0.752774	5.92915	6.87569	5.77924e-05	0.00215533	1.84211	4.23813	KO_WT	RAW	ENSMUSG00000000204	2.66649	up
Pde7a	0.699943	1.72146	6.87322	5.79584e-05	0.00215851	1.83905	4.23688	KO_WT	RAW	ENSMUSG00000069094	2.66585	up
Cfhr4	0.814536	-3.05521	6.8634	5.86246e-05	0.00217745	1.82688	4.23192	KO_WT	RAW	ENSMUSG00000070594	2.66205	up
Gm50270	0.578796	-3.17723	6.86333	5.86298e-05	0.00217745	1.82678	4.23188	KO_WT	RAW	ENSMUSG00000117670	2.66205	not sig
Rnf128	-0.808253	2.1804	-6.85821	5.89802e-05	0.00218742	1.82044	4.22929	KO_WT	RAW	ENSMUSG00000031438	2.66007	down
Hsp90b1	-0.43421	8.46075	-6.8524	5.93805e-05	0.00219922	1.81323	4.22636	KO_WT	RAW	ENSMUSG00000020048	2.65773	not sig
Ccl5	-2.37783	4.41223	-6.85073	5.94968e-05	0.00220048	1.81115	4.22551	KO_WT	RAW	ENSMUSG00000035042	2.65748	down
Arhgap24	1.37603	-1.44725	6.8493	5.95956e-05	0.00220109	1.80938	4.22479	KO_WT	RAW	ENSMUSG00000057315	2.65736	up
Ulk3	0.719818	1.95904	6.8357	6.05494e-05	0.00223323	1.79247	4.21789	KO_WT	RAW	ENSMUSG00000032308	2.65107	up
Lgals3	-1.29667	7.93561	-6.83156	6.08427e-05	0.00224095	1.78732	4.21579	KO_WT	RAW	ENSMUSG00000050335	2.64957	down
Rusc2	-0.701051	1.91264	-6.82324	6.14373e-05	0.00225974	1.77697	4.21157	KO_WT	RAW	ENSMUSG00000035969	2.64594	down
Mink1	0.988332	3.91972	6.82196	6.15293e-05	0.00226002	1.77537	4.21092	KO_WT	RAW	ENSMUSG00000020827	2.64589	up
-	2.5175	2.86593	6.81049	6.23602e-05	0.00228739	1.76109	4.20509	KO_WT	RAW	ENSMUSG00000120754	2.64066	up
Paqr4	-1.09353	1.03872	-6.80404	6.2833e-05	0.00230158	1.75304	4.20181	KO_WT	RAW	ENSMUSG00000023909	2.63797	down
Hps3	0.817593	2.61372	6.80024	6.31135e-05	0.00230869	1.7483	4.19988	KO_WT	RAW	ENSMUSG00000027615	2.63663	up
Slc30a5	0.412916	4.47548	6.7931	6.36436e-05	0.0023249	1.73939	4.19625	KO_WT	RAW	ENSMUSG00000021629	2.6336	not sig
Hsd17b12	-0.524309	6.46507	-6.7767	6.48807e-05	0.00236686	1.71888	4.18788	KO_WT	RAW	ENSMUSG00000027195	2.62583	not sig
Stt3a	0.485874	5.21605	6.77155	6.52748e-05	0.002378	1.71243	4.18525	KO_WT	RAW	ENSMUSG00000032116	2.62379	not sig
Ccdc50	1.13599	5.33045	6.76634	6.56758e-05	0.00238935	1.70591	4.18259	KO_WT	RAW	ENSMUSG00000038127	2.62172	up
Olfm1	-0.436518	6.63033	-6.76289	6.59425e-05	0.00239579	1.70159	4.18083	KO_WT	RAW	ENSMUSG00000026833	2.62055	not sig
Clpx	0.516838	3.95738	6.74198	6.75863e-05	0.00245099	1.67537	4.17014	KO_WT	RAW	ENSMUSG00000015357	2.61066	not sig
Gm42133	1.86795	-2.76015	6.74124	6.76452e-05	0.00245099	1.67444	4.16976	KO_WT	RAW	ENSMUSG00000105097	2.61066	up
Nlrx1	1.07906	1.44143	6.73939	6.77929e-05	0.00245302	1.67212	4.16882	KO_WT	RAW	ENSMUSG00000032109	2.6103	up
Tubb6	-0.743028	6.38755	-6.73816	6.78918e-05	0.00245328	1.67057	4.16818	KO_WT	RAW	ENSMUSG00000001473	2.61025	down
Zfp59	0.489127	1.54682	6.7326	6.83383e-05	0.00246608	1.66358	4.16534	KO_WT	RAW	ENSMUSG00000078779	2.60799	not sig
Myo1f	0.653081	2.92921	6.72529	6.89305e-05	0.0024841	1.6544	4.16159	KO_WT	RAW	ENSMUSG00000024300	2.60483	up
Vat1	-0.689876	6.27321	-6.72333	6.90904e-05	0.00248651	1.65193	4.16058	KO_WT	RAW	ENSMUSG00000034993	2.60441	down
Zfp110	0.6552	3.44558	6.71671	6.96325e-05	0.00250265	1.6436	4.15719	KO_WT	RAW	ENSMUSG00000058638	2.6016	up
Pdgfa	-1.04378	2.01831	-6.7155	6.97325e-05	0.00250288	1.64207	4.15656	KO_WT	RAW	ENSMUSG00000025856	2.60156	down
Gm42047	1.21311	6.01461	6.69852	7.11477e-05	0.00255025	1.62068	4.14784	KO_WT	RAW	ENSMUSG00000110631	2.59342	up
Psat1	-0.527402	6.90599	-6.69476	7.1465e-05	0.00255748	1.61594	4.14591	KO_WT	RAW	ENSMUSG00000024640	2.59219	not sig
Nfrkb	1.13707	2.447	6.6933	7.15888e-05	0.00255748	1.61409	4.14516	KO_WT	RAW	ENSMUSG00000042185	2.59219	up
Dtx4	0.637133	4.32775	6.69274	7.16363e-05	0.00255748	1.61339	4.14487	KO_WT	RAW	ENSMUSG00000039982	2.59219	up
Cyb5rl	0.636062	1.02981	6.68727	7.21023e-05	0.00256722	1.60648	4.14205	KO_WT	RAW	ENSMUSG00000028621	2.59054	up
Inafm1	-0.779911	2.97923	-6.68718	7.21099e-05	0.00256722	1.60637	4.142	KO_WT	RAW	ENSMUSG00000091811	2.59054	down
Tdrkh	-0.532512	3.95518	-6.68616	7.2197e-05	0.00256722	1.60508	4.14148	KO_WT	RAW	ENSMUSG00000041912	2.59054	not sig
Hmgcs1	-0.464789	5.39439	-6.68194	7.25596e-05	0.00257669	1.59975	4.1393	KO_WT	RAW	ENSMUSG00000093930	2.58894	not sig
Sdf2l1	-0.931469	6.13048	-6.68035	7.26959e-05	0.0025781	1.59775	4.13849	KO_WT	RAW	ENSMUSG00000022769	2.5887	down
7SK	2.97194	-0.887635	6.67659	7.30215e-05	0.00258482	1.59299	4.13655	KO_WT	RAW	ENSMUSG00002076532	2.58757	up
Gm33302	-1.89777	-2.39002	-6.67486	7.3171e-05	0.00258482	1.59081	4.13566	KO_WT	RAW	ENSMUSG00000120741	2.58757	down
Gtpbp10	0.495121	1.88568	6.67481	7.31754e-05	0.00258482	1.59075	4.13563	KO_WT	RAW	ENSMUSG00000040464	2.58757	not sig
Pparg	-0.717334	-3.05492	-6.67198	7.34216e-05	0.0025901	1.58717	4.13418	KO_WT	RAW	ENSMUSG00000000440	2.58668	down
Slc16a7	1.41385	0.344999	6.6695	7.36387e-05	0.00259433	1.58402	4.13289	KO_WT	RAW	ENSMUSG00000020102	2.58597	up
Abhd6	0.71138	3.20096	6.66575	7.3967e-05	0.00260247	1.57929	4.13096	KO_WT	RAW	ENSMUSG00000025277	2.58461	up
Cd109	0.900297	3.27059	6.66028	7.44497e-05	0.00261601	1.57236	4.12814	KO_WT	RAW	ENSMUSG00000046186	2.58236	up
Eng	-1.14837	-0.548667	-6.6576	7.46876e-05	0.00262093	1.56896	4.12675	KO_WT	RAW	ENSMUSG00000026814	2.58154	down
Arih1	0.813349	4.51829	6.64556	7.57648e-05	0.00265524	1.55371	4.12053	KO_WT	RAW	ENSMUSG00000025234	2.5759	up
Eif2ak4	0.817094	2.30564	6.6367	7.65688e-05	0.00267991	1.54247	4.11595	KO_WT	RAW	ENSMUSG00000005102	2.57188	up
Rbm7	0.506671	4.52322	6.61806	7.82902e-05	0.00273522	1.51879	4.10629	KO_WT	RAW	ENSMUSG00000042396	2.56301	not sig
Plp2	-0.872445	7.29224	-6.61738	7.83536e-05	0.00273522	1.51793	4.10594	KO_WT	RAW	ENSMUSG00000031146	2.56301	down
Gm22781	3.4415	-0.878035	6.61551	7.85292e-05	0.00273777	1.51554	4.10497	KO_WT	RAW	ENSMUSG00000077271	2.5626	up
Clec7a	1.00698	1.80867	6.6122	7.884e-05	0.00274503	1.51134	4.10325	KO_WT	RAW	ENSMUSG00000079293	2.56145	up
Rnf214	1.12155	2.26225	6.60995	7.90525e-05	0.00274885	1.50847	4.10208	KO_WT	RAW	ENSMUSG00000042790	2.56085	up
Traf3ip3	0.973749	1.23345	6.60806	7.92308e-05	0.00275147	1.50607	4.10111	KO_WT	RAW	ENSMUSG00000037318	2.56044	up
Acod1	-1.79245	5.83083	-6.60286	7.97248e-05	0.00276504	1.49945	4.09841	KO_WT	RAW	ENSMUSG00000022126	2.5583	down
Xaf1	-1.30832	1.90551	-6.59606	8.03759e-05	0.00277941	1.49079	4.09487	KO_WT	RAW	ENSMUSG00000040483	2.55605	down
Upp2	-0.606476	-2.66853	-6.59543	8.04372e-05	0.00277941	1.48997	4.09454	KO_WT	RAW	ENSMUSG00000026839	2.55605	down
Siae	0.944691	0.540148	6.59528	8.04512e-05	0.00277941	1.48979	4.09447	KO_WT	RAW	ENSMUSG00000001942	2.55605	up
Sin3a	0.937771	4.0398	6.58137	8.18028e-05	0.00282246	1.47205	4.08723	KO_WT	RAW	ENSMUSG00000042557	2.54937	up
Creg1	-0.645241	5.36469	-6.57439	8.24902e-05	0.00284216	1.46313	4.0836	KO_WT	RAW	ENSMUSG00000040713	2.54635	down
Cyp51	-0.468	5.45929	-6.57342	8.25864e-05	0.00284216	1.46189	4.08309	KO_WT	RAW	ENSMUSG00000001467	2.54635	not sig
Dnm2	0.671094	4.39531	6.57113	8.28129e-05	0.00284629	1.45898	4.0819	KO_WT	RAW	ENSMUSG00000033335	2.54572	up
Med12l	1.56947	-2.88472	6.56897	8.30284e-05	0.00285004	1.45621	4.08077	KO_WT	RAW	ENSMUSG00000056476	2.54515	up
BC106179	1.28718	-2.83832	6.55992	8.39352e-05	0.00287747	1.44464	4.07606	KO_WT	RAW	ENSMUSG00000045231	2.54099	up
Gmip	0.502326	4.53817	6.55662	8.42689e-05	0.00288283	1.44041	4.07433	KO_WT	RAW	ENSMUSG00000036246	2.54018	not sig
Igfbp4	-0.935385	3.84639	-6.55624	8.4307e-05	0.00288283	1.43993	4.07414	KO_WT	RAW	ENSMUSG00000017493	2.54018	down
Ece1	-1.37357	-2.46733	-6.55299	8.46372e-05	0.00289042	1.43577	4.07244	KO_WT	RAW	ENSMUSG00000057530	2.53904	down
Lrrc70	1.23163	0.394802	6.55129	8.48099e-05	0.00289262	1.4336	4.07155	KO_WT	RAW	ENSMUSG00000118423	2.53871	up
Ivns1abp	0.708992	5.47416	6.54749	8.51985e-05	0.00290218	1.42873	4.06957	KO_WT	RAW	ENSMUSG00000023150	2.53728	up
Zfp266	1.26517	2.70791	6.53431	8.65605e-05	0.00294482	1.41184	4.06268	KO_WT	RAW	ENSMUSG00000060510	2.53094	up
Lrrc59	-0.41951	6.80748	-6.53087	8.692e-05	0.00295255	1.40742	4.06088	KO_WT	RAW	ENSMUSG00000020869	2.5298	not sig
Cd200r2	1.90231	-2.67819	6.53002	8.70086e-05	0.00295255	1.40634	4.06044	KO_WT	RAW	ENSMUSG00000090176	2.5298	up
Myadml2os	-1.28433	-3.00084	-6.5108	8.9049e-05	0.00301796	1.38165	4.05037	KO_WT	RAW	ENSMUSG00000084822	2.52029	down
Ipo11	0.543034	3.87065	6.50803	8.93478e-05	0.00302425	1.37809	4.04892	KO_WT	RAW	ENSMUSG00000042590	2.51938	not sig
Miga1	0.655006	2.70931	6.50659	8.95035e-05	0.00302569	1.37623	4.04816	KO_WT	RAW	ENSMUSG00000054942	2.51918	up
Psmb8	-1.13364	4.4478	-6.50381	8.98047e-05	0.00303204	1.37265	4.0467	KO_WT	RAW	ENSMUSG00000024338	2.51826	down
Irf9	-0.712281	3.12016	-6.50247	8.99498e-05	0.00303311	1.37093	4.046	KO_WT	RAW	ENSMUSG00000002325	2.51811	down
Dnajb2	-0.871465	1.37871	-6.4977	9.04695e-05	0.00304679	1.3648	4.0435	KO_WT	RAW	ENSMUSG00000026203	2.51616	down
9130227L01Rik	2.92168	-2.02617	6.49131	9.1172e-05	0.00306659	1.35656	4.04014	KO_WT	RAW	ENSMUSG00000099950	2.51334	up
Axl	-1.26644	1.31433	-6.48435	9.19431e-05	0.00308864	1.34759	4.03648	KO_WT	RAW	ENSMUSG00000002602	2.51023	down
Gm9856	0.736826	0.246954	6.47848	9.25983e-05	0.00310675	1.34003	4.0334	KO_WT	RAW	ENSMUSG00000110945	2.50769	up
Ppp1r21	0.566526	3.07882	6.46866	9.37069e-05	0.00314	1.32736	4.02823	KO_WT	RAW	ENSMUSG00000034709	2.50307	not sig
Ndrg4	-0.566406	3.84965	-6.46521	9.41002e-05	0.00314924	1.3229	4.02641	KO_WT	RAW	ENSMUSG00000036564	2.50179	not sig
Ireb2	1.04945	4.23095	6.46144	9.45311e-05	0.0031597	1.31803	4.02443	KO_WT	RAW	ENSMUSG00000032293	2.50035	up
Chrm4	1.07849	2.55202	6.45977	9.47229e-05	0.00316216	1.31587	4.02354	KO_WT	RAW	ENSMUSG00000040495	2.50002	up
Tsc22d2	0.99989	2.09212	6.45713	9.50272e-05	0.00316504	1.31246	4.02215	KO_WT	RAW	ENSMUSG00000027806	2.49962	up
Hspa5	-0.542474	8.68448	-6.4565	9.50997e-05	0.00316504	1.31165	4.02182	KO_WT	RAW	ENSMUSG00000026864	2.49962	not sig
Osr2	1.04578	-2.52006	6.45594	9.51643e-05	0.00316504	1.31092	4.02153	KO_WT	RAW	ENSMUSG00000022330	2.49962	up
Mkrn3	-1.46685	-2.80917	-6.45406	9.53817e-05	0.00316833	1.30849	4.02053	KO_WT	RAW	ENSMUSG00000070527	2.49917	down
Zfp677	1.08512	-1.1831	6.44907	9.59618e-05	0.00318365	1.30203	4.0179	KO_WT	RAW	ENSMUSG00000062743	2.49708	up
Mgst2	-0.740958	2.04348	-6.44381	9.65766e-05	0.00320007	1.29523	4.01513	KO_WT	RAW	ENSMUSG00000074604	2.49484	down
Calm1	-0.682353	7.40861	-6.44035	9.69839e-05	0.00320959	1.29075	4.0133	KO_WT	RAW	ENSMUSG00000001175	2.49355	down
Cers4	-1.03333	-0.228854	-6.43138	9.8049e-05	0.00324083	1.27912	4.00856	KO_WT	RAW	ENSMUSG00000008206	2.48934	down
Ckap4	-0.473023	5.08984	-6.4291	9.83207e-05	0.0032458	1.27617	4.00735	KO_WT	RAW	ENSMUSG00000046841	2.48868	not sig
-	1.4963	-0.580274	6.42328	9.90199e-05	0.00326129	1.26863	4.00428	KO_WT	RAW	ENSMUSG00000119991	2.48661	up
2410002F23Rik	0.421804	4.9337	6.42317	9.9034e-05	0.00326129	1.26848	4.00422	KO_WT	RAW	ENSMUSG00000045411	2.48661	not sig
Cnrip1	-2.06976	-1.81455	-6.41353	0.000100204	0.00329577	1.25597	3.99911	KO_WT	RAW	ENSMUSG00000044629	2.48204	down
Ptms	-1.18326	5.88325	-6.40423	0.000101347	0.00332927	1.24389	3.99419	KO_WT	RAW	ENSMUSG00000030122	2.47765	down
Trim16	-1.93737	-1.2515	-6.39455	0.000102553	0.00336334	1.2313	3.98905	KO_WT	RAW	ENSMUSG00000047821	2.47323	down
Ptgr1	-1.32051	1.66803	-6.39388	0.000102636	0.00336334	1.23043	3.9887	KO_WT	RAW	ENSMUSG00000028378	2.47323	down
Cd9	-0.740975	7.75915	-6.38284	0.000104031	0.0034049	1.21605	3.98284	KO_WT	RAW	ENSMUSG00000030342	2.4679	down
Gm14051	-4.30341	0.208184	-6.37412	0.000105147	0.00343653	1.20469	3.9782	KO_WT	RAW	ENSMUSG00000086756	2.46388	down
Ccdc82	1.12268	2.17292	6.37241	0.000105368	0.00343653	1.20246	3.97729	KO_WT	RAW	ENSMUSG00000079084	2.46388	up
Pde1b	0.458281	3.45246	6.37207	0.000105412	0.00343653	1.20202	3.97711	KO_WT	RAW	ENSMUSG00000022489	2.46388	not sig
Gm4950	-0.966555	3.45854	-6.37129	0.000105512	0.00343653	1.20101	3.9767	KO_WT	RAW	ENSMUSG00000069379	2.46388	down
Gng4	-1.40596	-2.3103	-6.36631	0.000106158	0.00345337	1.1945	3.97405	KO_WT	RAW	ENSMUSG00000021303	2.46176	down
Zdhhc14	-0.630821	1.49884	-6.36112	0.000106835	0.0034689	1.18774	3.97129	KO_WT	RAW	ENSMUSG00000034265	2.45981	down
Satb2	1.47083	2.82648	6.36019	0.000106958	0.0034689	1.18651	3.97079	KO_WT	RAW	ENSMUSG00000038331	2.45981	up
Gm26779	2.56358	0.804395	6.35968	0.000107025	0.0034689	1.18585	3.97052	KO_WT	RAW	ENSMUSG00000097140	2.45981	up
Sh3bp5	0.633543	4.33318	6.35691	0.000107389	0.00347648	1.18223	3.96904	KO_WT	RAW	ENSMUSG00000021892	2.45886	up
Gm37588	0.67619	-3.0898	6.3556	0.000107561	0.00347784	1.18053	3.96835	KO_WT	RAW	ENSMUSG00000104239	2.45869	up
Cdc42ep2	-1.42492	0.168014	-6.35283	0.000107927	0.00348548	1.17691	3.96687	KO_WT	RAW	ENSMUSG00000045664	2.45774	down
Slc25a24	-0.850893	3.41838	-6.35116	0.000108149	0.00348662	1.17472	3.96598	KO_WT	RAW	ENSMUSG00000040322	2.4576	down
Cndp2	-0.729971	5.16767	-6.3506	0.000108223	0.00348662	1.17399	3.96568	KO_WT	RAW	ENSMUSG00000024644	2.4576	down
Sh2b2	0.509551	2.9909	6.34865	0.000108483	0.00349077	1.17144	3.96464	KO_WT	RAW	ENSMUSG00000005057	2.45708	not sig
Cacna2d4	0.887041	-2.17035	6.34689	0.000108718	0.00349413	1.16914	3.9637	KO_WT	RAW	ENSMUSG00000041460	2.45666	up
Scgb1a1	2.29921	-2.62771	6.34107	0.000109497	0.00351493	1.16154	3.9606	KO_WT	RAW	ENSMUSG00000024653	2.45408	up
Dtx1	1.76979	-1.54531	6.33736	0.000109997	0.00352678	1.15668	3.95862	KO_WT	RAW	ENSMUSG00000029603	2.45262	up
Sirpa	-0.429791	4.73815	-6.3328	0.000110615	0.00354235	1.15071	3.95618	KO_WT	RAW	ENSMUSG00000037902	2.45071	not sig
Creld1	-0.694128	2.70057	-6.32577	0.000111576	0.00356622	1.14151	3.95243	KO_WT	RAW	ENSMUSG00000030284	2.44779	down
Cyp2s1	-1.2103	-0.583534	-6.32453	0.000111747	0.00356622	1.13988	3.95177	KO_WT	RAW	ENSMUSG00000040703	2.44779	down
Csad	0.628623	1.40219	6.32443	0.000111761	0.00356622	1.13974	3.95171	KO_WT	RAW	ENSMUSG00000023044	2.44779	up
Lrrfip2	-0.514181	2.76838	-6.3145	0.000113136	0.00360578	1.12673	3.9464	KO_WT	RAW	ENSMUSG00000032497	2.443	not sig
Gsn	-0.54899	5.85297	-6.31089	0.00011364	0.00361357	1.12199	3.94447	KO_WT	RAW	ENSMUSG00000026879	2.44206	not sig
Gusb	-0.446847	5.78366	-6.31062	0.000113678	0.00361357	1.12163	3.94432	KO_WT	RAW	ENSMUSG00000025534	2.44206	not sig
Igf2bp2	0.647765	2.70217	6.30922	0.000113874	0.00361357	1.11979	3.94357	KO_WT	RAW	ENSMUSG00000033581	2.44206	up
Psmb9	-1.01324	1.5517	-6.30889	0.000113921	0.00361357	1.11936	3.9434	KO_WT	RAW	ENSMUSG00000096727	2.44206	down
Msrb1	-0.991644	3.62497	-6.30724	0.000114152	0.00361663	1.1172	3.94252	KO_WT	RAW	ENSMUSG00000075705	2.4417	down
Mocos	-1.53948	-0.839328	-6.29501	0.000115887	0.00366725	1.10114	3.93596	KO_WT	RAW	ENSMUSG00000039616	2.43566	down
Optn	0.975333	-2.60802	6.29357	0.000116094	0.00366946	1.09924	3.93519	KO_WT	RAW	ENSMUSG00000026672	2.4354	up
Slc36a4	1.08605	3.5095	6.29077	0.000116497	0.00367398	1.09555	3.93369	KO_WT	RAW	ENSMUSG00000043885	2.43486	up
Olfr920	1.05881	-0.39514	6.29066	0.000116512	0.00367398	1.09541	3.93363	KO_WT	RAW	ENSMUSG00000061039	2.43486	up
Adss	-0.409339	5.3118	-6.27896	0.000118209	0.00372309	1.08002	3.92735	KO_WT	RAW	ENSMUSG00000015961	2.4291	not sig
Niban2	-0.414003	5.74335	-6.27666	0.000118546	0.00372932	1.07699	3.92611	KO_WT	RAW	ENSMUSG00000026796	2.42837	not sig
Rpn1	-0.584462	6.73786	-6.27172	0.000119273	0.00374776	1.07048	3.92346	KO_WT	RAW	ENSMUSG00000030062	2.42623	down
Slc7a8	-1.44903	-1.25148	-6.26796	0.000119829	0.00376084	1.06553	3.92144	KO_WT	RAW	ENSMUSG00000022180	2.42472	down
Srgap2	0.92996	3.6435	6.26659	0.000120033	0.00376281	1.06372	3.9207	KO_WT	RAW	ENSMUSG00000026425	2.42449	up
Gsto1	-1.01122	4.41584	-6.26431	0.000120371	0.00376901	1.06072	3.91948	KO_WT	RAW	ENSMUSG00000025068	2.42377	down
Alcam	-0.551796	5.17807	-6.26281	0.000120595	0.00377158	1.05875	3.91867	KO_WT	RAW	ENSMUSG00000022636	2.42348	not sig
Cyfip2	-1.18906	-2.06033	-6.25826	0.000121277	0.00378849	1.05274	3.91622	KO_WT	RAW	ENSMUSG00000020340	2.42153	down
Lrch1	0.698958	1.69888	6.25508	0.000121756	0.003799	1.04855	3.91451	KO_WT	RAW	ENSMUSG00000068015	2.42033	up
Phc2	-0.581914	3.27909	-6.25023	0.00012249	0.00381149	1.04214	3.9119	KO_WT	RAW	ENSMUSG00000028796	2.41891	down
Gm48358	-1.57216	-1.9692	-6.24969	0.000122572	0.00381149	1.04143	3.91161	KO_WT	RAW	ENSMUSG00000113725	2.41891	down
Btbd18	0.975333	-2.85738	6.24962	0.000122583	0.00381149	1.04133	3.91157	KO_WT	RAW	ENSMUSG00000086598	2.41891	up
Rabep1	0.583305	3.83664	6.24455	0.000123356	0.00383106	1.03464	3.90884	KO_WT	RAW	ENSMUSG00000020817	2.41668	up
Asb10	1.65692	-0.894267	6.24034	0.000124003	0.00384668	1.02908	3.90657	KO_WT	RAW	ENSMUSG00000038204	2.41491	up
Tmem176b	0.804606	5.4853	6.23605	0.000124665	0.00385848	1.0234	3.90425	KO_WT	RAW	ENSMUSG00000029810	2.41358	up
Flrt2	-1.02917	2.20365	-6.23601	0.000124672	0.00385848	1.02335	3.90423	KO_WT	RAW	ENSMUSG00000047414	2.41358	down
Rdh11	-0.453553	4.18791	-6.22986	0.000125627	0.00388243	1.01522	3.90092	KO_WT	RAW	ENSMUSG00000066441	2.4109	not sig
A430093F15Rik	-1.0995	-1.13711	-6.22917	0.000125736	0.00388243	1.0143	3.90054	KO_WT	RAW	ENSMUSG00000067577	2.4109	down
Nedd4l	-1.02797	-2.16236	-6.22594	0.000126242	0.00389355	1.01002	3.8988	KO_WT	RAW	ENSMUSG00000024589	2.40965	down
Stx3	-0.540775	1.74845	-6.21805	0.000127487	0.00392584	0.999578	3.89453	KO_WT	RAW	ENSMUSG00000041488	2.40607	not sig
Triobp	-0.520519	0.490345	-6.21745	0.000127582	0.00392584	0.99878	3.89421	KO_WT	RAW	ENSMUSG00000033088	2.40607	not sig
Mvk	-0.68867	3.48542	-6.21283	0.000128318	0.00394392	0.992663	3.89171	KO_WT	RAW	ENSMUSG00000041939	2.40407	down
Acsf2	-1.09067	-2.75785	-6.20968	0.000128823	0.00395092	0.988482	3.89001	KO_WT	RAW	ENSMUSG00000076435	2.4033	down
Ifi47	-0.679105	2.534	-6.20881	0.000128961	0.00395092	0.987335	3.88954	KO_WT	RAW	ENSMUSG00000078920	2.4033	down
Arid3a	0.809407	2.80264	6.20864	0.000128988	0.00395092	0.987111	3.88945	KO_WT	RAW	ENSMUSG00000019564	2.4033	up
Magi1	1.09247	-0.300201	6.20735	0.000129196	0.00395274	0.985401	3.88875	KO_WT	RAW	ENSMUSG00000045095	2.4031	up
Coro2a	-1.05548	-2.04186	-6.19907	0.000130536	0.00398917	0.974419	3.88427	KO_WT	RAW	ENSMUSG00000028337	2.39912	down
Crh	0.746771	-3.13524	6.19736	0.000130816	0.00399316	0.972138	3.88334	KO_WT	RAW	ENSMUSG00000049796	2.39868	up
Hcn3	1.68353	-0.881519	6.19532	0.000131148	0.00399666	0.969437	3.88224	KO_WT	RAW	ENSMUSG00000028051	2.3983	up
Akr1b3	-1.01751	4.07077	-6.19483	0.000131229	0.00399666	0.968778	3.88197	KO_WT	RAW	ENSMUSG00000001642	2.3983	down
Zfp809	1.66524	3.2601	6.19193	0.000131705	0.00400659	0.964926	3.8804	KO_WT	RAW	ENSMUSG00000057982	2.39723	up
Ptgs2os2	-1.26005	2.17664	-6.18759	0.00013242	0.00402377	0.959159	3.87805	KO_WT	RAW	ENSMUSG00000097754	2.39537	down
Clic1	-0.953406	7.33579	-6.18504	0.000132841	0.00403198	0.955781	3.87667	KO_WT	RAW	ENSMUSG00000007041	2.39448	down
Thap7	-0.955701	3.94237	-6.18052	0.000133594	0.00405023	0.949765	3.87421	KO_WT	RAW	ENSMUSG00000022760	2.39252	down
Nucb1	-0.49335	3.38421	-6.17949	0.000133766	0.00405086	0.948393	3.87365	KO_WT	RAW	ENSMUSG00000030824	2.39245	not sig
Kif13a	1.21395	-1.44567	6.17814	0.000133991	0.00405288	0.946607	3.87292	KO_WT	RAW	ENSMUSG00000021375	2.39224	up
Hmg20a	0.722926	2.26054	6.17728	0.000134136	0.00405288	0.945454	3.87245	KO_WT	RAW	ENSMUSG00000032329	2.39224	up
Tyk2	0.793087	3.66668	6.17627	0.000134306	0.00405343	0.944108	3.8719	KO_WT	RAW	ENSMUSG00000032175	2.39218	up
Rgcc	-2.38253	1.35956	-6.17181	0.000135056	0.00407148	0.938179	3.86949	KO_WT	RAW	ENSMUSG00000022018	2.39025	down
Stkld1	1.34874	-1.7538	6.17049	0.000135278	0.00407359	0.936428	3.86877	KO_WT	RAW	ENSMUSG00000049897	2.39002	up
Zfp938	0.767877	1.25607	6.16427	0.000136335	0.0041008	0.928143	3.86539	KO_WT	RAW	ENSMUSG00000062931	2.38713	up
Etv5	-0.848247	2.33463	-6.15779	0.000137445	0.00412954	0.919511	3.86187	KO_WT	RAW	ENSMUSG00000013089	2.3841	down
Ikzf1	0.761761	4.43136	6.14658	0.000139391	0.00417933	0.904552	3.85577	KO_WT	RAW	ENSMUSG00000018654	2.37889	up
Plekha1	0.678946	3.51033	6.14644	0.000139415	0.00417933	0.904364	3.85569	KO_WT	RAW	ENSMUSG00000040268	2.37889	up
Zmat3	0.91355	1.57231	6.13889	0.000140741	0.00421435	0.894289	3.85158	KO_WT	RAW	ENSMUSG00000027663	2.37527	up
Larp1b	-0.407301	2.01852	-6.13324	0.000141744	0.00423963	0.886734	3.8485	KO_WT	RAW	ENSMUSG00000025762	2.37267	not sig
P4hb	-0.542173	8.53716	-6.12918	0.000142467	0.00425649	0.881318	3.84629	KO_WT	RAW	ENSMUSG00000025130	2.37095	not sig
Gm5641	0.627709	4.19651	6.1281	0.000142662	0.00425756	0.879864	3.84569	KO_WT	RAW	ENSMUSG00000069014	2.37084	up
Tsc1	0.826316	1.63627	6.12621	0.000143	0.0042594	0.877343	3.84466	KO_WT	RAW	ENSMUSG00000026812	2.37065	up
Manf	-0.862701	6.07859	-6.12598	0.000143042	0.0042594	0.877029	3.84454	KO_WT	RAW	ENSMUSG00000032575	2.37065	down
Cacna1a	1.19022	1.97274	6.1181	0.000144466	0.00429701	0.866489	3.84024	KO_WT	RAW	ENSMUSG00000034656	2.36683	up
Stom	-0.383618	6.4141	-6.11417	0.000145181	0.00431035	0.86123	3.83809	KO_WT	RAW	ENSMUSG00000026880	2.36549	not sig
Ndufa12-ps	-0.730125	7.15308	-6.11387	0.000145237	0.00431035	0.860824	3.83792	KO_WT	RAW	ENSMUSG00000080893	2.36549	down
Xylt1	-1.17716	-0.401191	-6.11051	0.00014585	0.00432377	0.856334	3.83609	KO_WT	RAW	ENSMUSG00000030657	2.36414	down
Fyn	0.478975	4.24554	6.10644	0.000146601	0.0043412	0.850872	3.83386	KO_WT	RAW	ENSMUSG00000019843	2.36239	not sig
Cdhr1	1.53375	-2.59081	6.09834	0.000148103	0.00437801	0.840019	3.82943	KO_WT	RAW	ENSMUSG00000021803	2.35872	up
Firre	1.0218	2.81144	6.09798	0.000148171	0.00437801	0.839533	3.82924	KO_WT	RAW	ENSMUSG00000085396	2.35872	up
Gm7665	-1.16546	4.50855	-6.09193	0.000149304	0.00440661	0.831427	3.82593	KO_WT	RAW	ENSMUSG00000063628	2.3559	down
Trpm1	1.24345	-0.884406	6.08737	0.000150165	0.00442589	0.825304	3.82343	KO_WT	RAW	ENSMUSG00000030523	2.354	up
Pim1	-0.761307	3.98675	-6.08624	0.000150381	0.00442589	0.823779	3.82281	KO_WT	RAW	ENSMUSG00000024014	2.354	down
Fosb	-1.20209	-2.51282	-6.08585	0.000150454	0.00442589	0.823262	3.8226	KO_WT	RAW	ENSMUSG00000003545	2.354	down
Ninj1	-1.03991	5.23161	-6.0841	0.000150787	0.00443083	0.820904	3.82163	KO_WT	RAW	ENSMUSG00000037966	2.35351	down
Lrfn1	1.34239	-2.43417	6.08174	0.000151236	0.00443912	0.817745	3.82035	KO_WT	RAW	ENSMUSG00000030600	2.3527	up
Mpi	0.475697	3.05836	6.08039	0.000151494	0.00444182	0.815931	3.81961	KO_WT	RAW	ENSMUSG00000032306	2.35244	not sig
Slfn2	-1.29053	6.61384	-6.06218	0.00015502	0.00454023	0.791443	3.80961	KO_WT	RAW	ENSMUSG00000072620	2.34292	down
Dusp5	-1.27742	1.80769	-6.05743	0.000155955	0.00456263	0.78504	3.807	KO_WT	RAW	ENSMUSG00000034765	2.34078	down
Kctd12	0.841587	3.61555	6.0515	0.00015713	0.00459197	0.777055	3.80374	KO_WT	RAW	ENSMUSG00000098557	2.338	up
Cisd3	-1.12484	4.48181	-6.0478	0.000157868	0.00460852	0.772065	3.8017	KO_WT	RAW	ENSMUSG00000078695	2.33644	down
Rxra	-0.909743	-2.48187	-6.04222	0.000158988	0.00463516	0.764545	3.79864	KO_WT	RAW	ENSMUSG00000015846	2.33394	down
Alkbh8	1.02771	2.71102	6.04153	0.000159128	0.00463516	0.76361	3.79825	KO_WT	RAW	ENSMUSG00000025899	2.33394	up
Hoxb6	0.640519	2.54971	6.03884	0.00015967	0.00464239	0.759989	3.79678	KO_WT	RAW	ENSMUSG00000000690	2.33326	up
Rnd1	-0.969071	1.18199	-6.03858	0.000159723	0.00464239	0.759635	3.79663	KO_WT	RAW	ENSMUSG00000054855	2.33326	down
Scaper	0.820321	0.657491	6.03701	0.000160042	0.00464661	0.757511	3.79577	KO_WT	RAW	ENSMUSG00000034007	2.33286	up
Gm47469	0.44725	1.97854	6.0313	0.000161205	0.0046753	0.749807	3.79262	KO_WT	RAW	ENSMUSG00000113047	2.33019	not sig
Nupr1	-1.18184	3.48883	-6.02992	0.000161489	0.00467844	0.747938	3.79186	KO_WT	RAW	ENSMUSG00000030717	2.3299	down
Syt7	-0.849163	-2.29731	-6.02694	0.000162099	0.00469096	0.743923	3.79022	KO_WT	RAW	ENSMUSG00000024743	2.32874	down
Fdft1	-0.693262	4.52436	-6.02611	0.000162272	0.00469096	0.742791	3.78976	KO_WT	RAW	ENSMUSG00000021273	2.32874	down
Rec114	1.36092	1.28872	6.02455	0.000162592	0.00469515	0.740691	3.7889	KO_WT	RAW	ENSMUSG00000074269	2.32835	up
D030028A08Rik	1.11452	0.864475	6.01974	0.000163589	0.00471883	0.734189	3.78625	KO_WT	RAW	ENSMUSG00000078700	2.32617	up
Pgd	-0.558535	6.45617	-6.00228	0.000167262	0.00481959	0.710561	3.7766	KO_WT	RAW	ENSMUSG00000028961	2.31699	not sig
Fut8	0.718944	1.15263	6.00049	0.000167644	0.00482539	0.708134	3.77561	KO_WT	RAW	ENSMUSG00000021065	2.31647	up
Ethe1	-1.01303	2.86294	-5.9992	0.000167918	0.00482809	0.706395	3.7749	KO_WT	RAW	ENSMUSG00000064254	2.31623	down
Gm38312	-1.8195	-2.2197	-5.99823	0.000168125	0.00482884	0.705085	3.77437	KO_WT	RAW	ENSMUSG00000102700	2.31616	down
Cdc42ep3	-0.568228	3.24527	-5.99392	0.000169051	0.00485025	0.699237	3.77198	KO_WT	RAW	ENSMUSG00000036533	2.31424	not sig
Shisa5	-0.601016	5.13202	-5.98875	0.000170168	0.00487704	0.692233	3.76912	KO_WT	RAW	ENSMUSG00000025647	2.31184	down
Emp3	-0.903225	7.78053	-5.98371	0.000171265	0.00490325	0.685392	3.76633	KO_WT	RAW	ENSMUSG00000040212	2.30952	down
Ranbp3l	-1.25931	0.267807	-5.98089	0.000171883	0.00491225	0.68156	3.76477	KO_WT	RAW	ENSMUSG00000048424	2.30872	down
Tbc1d16	0.887861	3.18195	5.98059	0.000171947	0.00491225	0.681163	3.7646	KO_WT	RAW	ENSMUSG00000039976	2.30872	up
Ube4a	1.16617	3.40353	5.97764	0.000172596	0.00492554	0.677154	3.76297	KO_WT	RAW	ENSMUSG00000059890	2.30755	up
Ifit2	0.686489	3.16605	5.97391	0.00017342	0.00494376	0.672089	3.7609	KO_WT	RAW	ENSMUSG00000045932	2.30594	up
Slfn5	-1.35338	2.28638	-5.96878	0.000174561	0.00496683	0.665112	3.75805	KO_WT	RAW	ENSMUSG00000054404	2.30392	down
Gm44698	-1.37367	-2.78352	-5.9686	0.0001746	0.00496683	0.664871	3.75795	KO_WT	RAW	ENSMUSG00000109366	2.30392	down
Cd33	1.00959	2.76473	5.96089	0.000176328	0.00501063	0.654396	3.75368	KO_WT	RAW	ENSMUSG00000004609	2.30011	up
Gm50399	-2.60947	-1.77814	-5.95699	0.000177209	0.00503033	0.649092	3.75151	KO_WT	RAW	ENSMUSG00000117840	2.2984	down
Mef2c	1.08322	4.0573	5.95483	0.000177701	0.00503895	0.646142	3.75031	KO_WT	RAW	ENSMUSG00000005583	2.29766	up
Cwf19l2	1.31471	2.14338	5.95288	0.000178143	0.00504614	0.643498	3.74923	KO_WT	RAW	ENSMUSG00000025898	2.29704	up
Pink1	-0.873152	1.18231	-5.94468	0.000180024	0.00509401	0.632325	3.74467	KO_WT	RAW	ENSMUSG00000028756	2.29294	down
Gm7592	1.40593	-0.528629	5.93808	0.000181552	0.00512716	0.623331	3.741	KO_WT	RAW	ENSMUSG00000118607	2.29012	up
Cass4	-0.565225	0.858103	-5.93796	0.000181579	0.00512716	0.623175	3.74093	KO_WT	RAW	ENSMUSG00000074570	2.29012	not sig
Pde8b	-0.625277	1.55067	-5.92786	0.000183947	0.00518854	0.609391	3.73531	KO_WT	RAW	ENSMUSG00000021684	2.28495	down
Prelid2	-1.1031	3.2367	-5.91345	0.00018738	0.0052798	0.589722	3.72728	KO_WT	RAW	ENSMUSG00000056671	2.27738	down
Gm7353	0.843771	1.78268	5.90808	0.000188677	0.00531077	0.58238	3.72428	KO_WT	RAW	ENSMUSG00000055452	2.27484	up
Lmna	-0.894901	6.58191	-5.90443	0.000189565	0.00531965	0.577383	3.72224	KO_WT	RAW	ENSMUSG00000028063	2.27412	down
Nfkb1	0.528426	5.29799	5.90437	0.00018958	0.00531965	0.577302	3.72221	KO_WT	RAW	ENSMUSG00000028163	2.27412	not sig
Mettl2	0.519113	3.50258	5.90392	0.000189688	0.00531965	0.576695	3.72196	KO_WT	RAW	ENSMUSG00000020691	2.27412	not sig
Adam18	1.5026	-1.85443	5.90351	0.000189789	0.00531965	0.576132	3.72173	KO_WT	RAW	ENSMUSG00000031552	2.27412	up
Pcnx	0.981979	1.43706	5.90006	0.000190634	0.00533392	0.571402	3.7198	KO_WT	RAW	ENSMUSG00000021140	2.27295	up
Fam167b	-1.11365	5.19954	-5.8998	0.000190697	0.00533392	0.571054	3.71966	KO_WT	RAW	ENSMUSG00000050493	2.27295	down
Card19	-0.77889	5.45419	-5.89533	0.000191798	0.00535911	0.564931	3.71716	KO_WT	RAW	ENSMUSG00000037960	2.27091	down
Nfatc1	0.88287	4.30201	5.89332	0.000192293	0.00536734	0.562188	3.71604	KO_WT	RAW	ENSMUSG00000033016	2.27024	up
Myadm	-0.612339	5.05615	-5.89198	0.000192625	0.005371	0.560352	3.71529	KO_WT	RAW	ENSMUSG00000068566	2.26994	down
Slamf8	-1.59814	-2.56903	-5.88836	0.000193527	0.00539052	0.555384	3.71326	KO_WT	RAW	ENSMUSG00000053318	2.26837	down
Rnf225	0.717741	0.586936	5.88445	0.000194503	0.00541209	0.55003	3.71107	KO_WT	RAW	ENSMUSG00000033967	2.26664	up
Slc44a1	0.634846	5.27621	5.88007	0.000195603	0.00543703	0.544032	3.70862	KO_WT	RAW	ENSMUSG00000028412	2.26464	up
C130071C03Rik	0.763647	-2.68021	5.8719	0.000197677	0.00548897	0.532814	3.70404	KO_WT	RAW	ENSMUSG00000050334	2.26051	up
Gm46620	-0.627461	7.87012	-5.87031	0.000198082	0.00549451	0.530637	3.70316	KO_WT	RAW	ENSMUSG00000118012	2.26007	down
Acat1	0.4552	5.90583	5.86872	0.000198488	0.00550007	0.528459	3.70227	KO_WT	RAW	ENSMUSG00000032047	2.25963	not sig
Irf4	1.78291	0.161237	5.86509	0.000199421	0.00552021	0.523469	3.70023	KO_WT	RAW	ENSMUSG00000021356	2.25804	up
Ank1	-0.693712	-2.88757	-5.8632	0.000199909	0.00552531	0.520871	3.69917	KO_WT	RAW	ENSMUSG00000031543	2.25764	down
Nlgn2	-0.766824	-0.2867	-5.86277	0.000200019	0.00552531	0.520287	3.69893	KO_WT	RAW	ENSMUSG00000051790	2.25764	down
Gm53056	3.69861	0.3781	5.85401	0.000202297	0.00558248	0.508239	3.69401	KO_WT	RAW	ENSMUSG00000061852	2.25317	up
Cd274	1.22191	0.922157	5.85043	0.000203236	0.0056026	0.503316	3.692	KO_WT	RAW	ENSMUSG00000016496	2.25161	up
Ppm1h	0.782794	1.69076	5.84678	0.000204198	0.00562332	0.498294	3.68995	KO_WT	RAW	ENSMUSG00000034613	2.25001	up
Psen2	-0.830041	1.87013	-5.83993	0.000206013	0.00566551	0.488879	3.6861	KO_WT	RAW	ENSMUSG00000010609	2.24676	down
Npl	-0.545427	2.93173	-5.83941	0.000206153	0.00566551	0.488156	3.68581	KO_WT	RAW	ENSMUSG00000042684	2.24676	not sig
Idh3a	0.368608	5.60389	5.83503	0.000207325	0.00569186	0.482128	3.68335	KO_WT	RAW	ENSMUSG00000032279	2.24475	not sig
Mbnl1	1.01544	5.46548	5.83368	0.000207687	0.00569596	0.480272	3.68259	KO_WT	RAW	ENSMUSG00000027763	2.24443	up
Gm47042	2.54775	-2.06198	5.8286	0.000209061	0.00572775	0.473261	3.67973	KO_WT	RAW	ENSMUSG00000114106	2.24202	up
Nqo1	-1.71645	-2.38454	-5.82292	0.000210606	0.00575878	0.465427	3.67653	KO_WT	RAW	ENSMUSG00000003849	2.23967	down
Tph2	2.05486	-2.28588	5.82285	0.000210624	0.00575878	0.465338	3.67649	KO_WT	RAW	ENSMUSG00000006764	2.23967	up
Ifi35	-0.896575	4.55082	-5.81968	0.000211493	0.00577663	0.46096	3.6747	KO_WT	RAW	ENSMUSG00000010358	2.23833	down
Odc1	-0.458136	7.3182	-5.81757	0.000212073	0.00578513	0.45805	3.67352	KO_WT	RAW	ENSMUSG00000011179	2.23769	not sig
Cebpb	-1.05394	4.93961	-5.81697	0.000212237	0.00578513	0.457226	3.67318	KO_WT	RAW	ENSMUSG00000056501	2.23769	down
P2rx5	2.5165	-0.8874	5.81547	0.00021265	0.0057905	0.455157	3.67233	KO_WT	RAW	ENSMUSG00000005950	2.23728	up
Zfp810	0.912374	0.86831	5.8103	0.000214083	0.00582358	0.448016	3.66942	KO_WT	RAW	ENSMUSG00000066829	2.23481	up
Tirap	1.28746	3.13996	5.80794	0.000214739	0.00583549	0.444761	3.66809	KO_WT	RAW	ENSMUSG00000032041	2.23392	up
Gm48678	1.02967	-2.69953	5.80415	0.000215801	0.00585458	0.439516	3.66595	KO_WT	RAW	ENSMUSG00000111971	2.2325	up
U6	4.28141	-1.97966	5.80349	0.000215985	0.00585458	0.43861	3.66558	KO_WT	RAW	ENSMUSG00002076820	2.2325	up
Zfp846	0.826077	-0.417569	5.80308	0.000216099	0.00585458	0.43805	3.66535	KO_WT	RAW	ENSMUSG00000058192	2.2325	up
Ptdss2	-0.494267	2.41709	-5.79845	0.000217404	0.00588399	0.431646	3.66273	KO_WT	RAW	ENSMUSG00000025495	2.23033	not sig
Stk38l	-0.420742	2.87354	-5.79544	0.000218257	0.00590084	0.427483	3.66103	KO_WT	RAW	ENSMUSG00000001630	2.22909	not sig
Gm36995	1.18836	-1.47561	5.7947	0.000218468	0.00590084	0.426453	3.66061	KO_WT	RAW	ENSMUSG00000103436	2.22909	up
Etv4	-1.83304	-0.395191	-5.79376	0.000218733	0.00590204	0.425163	3.66009	KO_WT	RAW	ENSMUSG00000017724	2.229	down
Akirin2	-0.535143	4.67486	-5.79047	0.000219674	0.00592145	0.420601	3.65822	KO_WT	RAW	ENSMUSG00000028291	2.22757	not sig
Mxd4	1.05281	-0.851477	5.7869	0.000220696	0.00593191	0.415663	3.65621	KO_WT	RAW	ENSMUSG00000037235	2.22681	up
Nfam1	0.797104	3.31055	5.78685	0.000220709	0.00593191	0.415601	3.65618	KO_WT	RAW	ENSMUSG00000058099	2.22681	up
Tgif1	-0.469043	3.06549	-5.78679	0.000220727	0.00593191	0.415513	3.65614	KO_WT	RAW	ENSMUSG00000047407	2.22681	not sig
Dlat	0.377055	4.96285	5.78599	0.000220957	0.00593211	0.414408	3.65569	KO_WT	RAW	ENSMUSG00000000168	2.22679	not sig
Skida1	1.41766	-2.08435	5.78395	0.000221545	0.00594194	0.411581	3.65454	KO_WT	RAW	ENSMUSG00000054074	2.22607	up
Rbm4	1.16067	0.163386	5.78299	0.000221821	0.00594339	0.410255	3.654	KO_WT	RAW	ENSMUSG00000094936	2.22597	up
Lims2	-1.65909	-1.46782	-5.7798	0.000222746	0.00596218	0.405834	3.65219	KO_WT	RAW	ENSMUSG00000024395	2.22459	down
Ttyh3	0.58855	2.71311	5.77801	0.000223265	0.00597012	0.403355	3.65118	KO_WT	RAW	ENSMUSG00000036565	2.22402	up
Cd63	-1.15619	5.11795	-5.77321	0.000224668	0.00600161	0.396698	3.64846	KO_WT	RAW	ENSMUSG00000025351	2.22173	down
Pdia3	-0.567492	8.14891	-5.77096	0.000225327	0.00601321	0.393584	3.64719	KO_WT	RAW	ENSMUSG00000027248	2.22089	not sig
Baiap2	-0.668856	1.03973	-5.76672	0.000226576	0.00604052	0.387704	3.64479	KO_WT	RAW	ENSMUSG00000025372	2.21893	down
Gm10463	-0.915318	-2.85466	-5.76424	0.00022731	0.00605406	0.384263	3.64338	KO_WT	RAW	ENSMUSG00000102759	2.21795	down
Agmo	-0.733566	1.51463	-5.75964	0.000228678	0.00608442	0.377887	3.64078	KO_WT	RAW	ENSMUSG00000050103	2.21578	down
Ap1s1	-0.826776	6.69827	-5.75821	0.000229105	0.00608879	0.375901	3.63997	KO_WT	RAW	ENSMUSG00000004849	2.21547	down
Gm43127	1.51036	-2.11911	5.75757	0.000229297	0.00608879	0.37501	3.6396	KO_WT	RAW	ENSMUSG00000105140	2.21547	up
Mndal	0.417223	4.2747	5.75524	0.000229995	0.00610126	0.371778	3.63828	KO_WT	RAW	ENSMUSG00000090272	2.21458	not sig
Mast1	1.16651	-1.59608	5.75259	0.000230793	0.00611383	0.368098	3.63678	KO_WT	RAW	ENSMUSG00000053693	2.21369	up
Olfr933	1.13946	1.99877	5.75215	0.000230926	0.00611383	0.367482	3.63653	KO_WT	RAW	ENSMUSG00000058515	2.21369	up
Mt1	-0.966576	6.92236	-5.74571	0.000232879	0.00615943	0.35853	3.63287	KO_WT	RAW	ENSMUSG00000031765	2.21046	down
Kank2	1.13224	0.937443	5.7396	0.000234746	0.00620267	0.350041	3.6294	KO_WT	RAW	ENSMUSG00000032194	2.20742	up
Gm13832	1.54663	-1.30766	5.73664	0.000235657	0.00622061	0.345921	3.62772	KO_WT	RAW	ENSMUSG00000087292	2.20617	up
Gm2792	-0.803809	-3.06751	-5.73011	0.00023768	0.00626781	0.336835	3.62401	KO_WT	RAW	ENSMUSG00000116812	2.20288	down
Gm9951	2.08338	-1.83956	5.72518	0.00023922	0.0063022	0.32997	3.6212	KO_WT	RAW	ENSMUSG00000054618	2.20051	up
Gm48183	2.16829	-2.61319	5.72331	0.000239808	0.00631148	0.327358	3.62014	KO_WT	RAW	ENSMUSG00000111756	2.19987	up
Snx20	-0.667259	2.35634	-5.72139	0.000240411	0.00632112	0.32469	3.61905	KO_WT	RAW	ENSMUSG00000031662	2.19921	down
Gm17597	1.3377	-2.80341	5.71578	0.000242185	0.00635782	0.316872	3.61585	KO_WT	RAW	ENSMUSG00000097613	2.19669	up
Fem1b	0.923543	3.81407	5.71548	0.000242282	0.00635782	0.316447	3.61568	KO_WT	RAW	ENSMUSG00000032244	2.19669	up
Gm10459	0.969444	-2.96656	5.71288	0.000243109	0.00636756	0.312823	3.6142	KO_WT	RAW	ENSMUSG00000106834	2.19603	up
Acap1	-0.867345	-1.26678	-5.71282	0.000243129	0.00636756	0.312735	3.61416	KO_WT	RAW	ENSMUSG00000001588	2.19603	down
Hmga2	-0.475612	4.49803	-5.71031	0.00024393	0.00638228	0.30924	3.61273	KO_WT	RAW	ENSMUSG00000056758	2.19502	not sig
Cacna1d	1.56951	-2.22094	5.70778	0.000244743	0.00639728	0.305705	3.61129	KO_WT	RAW	ENSMUSG00000015968	2.194	up
Enc1	0.826817	2.31117	5.70589	0.000245349	0.00640687	0.303074	3.61022	KO_WT	RAW	ENSMUSG00000041773	2.19335	up
Niban1	-0.647858	3.75636	-5.70248	0.000246452	0.00642939	0.298306	3.60827	KO_WT	RAW	ENSMUSG00000026483	2.19183	down
Zfp27	0.440245	1.78931	5.69612	0.00024852	0.00647701	0.289424	3.60464	KO_WT	RAW	ENSMUSG00000062040	2.18863	not sig
Patl2	0.603824	-3.17097	5.69468	0.00024899	0.00648296	0.287414	3.60382	KO_WT	RAW	ENSMUSG00000027233	2.18823	up
Pdlim7	-0.863655	1.84772	-5.69005	0.000250508	0.00651613	0.280953	3.60118	KO_WT	RAW	ENSMUSG00000021493	2.18601	down
Ubc	-0.543718	4.25962	-5.68764	0.000251303	0.00653046	0.277585	3.5998	KO_WT	RAW	ENSMUSG00000008348	2.18506	not sig
Keap1	0.5333	4.65539	5.68349	0.000252682	0.00655991	0.271769	3.59743	KO_WT	RAW	ENSMUSG00000003308	2.1831	not sig
Gm48357	2.46775	-0.846874	5.67258	0.000256337	0.00664834	0.256504	3.59119	KO_WT	RAW	ENSMUSG00000114524	2.17729	up
Tpcn1	0.655948	3.69481	5.67129	0.000256772	0.00665318	0.254701	3.59045	KO_WT	RAW	ENSMUSG00000032741	2.17697	up
Ik	-0.438273	6.41019	-5.6693	0.000257445	0.00666296	0.251917	3.58932	KO_WT	RAW	ENSMUSG00000024474	2.17633	not sig
Hgsnat	-0.555133	3.01946	-5.66871	0.000257648	0.00666296	0.251081	3.58897	KO_WT	RAW	ENSMUSG00000037260	2.17633	not sig
Prex1	0.906755	3.78665	5.66685	0.000258278	0.00666729	0.248483	3.58791	KO_WT	RAW	ENSMUSG00000039621	2.17605	up
Tm7sf2	-1.14063	0.411333	-5.66675	0.000258314	0.00666729	0.248338	3.58785	KO_WT	RAW	ENSMUSG00000024799	2.17605	down
Dpep2	-0.933801	1.76505	-5.66512	0.000258868	0.00667514	0.246062	3.58692	KO_WT	RAW	ENSMUSG00000053687	2.17554	down
Pbx3	-0.495031	1.4311	-5.6642	0.000259183	0.00667684	0.244766	3.58639	KO_WT	RAW	ENSMUSG00000038718	2.17543	not sig
Ank	-0.375353	6.60662	-5.66064	0.000260404	0.00670183	0.239771	3.58435	KO_WT	RAW	ENSMUSG00000022265	2.17381	not sig
Ptbp2	0.595834	2.15761	5.65831	0.000261204	0.0067052	0.23651	3.58302	KO_WT	RAW	ENSMUSG00000028134	2.17359	up
Xlr3a	-0.753141	-3.02367	-5.65814	0.000261261	0.0067052	0.236278	3.58292	KO_WT	RAW	ENSMUSG00000057836	2.17359	down
Oxct1	0.367949	6.66034	5.65807	0.000261287	0.0067052	0.236173	3.58288	KO_WT	RAW	ENSMUSG00000022186	2.17359	not sig
Pitpnm2	0.81699	1.25609	5.65157	0.00026354	0.00675652	0.227049	3.57915	KO_WT	RAW	ENSMUSG00000029406	2.17028	up
1600002D24Rik	-1.16481	-2.46504	-5.64929	0.000264332	0.00677033	0.22386	3.57785	KO_WT	RAW	ENSMUSG00000117232	2.16939	down
Gga3	0.615718	3.30899	5.64728	0.000265034	0.00677559	0.221038	3.5767	KO_WT	RAW	ENSMUSG00000020740	2.16905	up
Ctsh	-1.18019	-2.52862	-5.64636	0.000265357	0.00677559	0.219744	3.57617	KO_WT	RAW	ENSMUSG00000032359	2.16905	down
Zscan18	0.865701	-2.32152	5.64627	0.000265389	0.00677559	0.219616	3.57612	KO_WT	RAW	ENSMUSG00000070822	2.16905	up
Sh2d3c	0.694746	1.00627	5.64581	0.00026555	0.00677559	0.218971	3.57585	KO_WT	RAW	ENSMUSG00000059013	2.16905	up
Gm12000	2.80411	-1.72176	5.63418	0.000269666	0.00687403	0.202628	3.56917	KO_WT	RAW	ENSMUSG00000073145	2.16279	up
Traf1	-0.78996	2.8702	-5.62406	0.000273298	0.00696	0.188407	3.56336	KO_WT	RAW	ENSMUSG00000026875	2.15739	down
Gm15832	-0.668361	2.07773	-5.62036	0.000274643	0.0069876	0.18319	3.56123	KO_WT	RAW	ENSMUSG00000085894	2.15567	down
Limd1	0.575303	4.214	5.61617	0.000276172	0.00701286	0.17729	3.55882	KO_WT	RAW	ENSMUSG00000025239	2.1541	not sig
Taf4b	0.587628	2.78398	5.61486	0.000276651	0.00701286	0.175452	3.55807	KO_WT	RAW	ENSMUSG00000054321	2.1541	up
Ankrd34a	0.840369	0.55233	5.61454	0.000276768	0.00701286	0.175003	3.55788	KO_WT	RAW	ENSMUSG00000049097	2.1541	up
Abhd5	-0.540598	2.21433	-5.61407	0.00027694	0.00701286	0.17434	3.55761	KO_WT	RAW	ENSMUSG00000032540	2.1541	not sig
Arhgef40	0.914672	0.767507	5.61405	0.000276948	0.00701286	0.174312	3.5576	KO_WT	RAW	ENSMUSG00000004562	2.1541	up
Scfd2	0.479362	0.729172	5.6092	0.000278734	0.00705132	0.16748	3.55481	KO_WT	RAW	ENSMUSG00000062110	2.15173	not sig
Hpcal1	-0.600569	4.44881	-5.6085	0.000278994	0.00705132	0.166489	3.55441	KO_WT	RAW	ENSMUSG00000071379	2.15173	down
Zfp827	0.857102	2.34891	5.60777	0.000279266	0.00705152	0.165454	3.55398	KO_WT	RAW	ENSMUSG00000071064	2.15172	up
Zmiz2	0.561545	4.85441	5.6036	0.000280813	0.00708391	0.159583	3.55158	KO_WT	RAW	ENSMUSG00000041164	2.14973	not sig
Clk3	0.460618	2.95048	5.60247	0.000281233	0.00708615	0.157994	3.55093	KO_WT	RAW	ENSMUSG00000032316	2.14959	not sig
Adat1	0.607252	1.4532	5.60194	0.000281432	0.00708615	0.157243	3.55063	KO_WT	RAW	ENSMUSG00000031949	2.14959	up
Gm8624	-1.44297	-2.87785	-5.59584	0.000283721	0.00713707	0.148635	3.54711	KO_WT	RAW	ENSMUSG00000083705	2.14648	down
Pianp	-0.44177	3.98919	-5.5923	0.000285058	0.00716397	0.143639	3.54507	KO_WT	RAW	ENSMUSG00000030329	2.14485	not sig
Cep83os	0.849561	0.501642	5.59151	0.000285358	0.00716475	0.142524	3.54461	KO_WT	RAW	ENSMUSG00000097164	2.1448	up
Gm44686	1.61224	1.53905	5.58439	0.000288072	0.00722142	0.132464	3.5405	KO_WT	RAW	ENSMUSG00000108563	2.14138	up
Gm15701	2.52147	-1.85069	5.58417	0.000288155	0.00722142	0.132161	3.54037	KO_WT	RAW	ENSMUSG00000086656	2.14138	up
Vmn2r-ps139	-1.3795	-2.56606	-5.58249	0.0002888	0.00723082	0.129783	3.5394	KO_WT	RAW	ENSMUSG00000101499	2.14081	down
Taldo1	-0.853697	6.86333	-5.58071	0.000289482	0.00724112	0.127276	3.53838	KO_WT	RAW	ENSMUSG00000025503	2.14019	down
Gm4518	-1.72889	-0.597818	-5.56208	0.000296754	0.00741607	0.100918	3.5276	KO_WT	RAW	ENSMUSG00000098123	2.12983	down
Sh3kbp1	0.717168	1.34713	5.5589	0.000298014	0.00744061	0.0964163	3.52576	KO_WT	RAW	ENSMUSG00000040990	2.12839	up
Zfp740	0.421119	3.91653	5.5571	0.000298732	0.00744765	0.0938579	3.52472	KO_WT	RAW	ENSMUSG00000046897	2.12798	not sig
Zfp865	0.56115	1.92445	5.55679	0.000298853	0.00744765	0.0934295	3.52454	KO_WT	RAW	ENSMUSG00000074405	2.12798	not sig
Kif3c	-0.499188	1.31004	-5.55595	0.000299188	0.00744907	0.0922375	3.52406	KO_WT	RAW	ENSMUSG00000020668	2.1279	not sig
Ublcp1	-0.497992	3.06886	-5.55175	0.000300871	0.007484	0.0862788	3.52162	KO_WT	RAW	ENSMUSG00000041231	2.12587	not sig
Gm38414	-0.626536	4.03774	-5.54869	0.000302101	0.0075017	0.0819465	3.51985	KO_WT	RAW	ENSMUSG00000109704	2.12484	down
Grn	-0.601008	6.89675	-5.54858	0.000302144	0.0075017	0.0817944	3.51979	KO_WT	RAW	ENSMUSG00000034708	2.12484	down
Ranbp6	0.627485	2.09239	5.54419	0.00030392	0.00753881	0.0755664	3.51724	KO_WT	RAW	ENSMUSG00000074909	2.1227	up
Mpv17l	0.744024	0.445357	5.54195	0.000304833	0.00755443	0.0723821	3.51594	KO_WT	RAW	ENSMUSG00000022679	2.1218	up
Qpct	-1.39865	0.259783	-5.53926	0.000305929	0.00757457	0.068569	3.51438	KO_WT	RAW	ENSMUSG00000024084	2.12064	down
Zfp715	0.667054	2.8439	5.53621	0.000307179	0.00759848	0.0642381	3.51261	KO_WT	RAW	ENSMUSG00000012640	2.11927	up
Sdc3	-1.15434	-0.800757	-5.53178	0.000309002	0.00763652	0.0579512	3.51004	KO_WT	RAW	ENSMUSG00000025743	2.1171	down
Gm12227	1.9958	-2.62271	5.5292	0.000310068	0.0076558	0.0542922	3.50854	KO_WT	RAW	ENSMUSG00000086039	2.11601	up
Trim39	0.61043	2.60542	5.52845	0.000310382	0.00765647	0.0532177	3.5081	KO_WT	RAW	ENSMUSG00000045409	2.11597	up
Eepd1	1.05815	2.52859	5.52763	0.00031072	0.00765774	0.0520633	3.50763	KO_WT	RAW	ENSMUSG00000036611	2.1159	up
Cdyl2	-0.887617	1.67181	-5.52118	0.000313413	0.00771701	0.0428943	3.50388	KO_WT	RAW	ENSMUSG00000031758	2.11255	down
Trip4	0.54023	2.02844	5.52018	0.000313833	0.00772024	0.0414724	3.5033	KO_WT	RAW	ENSMUSG00000032386	2.11237	not sig
Cbr3	-1.56386	1.02945	-5.51454	0.000316212	0.00776704	0.0334526	3.50002	KO_WT	RAW	ENSMUSG00000022947	2.10974	down
Wdyhv1	-0.702666	1.29858	-5.51413	0.000316387	0.00776704	0.0328632	3.49978	KO_WT	RAW	ENSMUSG00000022359	2.10974	down
Gm6169	-0.796748	4.17012	-5.51361	0.000316607	0.00776704	0.0321256	3.49948	KO_WT	RAW	ENSMUSG00000057762	2.10974	down
Elmo1	0.785516	3.35082	5.5116	0.000317462	0.00778087	0.0292611	3.49831	KO_WT	RAW	ENSMUSG00000041112	2.10897	up
Anp32b-ps1	-0.515271	2.00552	-5.51027	0.000318029	0.00778763	0.027366	3.49753	KO_WT	RAW	ENSMUSG00000081792	2.10859	not sig
Prr3	0.442756	2.59931	5.50805	0.000318974	0.00780363	0.0242135	3.49624	KO_WT	RAW	ENSMUSG00000038500	2.1077	not sig
Frmd4b	0.574281	2.4299	5.50332	0.000321004	0.00784611	0.0174761	3.49349	KO_WT	RAW	ENSMUSG00000030064	2.10535	not sig
Gm10686	1.49347	-2.02677	5.50196	0.000321587	0.0078532	0.0155473	3.4927	KO_WT	RAW	ENSMUSG00000111685	2.10495	up
Arf6	-0.422239	6.78837	-5.49336	0.000325324	0.00793058	0.00327963	3.48768	KO_WT	RAW	ENSMUSG00000044147	2.10069	not sig
Gm32914	-0.74217	-3.13639	-5.49306	0.000325451	0.00793058	0.00286471	3.48751	KO_WT	RAW	ENSMUSG00000108161	2.10069	down
Gbp3	-1.17512	1.00954	-5.49262	0.000325646	0.00793058	0.00222666	3.48725	KO_WT	RAW	ENSMUSG00000028268	2.10069	down
Rnd2	-1.44431	2.0625	-5.48639	0.000328378	0.00798984	-0.00664664	3.48363	KO_WT	RAW	ENSMUSG00000001313	2.09746	down
Gamt	-1.11075	1.82859	-5.47678	0.000332649	0.00808153	-0.0203681	3.47801	KO_WT	RAW	ENSMUSG00000020150	2.09251	down
Tmbim6	-0.53446	5.70617	-5.47655	0.000332751	0.00808153	-0.0206946	3.47788	KO_WT	RAW	ENSMUSG00000023010	2.09251	not sig
Nlrc4	-1.06654	-1.82613	-5.47197	0.00033481	0.00812415	-0.0272444	3.4752	KO_WT	RAW	ENSMUSG00000039193	2.09022	down
Zfp26	1.28056	2.15768	5.46987	0.000335754	0.00813967	-0.0302354	3.47398	KO_WT	RAW	ENSMUSG00000063108	2.08939	up
Pcdhb14	0.597177	-2.912	5.46776	0.000336711	0.00815548	-0.0332573	3.47274	KO_WT	RAW	ENSMUSG00000044043	2.08855	up
Tsr1	0.505588	5.24389	5.46622	0.000337408	0.00816497	-0.0354537	3.47184	KO_WT	RAW	ENSMUSG00000038335	2.08805	not sig
Dnase1	0.869499	0.45376	5.46523	0.000337858	0.00816848	-0.0368709	3.47127	KO_WT	RAW	ENSMUSG00000005980	2.08786	up
St8sia4	0.900789	2.58579	5.4614	0.000339605	0.00820329	-0.0423467	3.46903	KO_WT	RAW	ENSMUSG00000040710	2.08601	up
Abcd4	-0.566816	1.60023	-5.45149	0.000344171	0.00830608	-0.0565283	3.46323	KO_WT	RAW	ENSMUSG00000021240	2.0806	not sig
E230020A03Rik	0.781692	-2.65558	5.45066	0.000344555	0.00830785	-0.0577131	3.46274	KO_WT	RAW	ENSMUSG00000104420	2.08051	up
Pus3	1.36386	-1.42763	5.4465	0.000346492	0.00834703	-0.0636653	3.46031	KO_WT	RAW	ENSMUSG00000032103	2.07847	up
Rab13	-1.20102	0.0176922	-5.44366	0.000347826	0.00837162	-0.0677444	3.45864	KO_WT	RAW	ENSMUSG00000027935	2.07719	down
Mir100hg	-0.584963	-2.87739	-5.44216	0.000348527	0.00837847	-0.0698822	3.45776	KO_WT	RAW	ENSMUSG00000074415	2.07684	down
Lgals1	-0.981008	8.94777	-5.44172	0.000348737	0.00837847	-0.0705226	3.4575	KO_WT	RAW	ENSMUSG00000068220	2.07684	down
Spaca9	1.96573	-2.56904	5.43983	0.000349627	0.00839229	-0.0732271	3.4564	KO_WT	RAW	ENSMUSG00000026809	2.07612	up
Jpx	0.743636	-0.418732	5.43371	0.00035253	0.00845133	-0.0820068	3.4528	KO_WT	RAW	ENSMUSG00000097571	2.07307	up
Dgkh	1.39651	-0.279714	5.43331	0.000352718	0.00845133	-0.0825746	3.45257	KO_WT	RAW	ENSMUSG00000034731	2.07307	up
Lrrc10b	-0.449788	-3.04873	-5.43198	0.000353352	0.00845895	-0.0844817	3.45179	KO_WT	RAW	ENSMUSG00000090291	2.07268	not sig
Gprasp1	0.923798	2.11703	5.42713	0.000355675	0.00850692	-0.0914362	3.44895	KO_WT	RAW	ENSMUSG00000043384	2.07023	up
Maml2	0.974672	-0.542993	5.42474	0.000356829	0.0085269	-0.0948758	3.44754	KO_WT	RAW	ENSMUSG00000031925	2.06921	up
Ercc1	-0.536048	2.96948	-5.42078	0.000358741	0.00856494	-0.10055	3.44522	KO_WT	RAW	ENSMUSG00000003549	2.06728	not sig
Ccnj	0.648303	2.32959	5.41857	0.000359819	0.00858301	-0.103735	3.44392	KO_WT	RAW	ENSMUSG00000025010	2.06636	up
Zfp839	0.611413	1.83831	5.41653	0.000360809	0.00859896	-0.106653	3.44272	KO_WT	RAW	ENSMUSG00000021271	2.06555	up
Tiam1	-1.04646	0.0666242	-5.41513	0.000361496	0.00860177	-0.108672	3.4419	KO_WT	RAW	ENSMUSG00000002489	2.06541	down
Atp2a3	-0.560625	2.92775	-5.41443	0.000361836	0.00860177	-0.109671	3.44149	KO_WT	RAW	ENSMUSG00000020788	2.06541	not sig
Gm14418	1.69259	-0.118638	5.41396	0.000362069	0.00860177	-0.110354	3.44121	KO_WT	RAW	ENSMUSG00000078867	2.06541	up
Xirp1	0.874068	0.749085	5.41366	0.000362214	0.00860177	-0.110778	3.44104	KO_WT	RAW	ENSMUSG00000079243	2.06541	up
Tpk1	0.863185	1.52393	5.40926	0.00036438	0.00864115	-0.117107	3.43845	KO_WT	RAW	ENSMUSG00000029735	2.06343	up
Scamp2	0.444342	5.03023	5.40898	0.000364518	0.00864115	-0.11751	3.43828	KO_WT	RAW	ENSMUSG00000040188	2.06343	not sig
Rprd1a	0.952479	2.10146	5.40726	0.000365366	0.00865357	-0.119976	3.43727	KO_WT	RAW	ENSMUSG00000040446	2.0628	up
Cadps	-0.569065	0.170512	-5.40377	0.000367101	0.00868632	-0.125006	3.43521	KO_WT	RAW	ENSMUSG00000054423	2.06116	not sig
Asap1	0.878031	3.2872	5.40317	0.000367398	0.00868632	-0.125865	3.43486	KO_WT	RAW	ENSMUSG00000022377	2.06116	up
Alkbh1	0.383517	3.22715	5.40148	0.000368241	0.00868962	-0.128298	3.43387	KO_WT	RAW	ENSMUSG00000079036	2.061	not sig
Nostrin	-0.531371	2.73086	-5.40103	0.000368465	0.00868962	-0.128942	3.4336	KO_WT	RAW	ENSMUSG00000034738	2.061	not sig
Atp6v1g1	-0.773794	6.90958	-5.40069	0.000368637	0.00868962	-0.129437	3.4334	KO_WT	RAW	ENSMUSG00000039105	2.061	down
Gm46447	2.24316	-1.88528	5.40028	0.000368838	0.00868962	-0.130016	3.43316	KO_WT	RAW	ENSMUSG00000115813	2.061	up
Enpp1	0.437132	-3.07913	5.39918	0.000369392	0.00869501	-0.13161	3.43251	KO_WT	RAW	ENSMUSG00000037370	2.06073	not sig
Tafa2	1.627	-1.66787	5.39693	0.00037052	0.0087139	-0.134848	3.43119	KO_WT	RAW	ENSMUSG00000044071	2.05979	up
Rnasel	0.820491	-0.490228	5.39529	0.000371341	0.0087248	-0.137197	3.43023	KO_WT	RAW	ENSMUSG00000066800	2.05924	up
Gm16183	2.33842	-1.937	5.39471	0.000371636	0.0087248	-0.13804	3.42988	KO_WT	RAW	ENSMUSG00000086067	2.05924	up
Gramd1b	0.948225	3.4214	5.3898	0.000374118	0.00877536	-0.145105	3.42699	KO_WT	RAW	ENSMUSG00000040111	2.05674	up
Gm40773	1.45359	-1.17439	5.38865	0.000374705	0.00878143	-0.146769	3.42631	KO_WT	RAW	ENSMUSG00000112458	2.05643	up
Tagln	1.35683	-1.27987	5.3845	0.000376819	0.00882325	-0.152742	3.42387	KO_WT	RAW	ENSMUSG00000032085	2.05437	up
Vmn2r96	-0.897773	-2.83823	-5.38079	0.000378721	0.00886001	-0.158085	3.42168	KO_WT	RAW	ENSMUSG00000091679	2.05257	down
Uaca	0.587252	2.73841	5.36853	0.000385087	0.00900107	-0.175778	3.41444	KO_WT	RAW	ENSMUSG00000034485	2.04571	up
Kyat3	-0.813619	-0.19758	-5.36611	0.000386357	0.00902286	-0.179272	3.41301	KO_WT	RAW	ENSMUSG00000040213	2.04466	down
Gcat	-1.17531	2.80622	-5.36545	0.000386703	0.00902306	-0.180222	3.41262	KO_WT	RAW	ENSMUSG00000006378	2.04465	down
Ccdc106	0.996401	0.131954	5.36298	0.000388003	0.00904552	-0.183786	3.41116	KO_WT	RAW	ENSMUSG00000035228	2.04357	up
Phka1	0.796607	1.66141	5.36173	0.000388664	0.00905302	-0.185591	3.41043	KO_WT	RAW	ENSMUSG00000034055	2.04321	up
Glce	0.854913	2.63827	5.36036	0.000389387	0.00906197	-0.187563	3.40962	KO_WT	RAW	ENSMUSG00000032252	2.04278	up
Tpst1	-0.418577	5.10485	-5.3586	0.000390324	0.00907589	-0.190115	3.40857	KO_WT	RAW	ENSMUSG00000034118	2.04211	not sig
Nfx1	0.434465	4.64484	5.35708	0.000391134	0.00908681	-0.192315	3.40767	KO_WT	RAW	ENSMUSG00000028423	2.04159	not sig
Tmem198	-1.21	-0.438225	-5.35621	0.000391595	0.00908962	-0.193564	3.40716	KO_WT	RAW	ENSMUSG00000051703	2.04145	down
Upp1	-1.12134	-1.65075	-5.35549	0.000391979	0.00909064	-0.194605	3.40674	KO_WT	RAW	ENSMUSG00000020407	2.04141	down
Gm14636	-0.609209	2.28003	-5.34474	0.000397762	0.00920063	-0.210148	3.40038	KO_WT	RAW	ENSMUSG00000073274	2.03618	down
Bcas1	-1.41481	-2.81594	-5.34435	0.000397974	0.00920063	-0.210713	3.40015	KO_WT	RAW	ENSMUSG00000013523	2.03618	down
Ifrd1	-0.510032	4.86334	-5.34427	0.000398019	0.00920063	-0.210833	3.4001	KO_WT	RAW	ENSMUSG00000001627	2.03618	not sig
Reep6	-0.825134	2.60411	-5.34412	0.000398097	0.00920063	-0.211042	3.40001	KO_WT	RAW	ENSMUSG00000035504	2.03618	down
Btg2	0.551293	3.328	5.34259	0.00039893	0.0092119	-0.213258	3.3991	KO_WT	RAW	ENSMUSG00000020423	2.03565	not sig
Zfp975	1.01377	-0.168883	5.34118	0.000399699	0.0092217	-0.215304	3.39827	KO_WT	RAW	ENSMUSG00000069727	2.03519	up
Gm37844	0.621853	-2.25458	5.33957	0.000400575	0.00923395	-0.217627	3.39732	KO_WT	RAW	ENSMUSG00000102615	2.03461	up
D930048N14Rik	-0.814495	-1.53532	-5.33596	0.000402556	0.00927161	-0.222861	3.39517	KO_WT	RAW	ENSMUSG00000052563	2.03284	down
Mapk9	0.496829	3.12138	5.3353	0.000402918	0.00927197	-0.223815	3.39478	KO_WT	RAW	ENSMUSG00000020366	2.03283	not sig
Nes	-0.879325	-0.00147063	-5.33444	0.000403389	0.00927482	-0.225054	3.39428	KO_WT	RAW	ENSMUSG00000004891	2.03269	down
Ddost	-0.466798	6.8521	-5.33145	0.00040504	0.00930479	-0.22939	3.3925	KO_WT	RAW	ENSMUSG00000028757	2.03129	not sig
Tcf4	0.84494	2.50747	5.32852	0.000406661	0.00932929	-0.233626	3.39077	KO_WT	RAW	ENSMUSG00000053477	2.03015	up
Map3k6	-1.03179	-1.41967	-5.32794	0.000406986	0.00932929	-0.234475	3.39042	KO_WT	RAW	ENSMUSG00000028862	2.03015	down
Zfp408	0.678415	2.41204	5.32764	0.000407153	0.00932929	-0.234911	3.39024	KO_WT	RAW	ENSMUSG00000075040	2.03015	up
Rrnad1	0.460932	2.62947	5.3262	0.000407954	0.00933963	-0.236996	3.38939	KO_WT	RAW	ENSMUSG00000004896	2.02967	not sig
Gm37979	2.38908	-1.45443	5.32342	0.000409505	0.00936275	-0.241022	3.38774	KO_WT	RAW	ENSMUSG00000103135	2.0286	up
M6pr	-0.35608	6.94816	-5.32251	0.000410014	0.00936275	-0.24234	3.3872	KO_WT	RAW	ENSMUSG00000007458	2.0286	not sig
Bbof1	0.665947	-0.085481	5.32251	0.000410014	0.00936275	-0.242341	3.3872	KO_WT	RAW	ENSMUSG00000057265	2.0286	up
Parp6	0.532591	1.73076	5.32112	0.000410795	0.00937027	-0.244361	3.38637	KO_WT	RAW	ENSMUSG00000025237	2.02825	not sig
Lpcat4	-0.56279	3.60947	-5.32067	0.000411044	0.00937027	-0.245004	3.38611	KO_WT	RAW	ENSMUSG00000027134	2.02825	not sig
Prkcd	0.380885	5.28037	5.31637	0.000413469	0.00941751	-0.251243	3.38356	KO_WT	RAW	ENSMUSG00000021948	2.02606	not sig
Paxbp1	0.624294	3.77813	5.31447	0.000414548	0.00943405	-0.254009	3.38243	KO_WT	RAW	ENSMUSG00000022974	2.0253	up
Fkbp15	0.541533	3.12696	5.31316	0.000415289	0.00944192	-0.255903	3.38165	KO_WT	RAW	ENSMUSG00000066151	2.02494	not sig
Bak1	-0.373439	5.99018	-5.31199	0.000415952	0.00944192	-0.257596	3.38096	KO_WT	RAW	ENSMUSG00000057789	2.02494	not sig
Prr13	-0.610472	3.58437	-5.31199	0.000415953	0.00944192	-0.257599	3.38096	KO_WT	RAW	ENSMUSG00000023048	2.02494	down
Lrif1	0.494098	2.49783	5.30225	0.000421534	0.00955611	-0.27174	3.37517	KO_WT	RAW	ENSMUSG00000056260	2.01972	not sig
Plod1	-0.529436	3.26872	-5.30197	0.000421698	0.00955611	-0.272153	3.375	KO_WT	RAW	ENSMUSG00000019055	2.01972	not sig
Pcsk7	0.554854	3.07716	5.30097	0.000422276	0.0095611	-0.273606	3.3744	KO_WT	RAW	ENSMUSG00000035382	2.01949	not sig
Exoc3l4	-0.892337	0.793463	-5.29529	0.000425572	0.00962729	-0.281855	3.37103	KO_WT	RAW	ENSMUSG00000021280	2.0165	down
Epha2	-1.17847	-2.11297	-5.2947	0.000425919	0.00962729	-0.28272	3.37067	KO_WT	RAW	ENSMUSG00000006445	2.0165	down
Rmi2	1.20866	-1.06309	5.2927	0.000427089	0.00964558	-0.285631	3.36948	KO_WT	RAW	ENSMUSG00000037991	2.01567	up
Gm6063	-0.967382	1.86234	-5.29001	0.000428663	0.00967295	-0.289532	3.36788	KO_WT	RAW	ENSMUSG00000108772	2.01444	down
Dpp8	1.18363	3.75257	5.28854	0.000429528	0.00968431	-0.291672	3.36701	KO_WT	RAW	ENSMUSG00000032393	2.01393	up
Fnbp1l	1.03343	5.7464	5.28761	0.000430078	0.00968853	-0.293029	3.36645	KO_WT	RAW	ENSMUSG00000039735	2.01374	up
Tnfaip3	0.545657	3.33603	5.28232	0.000433209	0.00975086	-0.300725	3.3633	KO_WT	RAW	ENSMUSG00000019850	2.01096	not sig
Dnaaf3	-0.75919	0.826967	-5.27727	0.000436222	0.00980489	-0.308076	3.36029	KO_WT	RAW	ENSMUSG00000055809	2.00856	down
Tubb5	-0.411256	8.62986	-5.27707	0.000436343	0.00980489	-0.308372	3.36017	KO_WT	RAW	ENSMUSG00000001525	2.00856	not sig
Cav2	0.784189	0.344026	5.27643	0.000436728	0.00980529	-0.309305	3.35979	KO_WT	RAW	ENSMUSG00000000058	2.00854	up
U6	3.96002	-0.0320565	5.27369	0.000438375	0.00983402	-0.313299	3.35815	KO_WT	RAW	ENSMUSG00002075570	2.00727	up
Tagln2	-0.812749	6.87414	-5.27287	0.000438868	0.00983682	-0.31449	3.35767	KO_WT	RAW	ENSMUSG00000026547	2.00715	down
Mkln1os	1.49171	-2.31123	5.27219	0.000439274	0.00983767	-0.315472	3.35726	KO_WT	RAW	ENSMUSG00000086212	2.00711	up
Pitpnm1	0.519825	1.86396	5.27125	0.000439847	0.00984226	-0.316854	3.3567	KO_WT	RAW	ENSMUSG00000024851	2.00691	not sig
Cd151	-0.671968	2.40272	-5.26556	0.000443299	0.00991122	-0.325148	3.3533	KO_WT	RAW	ENSMUSG00000025510	2.00387	down
Hcar2	-1.67728	2.04425	-5.26321	0.000444728	0.00993487	-0.328562	3.35191	KO_WT	RAW	ENSMUSG00000045502	2.00284	down
Sqle	-0.372127	5.05612	-5.26042	0.00044644	0.00996477	-0.332635	3.35024	KO_WT	RAW	ENSMUSG00000022351	2.00153	not sig
Rasa4	0.41238	3.26931	5.25828	0.000447756	0.00998583	-0.335759	3.34896	KO_WT	RAW	ENSMUSG00000004952	2.00062	not sig
Smoc1	-1.17111	-2.70355	-5.25572	0.000449333	0.0100126	-0.339487	3.34743	KO_WT	RAW	ENSMUSG00000021136	1.99945	down
Cd300lf	-1.13772	-0.201842	-5.25493	0.000449823	0.0100152	-0.340644	3.34696	KO_WT	RAW	ENSMUSG00000047798	1.99934	down
Ceacam19	-1.03062	-2.15259	-5.25396	0.000450425	0.0100203	-0.342062	3.34638	KO_WT	RAW	ENSMUSG00000049848	1.99912	down
Usp28	0.86383	2.48881	5.25308	0.000450973	0.0100241	-0.343352	3.34585	KO_WT	RAW	ENSMUSG00000032267	1.99895	up
Rtn4	-0.342784	5.62676	-5.25126	0.000452099	0.0100408	-0.345997	3.34477	KO_WT	RAW	ENSMUSG00000020458	1.99823	not sig
Plaat3	0.987939	-2.25449	5.24769	0.00045433	0.010082	-0.351217	3.34263	KO_WT	RAW	ENSMUSG00000060675	1.99645	up
Scarna6	3.35672	-1.35595	5.23617	0.000461598	0.0102348	-0.368048	3.33574	KO_WT	RAW	ENSMUSG00000089281	1.98992	up
Selenom	-0.667396	2.96465	-5.23531	0.000462149	0.0102385	-0.369313	3.33522	KO_WT	RAW	ENSMUSG00000075702	1.98976	down
Smpdl3a	0.895962	1.07602	5.23456	0.000462626	0.0102406	-0.370407	3.33477	KO_WT	RAW	ENSMUSG00000019872	1.98968	up
Zcchc7	0.616634	2.30598	5.2339	0.000463047	0.0102414	-0.371372	3.33438	KO_WT	RAW	ENSMUSG00000035649	1.98964	up
Eps8	0.469076	1.81439	5.23275	0.000463778	0.0102491	-0.373045	3.33369	KO_WT	RAW	ENSMUSG00000015766	1.98931	not sig
Cst6	0.375658	-3.22801	5.22804	0.0004668	0.0103074	-0.379934	3.33087	KO_WT	RAW	ENSMUSG00000024846	1.98685	not sig
Dis3l	0.482224	2.45419	5.2241	0.000469349	0.0103551	-0.385707	3.3285	KO_WT	RAW	ENSMUSG00000032396	1.98485	not sig
Kat6b	1.71177	0.505186	5.22239	0.00047046	0.0103609	-0.388215	3.32748	KO_WT	RAW	ENSMUSG00000021767	1.9846	up
Rras2	-0.525893	3.92114	-5.22199	0.000470719	0.0103609	-0.388799	3.32724	KO_WT	RAW	ENSMUSG00000055723	1.9846	not sig
Naa80	-0.839237	1.32404	-5.2219	0.000470776	0.0103609	-0.388927	3.32719	KO_WT	RAW	ENSMUSG00000079334	1.9846	down
Zhx2	-0.825343	-2.49707	-5.2203	0.000471815	0.0103702	-0.391265	3.32623	KO_WT	RAW	ENSMUSG00000071757	1.98421	down
Rpusd3	-0.949999	0.38622	-5.22006	0.000471974	0.0103702	-0.391623	3.32608	KO_WT	RAW	ENSMUSG00000051169	1.98421	down
Nr4a1	-0.811332	0.485679	-5.21312	0.000476519	0.0104615	-0.401785	3.32192	KO_WT	RAW	ENSMUSG00000023034	1.98041	down
Yif1b	-0.82683	4.56919	-5.21107	0.00047787	0.0104826	-0.404788	3.32069	KO_WT	RAW	ENSMUSG00000030588	1.97953	down
Dnase1l1	-0.595902	3.44308	-5.20536	0.000481658	0.010557	-0.413159	3.31726	KO_WT	RAW	ENSMUSG00000019088	1.97646	down
Eif4a2	0.378529	5.94951	5.20472	0.000482088	0.0105578	-0.414106	3.31687	KO_WT	RAW	ENSMUSG00000022884	1.97643	not sig
Mlkl	-0.441873	2.89437	-5.19931	0.000485712	0.0106284	-0.422045	3.31362	KO_WT	RAW	ENSMUSG00000012519	1.97353	not sig
Zbtb18	0.707932	2.68024	5.19864	0.000486156	0.0106294	-0.423015	3.31322	KO_WT	RAW	ENSMUSG00000063659	1.97349	up
Fam219b	0.488664	3.20505	5.19636	0.000487699	0.0106467	-0.426375	3.31185	KO_WT	RAW	ENSMUSG00000032305	1.97279	not sig
Fbh1	0.391979	3.0522	5.19629	0.00048774	0.0106467	-0.426463	3.31181	KO_WT	RAW	ENSMUSG00000058594	1.97279	not sig
Slc29a3	1.3369	1.414	5.19452	0.000488936	0.0106587	-0.429061	3.31075	KO_WT	RAW	ENSMUSG00000020100	1.9723	up
Cyb5r3	-0.505001	4.86649	-5.1943	0.000489089	0.0106587	-0.429392	3.31061	KO_WT	RAW	ENSMUSG00000018042	1.9723	not sig
Msantd4	0.503712	3.40391	5.19277	0.000490126	0.0106726	-0.431636	3.30969	KO_WT	RAW	ENSMUSG00000041124	1.97173	not sig
Tle4	0.547096	2.92415	5.19076	0.00049149	0.0106936	-0.434585	3.30848	KO_WT	RAW	ENSMUSG00000024642	1.97088	not sig
Eif4ebp1	-0.846283	5.03791	-5.18761	0.000493641	0.0107317	-0.439214	3.30659	KO_WT	RAW	ENSMUSG00000031490	1.96933	down
Plcb2	0.983035	3.08025	5.18543	0.000495132	0.0107436	-0.442412	3.30528	KO_WT	RAW	ENSMUSG00000040061	1.96885	up
Gm11772	-1.55455	1.81689	-5.18527	0.000495244	0.0107436	-0.442651	3.30518	KO_WT	RAW	ENSMUSG00000085501	1.96885	down
Mir22hg	-0.943721	3.14769	-5.18477	0.000495588	0.0107436	-0.443386	3.30488	KO_WT	RAW	ENSMUSG00000085148	1.96885	down
Crip2	-1.7368	-1.95553	-5.18447	0.000495798	0.0107436	-0.443835	3.3047	KO_WT	RAW	ENSMUSG00000006356	1.96885	down
Zfp882	1.82412	-0.784564	5.18337	0.000496548	0.0107512	-0.445439	3.30404	KO_WT	RAW	ENSMUSG00000089857	1.96854	up
Gm7367	0.485483	4.51829	5.17706	0.000500915	0.0108369	-0.45472	3.30024	KO_WT	RAW	ENSMUSG00000047370	1.96509	not sig
Atat1	0.529513	0.632271	5.17494	0.000502388	0.0108446	-0.457834	3.29896	KO_WT	RAW	ENSMUSG00000024426	1.96478	not sig
Chd5	0.91326	-1.65452	5.17489	0.000502428	0.0108446	-0.457918	3.29893	KO_WT	RAW	ENSMUSG00000005045	1.96478	up
Cd300a	-0.466451	3.70467	-5.17476	0.000502518	0.0108446	-0.458109	3.29885	KO_WT	RAW	ENSMUSG00000034652	1.96478	not sig
Dennd11	0.919232	1.69575	5.17422	0.000502893	0.0108446	-0.458899	3.29852	KO_WT	RAW	ENSMUSG00000037172	1.96478	up
Rassf2	0.683843	2.00477	5.17324	0.000503577	0.0108469	-0.460339	3.29793	KO_WT	RAW	ENSMUSG00000027339	1.96469	up
Gpr68	0.715703	1.25558	5.1725	0.000504094	0.0108469	-0.461428	3.29749	KO_WT	RAW	ENSMUSG00000047415	1.96469	up
Gm43268	1.01848	-1.46615	5.17233	0.000504214	0.0108469	-0.46168	3.29738	KO_WT	RAW	ENSMUSG00000107182	1.96469	up
Gm33699	-1.02561	-2.7439	-5.17139	0.00050487	0.0108523	-0.463058	3.29682	KO_WT	RAW	ENSMUSG00000111147	1.96448	down
Foxn3	0.683859	2.33955	5.17002	0.000505835	0.0108643	-0.465081	3.29599	KO_WT	RAW	ENSMUSG00000033713	1.964	up
Ybx3	-0.618617	7.45533	-5.16723	0.000507799	0.0108977	-0.46919	3.29431	KO_WT	RAW	ENSMUSG00000030189	1.96267	down
Hmox1	-0.7075	4.87975	-5.16567	0.000508896	0.010907	-0.471477	3.29337	KO_WT	RAW	ENSMUSG00000005413	1.96229	down
Hexb	0.417084	6.43004	5.16546	0.000509048	0.010907	-0.471795	3.29324	KO_WT	RAW	ENSMUSG00000021665	1.96229	not sig
BC049352	1.15586	-1.18546	5.16288	0.000510872	0.010934	-0.475586	3.29169	KO_WT	RAW	ENSMUSG00000091996	1.96122	up
Pnpla7	0.424023	1.95883	5.16252	0.000511128	0.010934	-0.476116	3.29147	KO_WT	RAW	ENSMUSG00000036833	1.96122	not sig
Cep295	1.33469	2.55861	5.15914	0.000513533	0.0109684	-0.481093	3.28943	KO_WT	RAW	ENSMUSG00000046111	1.95986	up
Epb41l2	0.838938	3.03853	5.15911	0.000513554	0.0109684	-0.481136	3.28941	KO_WT	RAW	ENSMUSG00000019978	1.95986	up
Dlx1as	0.991488	0.29683	5.15791	0.000514414	0.010978	-0.48291	3.28869	KO_WT	RAW	ENSMUSG00000084946	1.95948	up
Mvd	-0.722099	5.17299	-5.15455	0.000516823	0.0110206	-0.487861	3.28666	KO_WT	RAW	ENSMUSG00000006517	1.95779	down
-	1.46616	-2.84238	5.15375	0.000517394	0.011024	-0.489032	3.28618	KO_WT	RAW	ENSMUSG00000120538	1.95766	up
Gm18445	-1.59506	3.40062	-5.1527	0.000518151	0.0110313	-0.490581	3.28554	KO_WT	RAW	ENSMUSG00000103588	1.95737	down
Gm45237	-0.958156	-2.95826	-5.14632	0.000522768	0.0111208	-0.499983	3.28169	KO_WT	RAW	ENSMUSG00000110017	1.95387	down
Cdk18	-0.349682	3.57992	-5.1428	0.000525341	0.0111589	-0.505189	3.27956	KO_WT	RAW	ENSMUSG00000026437	1.95238	not sig
Nptn	0.33629	5.18256	5.14273	0.000525393	0.0111589	-0.505292	3.27952	KO_WT	RAW	ENSMUSG00000032336	1.95238	not sig
Mrpl48-ps	-0.565884	4.5705	-5.14005	0.000527356	0.0111754	-0.509245	3.2779	KO_WT	RAW	ENSMUSG00000078480	1.95174	not sig
Il15	-1.69793	0.612559	-5.13977	0.000527561	0.0111754	-0.509656	3.27773	KO_WT	RAW	ENSMUSG00000031712	1.95174	down
Gm7582	2.50867	-1.1932	5.13971	0.000527602	0.0111754	-0.50974	3.27769	KO_WT	RAW	ENSMUSG00000118640	1.95174	up
Ppp2r3a	0.985792	-0.0844667	5.13938	0.000527845	0.0111754	-0.510227	3.27749	KO_WT	RAW	ENSMUSG00000043154	1.95174	up
Rundc3a	-1.11411	0.2554	-5.13853	0.000528473	0.0111799	-0.511487	3.27698	KO_WT	RAW	ENSMUSG00000006575	1.95156	down
Atp5l	0.500728	2.69659	5.13587	0.000530434	0.0112125	-0.515412	3.27537	KO_WT	RAW	ENSMUSG00000038717	1.9503	not sig
Serinc3	0.36353	7.94165	5.13292	0.000532615	0.0112497	-0.519762	3.27359	KO_WT	RAW	ENSMUSG00000017707	1.94886	not sig
Neo1	1.29942	-0.365085	5.13143	0.000533722	0.0112642	-0.521961	3.27269	KO_WT	RAW	ENSMUSG00000032340	1.9483	up
Vamp1	1.06513	0.856698	5.13026	0.000534593	0.0112737	-0.523691	3.27198	KO_WT	RAW	ENSMUSG00000030337	1.94793	up
Ldha	-0.560724	9.48343	-5.12766	0.000536534	0.0113057	-0.527532	3.2704	KO_WT	RAW	ENSMUSG00000063229	1.9467	not sig
Ei24	0.475095	4.25445	5.12614	0.000537673	0.0113208	-0.529777	3.26948	KO_WT	RAW	ENSMUSG00000062762	1.94612	not sig
Trib3	-1.06054	1.6869	-5.12488	0.00053862	0.0113318	-0.531643	3.26872	KO_WT	RAW	ENSMUSG00000032715	1.9457	down
Fgf13	0.677143	2.02581	5.1158	0.000545484	0.0114672	-0.545062	3.26322	KO_WT	RAW	ENSMUSG00000031137	1.94054	up
Gm36989	2.41707	-0.223025	5.11439	0.000546559	0.0114692	-0.547148	3.26236	KO_WT	RAW	ENSMUSG00000102496	1.94047	up
Sema4b	-0.633412	1.91743	-5.11439	0.00054656	0.0114692	-0.547149	3.26236	KO_WT	RAW	ENSMUSG00000030539	1.94047	down
Tlr2	0.355101	6.86484	5.11399	0.000546865	0.0114692	-0.547742	3.26212	KO_WT	RAW	ENSMUSG00000027995	1.94047	not sig
Kcnk5	-0.86045	-3.05807	-5.11246	0.000548035	0.0114847	-0.550007	3.26119	KO_WT	RAW	ENSMUSG00000023243	1.93988	down
Retreg2	-0.570942	4.79154	-5.10835	0.000551194	0.0115418	-0.556097	3.2587	KO_WT	RAW	ENSMUSG00000049339	1.93772	not sig
Snx25	0.365766	3.72604	5.10572	0.000553216	0.0115675	-0.559977	3.2571	KO_WT	RAW	ENSMUSG00000038291	1.93676	not sig
Tmem254	-0.761408	1.75821	-5.10563	0.000553286	0.0115675	-0.560111	3.25705	KO_WT	RAW	ENSMUSG00000072676	1.93676	down
Ankle2	0.553152	3.33195	5.10429	0.000554329	0.0115803	-0.562106	3.25623	KO_WT	RAW	ENSMUSG00000029501	1.93628	not sig
Ccdc84	0.723923	2.1524	5.10249	0.000555722	0.0115899	-0.564765	3.25514	KO_WT	RAW	ENSMUSG00000043923	1.93592	up
Mrps6	-0.874302	5.41456	-5.10135	0.000556606	0.0115899	-0.566449	3.25445	KO_WT	RAW	ENSMUSG00000039680	1.93592	down
Rap2b	-0.54613	1.57245	-5.10134	0.000556616	0.0115899	-0.566467	3.25444	KO_WT	RAW	ENSMUSG00000036894	1.93592	not sig
Gm48677	2.51794	-2.22703	5.10091	0.000556952	0.0115899	-0.567108	3.25418	KO_WT	RAW	ENSMUSG00000110824	1.93592	up
Smpdl3b	-0.414903	5.84278	-5.1009	0.000556957	0.0115899	-0.567117	3.25418	KO_WT	RAW	ENSMUSG00000028885	1.93592	not sig
Gm15938	2.08605	-2.80042	5.09815	0.000559107	0.0116256	-0.5712	3.2525	KO_WT	RAW	ENSMUSG00000087532	1.93458	up
Tspyl1	0.459104	4.09863	5.0964	0.000560475	0.011645	-0.573789	3.25144	KO_WT	RAW	ENSMUSG00000047514	1.93386	not sig
Srpk2	0.690234	1.52952	5.09558	0.00056112	0.0116493	-0.575007	3.25094	KO_WT	RAW	ENSMUSG00000062604	1.9337	up
Zfp24	0.512226	3.1045	5.09266	0.000563413	0.0116879	-0.579327	3.24917	KO_WT	RAW	ENSMUSG00000051469	1.93226	not sig
Gm21781	0.864983	0.325568	5.0891	0.000566227	0.0117267	-0.584606	3.24701	KO_WT	RAW	ENSMUSG00000095123	1.93083	up
Apobec1	-0.424774	5.49226	-5.08891	0.00056638	0.0117267	-0.584893	3.24689	KO_WT	RAW	ENSMUSG00000040613	1.93083	not sig
Nfia	1.02186	-2.72528	5.08783	0.000567235	0.0117267	-0.586491	3.24624	KO_WT	RAW	ENSMUSG00000028565	1.93083	up
Gm10356	2.4669	-1.85792	5.0878	0.000567262	0.0117267	-0.58654	3.24622	KO_WT	RAW	ENSMUSG00000072387	1.93083	up
Ubxn2a	0.713144	4.45346	5.0871	0.000567813	0.0117267	-0.587569	3.24579	KO_WT	RAW	ENSMUSG00000020634	1.93083	up
Ppp1r9b	0.398031	4.98128	5.08698	0.000567915	0.0117267	-0.587759	3.24572	KO_WT	RAW	ENSMUSG00000038976	1.93083	not sig
Gkap1	1.05123	-0.262086	5.08436	0.000570003	0.0117562	-0.591648	3.24412	KO_WT	RAW	ENSMUSG00000021552	1.92973	up
Gm53041	1.9313	-2.46562	5.08399	0.000570292	0.0117562	-0.592184	3.2439	KO_WT	RAW	ENSMUSG00000118619	1.92973	up
Gm6736	-0.908875	1.73676	-5.08353	0.000570662	0.0117562	-0.592872	3.24362	KO_WT	RAW	ENSMUSG00000071414	1.92973	down
Dhx37	0.464463	4.08034	5.07909	0.000574225	0.0118075	-0.599466	3.24092	KO_WT	RAW	ENSMUSG00000029480	1.92784	not sig
Lck	-1.65289	-0.244172	-5.07883	0.000574431	0.0118075	-0.599845	3.24076	KO_WT	RAW	ENSMUSG00000000409	1.92784	down
Stau1	0.444279	3.19004	5.07877	0.000574477	0.0118075	-0.59993	3.24073	KO_WT	RAW	ENSMUSG00000039536	1.92784	not sig
Gm10481	-1.9183	-2.03514	-5.07624	0.000576523	0.0118334	-0.603697	3.23918	KO_WT	RAW	ENSMUSG00000096810	1.92689	down
Upf2	0.633888	3.65009	5.07611	0.000576622	0.0118334	-0.603879	3.23911	KO_WT	RAW	ENSMUSG00000043241	1.92689	up
Ldlr	0.559166	5.40609	5.07301	0.000579134	0.0118758	-0.608484	3.23722	KO_WT	RAW	ENSMUSG00000032193	1.92534	not sig
Gpcpd1	0.839808	1.67809	5.07145	0.000580407	0.0118928	-0.610808	3.23627	KO_WT	RAW	ENSMUSG00000027346	1.92472	up
Prdx4	-0.693726	5.70647	-5.06697	0.00058406	0.0119551	-0.617455	3.23354	KO_WT	RAW	ENSMUSG00000025289	1.92245	down
Stxbp5	0.747863	2.18058	5.06663	0.00058434	0.0119551	-0.617963	3.23333	KO_WT	RAW	ENSMUSG00000019790	1.92245	up
Ankrd28	1.052	3.24051	5.06531	0.000585429	0.0119676	-0.619935	3.23253	KO_WT	RAW	ENSMUSG00000014496	1.92199	up
Dtl	0.579787	1.49367	5.0648	0.000585848	0.0119676	-0.620693	3.23222	KO_WT	RAW	ENSMUSG00000037474	1.92199	not sig
Cep68	0.706669	2.88852	5.06374	0.000586717	0.0119762	-0.622263	3.23157	KO_WT	RAW	ENSMUSG00000044066	1.92168	up
Gnas	0.46015	3.14088	5.06073	0.000589202	0.0120177	-0.626739	3.22974	KO_WT	RAW	ENSMUSG00000027523	1.92018	not sig
Crppa	-0.477653	-3.11751	-5.05546	0.000593577	0.0120978	-0.634576	3.22652	KO_WT	RAW	ENSMUSG00000043153	1.9173	not sig
Ccdc92	-1.01731	-0.39403	-5.05436	0.000594499	0.0121073	-0.636219	3.22585	KO_WT	RAW	ENSMUSG00000037979	1.91695	down
Psmd10	-0.861509	5.30455	-5.05252	0.000596037	0.0121294	-0.638956	3.22473	KO_WT	RAW	ENSMUSG00000031429	1.91616	down
Gm8566	-0.835826	6.26643	-5.04593	0.000601577	0.0122328	-0.648755	3.22071	KO_WT	RAW	ENSMUSG00000047905	1.91247	down
Rasgrp4	-1.45909	-1.25363	-5.04127	0.000605535	0.0123039	-0.6557	3.21786	KO_WT	RAW	ENSMUSG00000030589	1.90996	down
Pdia5	-0.585627	3.1383	-5.03762	0.000608652	0.0123579	-0.661138	3.21563	KO_WT	RAW	ENSMUSG00000022844	1.90806	down
Gm43912	1.78085	1.27118	5.03436	0.000611455	0.0124054	-0.666003	3.21364	KO_WT	RAW	ENSMUSG00000108024	1.90639	up
Vps4b	0.33846	3.83474	5.03214	0.000613367	0.0124347	-0.669309	3.21228	KO_WT	RAW	ENSMUSG00000009907	1.90536	not sig
Gm11706	3.15675	-1.33912	5.03074	0.000614578	0.0124499	-0.671398	3.21142	KO_WT	RAW	ENSMUSG00000084930	1.90484	up
Arl8a	-0.357182	4.67576	-5.02985	0.000615346	0.0124549	-0.672721	3.21088	KO_WT	RAW	ENSMUSG00000026426	1.90466	not sig
Zyg11a	1.10987	-2.19064	5.02938	0.000615757	0.0124549	-0.673427	3.21059	KO_WT	RAW	ENSMUSG00000034645	1.90466	up
Tnk2	-0.515231	2.101	-5.02618	0.000618537	0.0125016	-0.678198	3.20863	KO_WT	RAW	ENSMUSG00000022791	1.90303	not sig
Cep164	0.956579	1.7197	5.02378	0.000620632	0.0125345	-0.681779	3.20717	KO_WT	RAW	ENSMUSG00000043987	1.90189	up
Mxra8	-1.63723	-2.45514	-5.01895	0.000624868	0.0125995	-0.688982	3.20421	KO_WT	RAW	ENSMUSG00000029070	1.89965	down
Echdc3	-1.63538	-0.881096	-5.01852	0.000625249	0.0125995	-0.689627	3.20395	KO_WT	RAW	ENSMUSG00000039063	1.89965	down
Trim36	0.55663	1.06007	5.0185	0.000625262	0.0125995	-0.689649	3.20394	KO_WT	RAW	ENSMUSG00000033949	1.89965	not sig
Azin2	-1.42155	-2.02464	-5.0158	0.000627647	0.012638	-0.693681	3.20228	KO_WT	RAW	ENSMUSG00000028789	1.89832	down
Gnpda1	-0.39829	2.35049	-5.01367	0.000629537	0.0126665	-0.696864	3.20098	KO_WT	RAW	ENSMUSG00000052102	1.89734	not sig
Sgk3	0.535458	2.66046	5.01282	0.000630291	0.0126722	-0.698132	3.20046	KO_WT	RAW	ENSMUSG00000025915	1.89715	not sig
Rai14	0.673277	2.58051	5.01104	0.000631877	0.0126913	-0.700793	3.19937	KO_WT	RAW	ENSMUSG00000022246	1.8965	up
Sapcd2	-0.653422	3.2419	-5.01069	0.00063219	0.0126913	-0.701317	3.19915	KO_WT	RAW	ENSMUSG00000026955	1.8965	down
Tnip3	-0.347303	3.67985	-5.00989	0.000632906	0.0126961	-0.702516	3.19866	KO_WT	RAW	ENSMUSG00000044162	1.89633	not sig
Plpp2	-0.691499	3.64341	-5.00897	0.000633727	0.012703	-0.703888	3.1981	KO_WT	RAW	ENSMUSG00000052151	1.89609	down
Tpst2	-0.497061	3.27431	-5.00768	0.000634884	0.0127167	-0.705818	3.19731	KO_WT	RAW	ENSMUSG00000029344	1.89563	not sig
Prss50	-1.84523	-1.82752	-5.00317	0.000638938	0.0127883	-0.712559	3.19454	KO_WT	RAW	ENSMUSG00000048752	1.89319	down
Psme1	-0.655935	5.70158	-5.00176	0.000640216	0.0128043	-0.714674	3.19367	KO_WT	RAW	ENSMUSG00000022216	1.89264	down
Tusc3	-0.546693	3.49942	-4.99945	0.000642304	0.0128365	-0.718121	3.19226	KO_WT	RAW	ENSMUSG00000118664	1.89155	not sig
Glmp	-0.697194	3.75238	-4.99624	0.000645223	0.0128852	-0.722921	3.19029	KO_WT	RAW	ENSMUSG00000001418	1.88991	down
Usp36	0.551365	3.70242	4.99442	0.000646882	0.0129087	-0.72564	3.18917	KO_WT	RAW	ENSMUSG00000033909	1.88912	not sig
Mapk3	-0.51868	4.90831	-4.99099	0.000650026	0.0129617	-0.730772	3.18707	KO_WT	RAW	ENSMUSG00000063065	1.88734	not sig
Cd200r1	1.84725	-0.693325	4.98801	0.000652778	0.0130069	-0.735245	3.18523	KO_WT	RAW	ENSMUSG00000022667	1.88583	up
Cd300c	1.80848	-0.965035	4.98636	0.000654296	0.0130275	-0.737704	3.18423	KO_WT	RAW	ENSMUSG00000058728	1.88514	up
Gm3571	-1.15759	4.90873	-4.98215	0.000658212	0.0130957	-0.744021	3.18163	KO_WT	RAW	ENSMUSG00000090610	1.88287	down
Sesn1	0.57477	3.18272	4.97959	0.000660601	0.0131269	-0.747857	3.18006	KO_WT	RAW	ENSMUSG00000038332	1.88184	not sig
AB124611	0.548215	4.87215	4.97942	0.000660761	0.0131269	-0.748113	3.17996	KO_WT	RAW	ENSMUSG00000057191	1.88184	not sig
Cstb	-0.843441	7.64874	-4.97824	0.000661861	0.013139	-0.749874	3.17923	KO_WT	RAW	ENSMUSG00000005054	1.88144	down
Cacna1f	-0.862013	-0.320827	-4.97703	0.000662992	0.0131516	-0.75168	3.17849	KO_WT	RAW	ENSMUSG00000031142	1.88102	down
Baz2b	1.28519	1.85189	4.97382	0.000666014	0.0132018	-0.756494	3.17652	KO_WT	RAW	ENSMUSG00000026987	1.87937	up
Dok2	-0.662012	5.61462	-4.97284	0.000666944	0.0132104	-0.757972	3.17591	KO_WT	RAW	ENSMUSG00000022102	1.87908	down
Sod1	-0.904295	5.81169	-4.97037	0.000669284	0.0132442	-0.761678	3.17439	KO_WT	RAW	ENSMUSG00000022982	1.87797	down
Cstf2t	0.442809	3.67627	4.96999	0.00066964	0.0132442	-0.762242	3.17416	KO_WT	RAW	ENSMUSG00000053536	1.87797	not sig
Ssbp4	-0.682352	4.86882	-4.96764	0.000671875	0.0132786	-0.765768	3.17271	KO_WT	RAW	ENSMUSG00000070003	1.87685	down
Ids	0.74688	2.71572	4.96636	0.000673097	0.0132885	-0.767692	3.17192	KO_WT	RAW	ENSMUSG00000035847	1.87652	up
Rabgef1	-0.338761	2.92874	-4.966	0.000673442	0.0132885	-0.768233	3.1717	KO_WT	RAW	ENSMUSG00000025340	1.87652	not sig
Slc37a2	0.795639	1.92942	4.96555	0.000673869	0.0132885	-0.768905	3.17142	KO_WT	RAW	ENSMUSG00000032122	1.87652	up
Gm5834	2.51163	-1.17075	4.9644	0.000674962	0.0133003	-0.770621	3.17072	KO_WT	RAW	ENSMUSG00000085867	1.87614	up
Gm37902	1.89348	-1.95755	4.96259	0.000676703	0.0133248	-0.773346	3.1696	KO_WT	RAW	ENSMUSG00000103076	1.87534	up
Ddx6	0.897381	5.27602	4.95938	0.00067979	0.0133582	-0.778164	3.16763	KO_WT	RAW	ENSMUSG00000032097	1.87425	up
Tbkbp1	-0.42463	3.85466	-4.95929	0.000679879	0.0133582	-0.778303	3.16757	KO_WT	RAW	ENSMUSG00000038517	1.87425	not sig
Wipi1	-1.45435	-1.98513	-4.95917	0.000679989	0.0133582	-0.778474	3.1675	KO_WT	RAW	ENSMUSG00000041895	1.87425	down
Crip1	-1.19558	5.43811	-4.95849	0.000680644	0.0133582	-0.779492	3.16708	KO_WT	RAW	ENSMUSG00000006360	1.87425	down
Gm48876	-1.46176	-2.89269	-4.95823	0.000680899	0.0133582	-0.779889	3.16692	KO_WT	RAW	ENSMUSG00000114869	1.87425	down
Gstp1	-1.38599	0.649095	-4.95678	0.000682301	0.0133759	-0.782066	3.16602	KO_WT	RAW	ENSMUSG00000060803	1.87368	down
Usb1	-0.504087	3.76057	-4.95488	0.000684141	0.0133989	-0.784917	3.16485	KO_WT	RAW	ENSMUSG00000031792	1.87293	not sig
Ccl4	-1.31419	8.01666	-4.95454	0.000684476	0.0133989	-0.785435	3.16464	KO_WT	RAW	ENSMUSG00000018930	1.87293	down
Dynlt1a	-0.825875	-0.198466	-4.95387	0.000685122	0.0134017	-0.786432	3.16423	KO_WT	RAW	ENSMUSG00000092074	1.87284	down
C230053D17Rik	1.19015	-2.30709	4.95046	0.000688449	0.013457	-0.79156	3.16213	KO_WT	RAW	ENSMUSG00000110751	1.87105	up
Gm12854	-0.825922	4.41148	-4.94979	0.000689101	0.0134573	-0.792561	3.16172	KO_WT	RAW	ENSMUSG00000078238	1.87104	down
Tap2	-0.582332	2.2489	-4.94941	0.000689471	0.0134573	-0.79313	3.16148	KO_WT	RAW	ENSMUSG00000024339	1.87104	down
Degs2	1.30101	-2.41828	4.94792	0.000690935	0.0134687	-0.795375	3.16056	KO_WT	RAW	ENSMUSG00000021263	1.87067	up
Adad2	-0.87431	-3.0629	-4.94779	0.000691063	0.0134687	-0.79557	3.16048	KO_WT	RAW	ENSMUSG00000024266	1.87067	down
Nsmaf	0.61147	2.423	4.94718	0.000691667	0.0134706	-0.796494	3.1601	KO_WT	RAW	ENSMUSG00000028245	1.87061	up
Trerf1	-0.683329	-2.89768	-4.9463	0.000692531	0.0134776	-0.797816	3.15956	KO_WT	RAW	ENSMUSG00000064043	1.87039	down
Ap1s2	0.571738	3.1205	4.94553	0.000693281	0.0134824	-0.798961	3.15909	KO_WT	RAW	ENSMUSG00000031367	1.87023	not sig
Dcaf8	0.420604	2.62958	4.94314	0.000695645	0.0135129	-0.802564	3.15761	KO_WT	RAW	ENSMUSG00000026554	1.86925	not sig
Clec4a2	-1.36381	-0.270363	-4.94287	0.000695911	0.0135129	-0.802967	3.15745	KO_WT	RAW	ENSMUSG00000030148	1.86925	down
Ro60	1.07605	2.90716	4.94241	0.000696363	0.0135129	-0.803655	3.15716	KO_WT	RAW	ENSMUSG00000018199	1.86925	up
Lrfn4	-0.838968	1.71045	-4.93859	0.000700158	0.0135767	-0.809406	3.1548	KO_WT	RAW	ENSMUSG00000045045	1.86721	down
Rbfox1	-1.31119	-0.528235	-4.93506	0.000703677	0.013635	-0.814711	3.15263	KO_WT	RAW	ENSMUSG00000008658	1.86534	down
Sugp2	0.468208	1.18526	4.93339	0.000705349	0.0136389	-0.817222	3.1516	KO_WT	RAW	ENSMUSG00000036054	1.86522	not sig
Gm3788	-4.69102	1.74408	-4.93292	0.000705822	0.0136389	-0.817932	3.1513	KO_WT	RAW	ENSMUSG00000094392	1.86522	down
Dnpep	-0.710836	2.85027	-4.93289	0.000705857	0.0136389	-0.817984	3.15128	KO_WT	RAW	ENSMUSG00000026209	1.86522	down
Cfap74	-0.707307	-2.94436	-4.93282	0.000705919	0.0136389	-0.818078	3.15125	KO_WT	RAW	ENSMUSG00000078490	1.86522	down
Map2k5	0.403849	3.52257	4.92971	0.000709048	0.0136895	-0.822757	3.14932	KO_WT	RAW	ENSMUSG00000058444	1.86361	not sig
S100pbp	0.725433	1.8705	4.92786	0.000710924	0.0137053	-0.825553	3.14818	KO_WT	RAW	ENSMUSG00000040928	1.86311	up
Gm23747	4.50379	-0.964854	4.92739	0.000711402	0.0137053	-0.826264	3.14789	KO_WT	RAW	ENSMUSG00000077416	1.86311	up
Gm50232	2.37603	-1.70294	4.92736	0.000711424	0.0137053	-0.826296	3.14787	KO_WT	RAW	ENSMUSG00000117743	1.86311	up
Rps12-ps1	-1.70258	-2.64887	-4.92688	0.000711915	0.0137053	-0.827027	3.14757	KO_WT	RAW	ENSMUSG00000082746	1.86311	down
St3gal4	0.386792	3.71733	4.92581	0.000712997	0.0137162	-0.828634	3.14691	KO_WT	RAW	ENSMUSG00000032038	1.86277	not sig
Obi1	0.670247	3.06888	4.92504	0.000713777	0.0137181	-0.82979	3.14644	KO_WT	RAW	ENSMUSG00000022120	1.86271	up
Celf2	0.661615	2.49365	4.92466	0.000714168	0.0137181	-0.83037	3.1462	KO_WT	RAW	ENSMUSG00000002107	1.86271	up
Aebp2	0.408418	4.32647	4.9242	0.000714635	0.0137181	-0.831062	3.14592	KO_WT	RAW	ENSMUSG00000030232	1.86271	not sig
Poglut1	0.41914	3.72862	4.92312	0.000715729	0.0137293	-0.83268	3.14525	KO_WT	RAW	ENSMUSG00000034064	1.86235	not sig
Aldoa	-0.588738	9.17228	-4.91956	0.000719375	0.0137855	-0.838057	3.14304	KO_WT	RAW	ENSMUSG00000030695	1.86058	down
Gm7019	3.08809	1.04553	4.91909	0.000719858	0.0137855	-0.838766	3.14275	KO_WT	RAW	ENSMUSG00000103439	1.86058	up
Pcnx3	0.684093	3.10738	4.91853	0.000720431	0.0137855	-0.839608	3.14241	KO_WT	RAW	ENSMUSG00000054874	1.86058	up
Plppr3	0.801307	-0.17095	4.91824	0.000720722	0.0137855	-0.840036	3.14223	KO_WT	RAW	ENSMUSG00000035835	1.86058	up
Tmem97	-0.552258	6.62227	-4.91732	0.000721667	0.0137937	-0.841421	3.14166	KO_WT	RAW	ENSMUSG00000037278	1.86032	not sig
Septin9	-0.458994	4.05511	-4.91603	0.000723001	0.0138093	-0.843376	3.14086	KO_WT	RAW	ENSMUSG00000059248	1.85983	not sig
Ccdc88b	0.346628	5.00777	4.91403	0.000725064	0.0138388	-0.84639	3.13962	KO_WT	RAW	ENSMUSG00000047810	1.8589	not sig
Sigmar1	-0.399421	5.10826	-4.91155	0.000727623	0.0138778	-0.850118	3.13809	KO_WT	RAW	ENSMUSG00000036078	1.85768	not sig
Bcl2a1d	0.801583	7.1687	4.90999	0.000729244	0.0138954	-0.852471	3.13713	KO_WT	RAW	ENSMUSG00000099974	1.85713	up
Dnai4	1.33731	-1.28809	4.90967	0.000729585	0.0138954	-0.852967	3.13692	KO_WT	RAW	ENSMUSG00000035126	1.85713	up
Mospd3	-0.77075	3.40711	-4.90792	0.000731404	0.0139201	-0.855601	3.13584	KO_WT	RAW	ENSMUSG00000037221	1.85636	down
Bcl9l	1.23083	-0.259707	4.90732	0.000732026	0.013922	-0.8565	3.13547	KO_WT	RAW	ENSMUSG00000063382	1.8563	up
Osgin1	-0.838352	0.417631	-4.90546	0.000733973	0.0139472	-0.85931	3.13432	KO_WT	RAW	ENSMUSG00000074063	1.85551	down
Gm5424	-1.31349	-1.70137	-4.90498	0.000734471	0.0139472	-0.860027	3.13403	KO_WT	RAW	ENSMUSG00000046687	1.85551	down
Pald1	0.806665	1.89338	4.90456	0.000734913	0.0139472	-0.860664	3.13376	KO_WT	RAW	ENSMUSG00000020092	1.85551	up
Zfp946	-0.840762	1.33791	-4.90236	0.000737227	0.013972	-0.86399	3.1324	KO_WT	RAW	ENSMUSG00000071266	1.85474	down
Rnf181	-0.530972	4.08918	-4.90232	0.000737267	0.013972	-0.864047	3.13237	KO_WT	RAW	ENSMUSG00000055850	1.85474	not sig
Anxa7	-0.417536	4.90475	-4.90068	0.000738995	0.013991	-0.866523	3.13136	KO_WT	RAW	ENSMUSG00000021814	1.85415	not sig
Dock8	1.12462	3.59932	4.90038	0.000739313	0.013991	-0.866979	3.13117	KO_WT	RAW	ENSMUSG00000052085	1.85415	up
Fdps	-1.00769	5.57824	-4.89942	0.000740322	0.0140001	-0.868421	3.13058	KO_WT	RAW	ENSMUSG00000059743	1.85387	down
Ccdc90b	0.484625	3.90511	4.89795	0.00074188	0.0140105	-0.870644	3.12967	KO_WT	RAW	ENSMUSG00000030613	1.85355	not sig
Gm26692	1.60451	-2.28672	4.89792	0.000741915	0.0140105	-0.870695	3.12965	KO_WT	RAW	ENSMUSG00000097035	1.85355	up
Themis2	0.492022	4.17449	4.89416	0.000745904	0.0140758	-0.876367	3.12732	KO_WT	RAW	ENSMUSG00000037731	1.85153	not sig
Zfp113	0.518585	0.798966	4.89317	0.000746956	0.0140858	-0.877857	3.12671	KO_WT	RAW	ENSMUSG00000037007	1.85122	not sig
Rab27a	0.627183	0.968364	4.89211	0.000748093	0.0140972	-0.879466	3.12604	KO_WT	RAW	ENSMUSG00000032202	1.85087	up
Syvn1	-0.36746	3.69681	-4.88951	0.000750872	0.0141397	-0.883389	3.12443	KO_WT	RAW	ENSMUSG00000024807	1.84956	not sig
Npat	1.10828	2.94189	4.88685	0.00075373	0.0141835	-0.887407	3.12278	KO_WT	RAW	ENSMUSG00000033054	1.84822	up
Myc	-0.585596	2.50308	-4.88593	0.000754726	0.0141922	-0.888804	3.12221	KO_WT	RAW	ENSMUSG00000022346	1.84795	down
Crk	0.402824	4.62495	4.88383	0.000756991	0.0142248	-0.891973	3.12091	KO_WT	RAW	ENSMUSG00000017776	1.84695	not sig
Ttll3	0.857587	1.11853	4.87987	0.00076129	0.0142872	-0.897963	3.11845	KO_WT	RAW	ENSMUSG00000030276	1.84505	up
Atxn7l1os2	1.60386	-2.31083	4.87979	0.00076138	0.0142872	-0.898087	3.1184	KO_WT	RAW	ENSMUSG00000085664	1.84505	up
Gm13381	1.72202	-2.41025	4.87877	0.000762484	0.0142905	-0.899621	3.11777	KO_WT	RAW	ENSMUSG00000087667	1.84495	up
Tada1	0.432463	3.42708	4.87865	0.000762623	0.0142905	-0.899813	3.11769	KO_WT	RAW	ENSMUSG00000026563	1.84495	not sig
Arglu1	0.355936	4.6283	4.87759	0.000763775	0.0143021	-0.90141	3.11703	KO_WT	RAW	ENSMUSG00000040459	1.8446	not sig
Ifitm2	-0.829149	7.81165	-4.87625	0.000765243	0.0143155	-0.903441	3.1162	KO_WT	RAW	ENSMUSG00000060591	1.84419	down
-	1.2273	-2.54203	4.87596	0.000765565	0.0143155	-0.903885	3.11602	KO_WT	RAW	ENSMUSG00000120924	1.84419	up
Neu3	1.21803	-0.580825	4.87248	0.000769377	0.0143709	-0.909138	3.11386	KO_WT	RAW	ENSMUSG00000035239	1.84252	up
Zfp518a	1.03584	2.17506	4.87228	0.000769599	0.0143709	-0.909443	3.11374	KO_WT	RAW	ENSMUSG00000049164	1.84252	up
Gm13230	-2.22419	-1.61179	-4.87135	0.000770629	0.0143801	-0.910859	3.11315	KO_WT	RAW	ENSMUSG00000082082	1.84224	down
Blvra	-0.841368	5.07048	-4.87011	0.000771998	0.0143956	-0.912735	3.11238	KO_WT	RAW	ENSMUSG00000001999	1.84177	down
Cyth2	-0.491432	3.79638	-4.86862	0.000773645	0.0144162	-0.914989	3.11146	KO_WT	RAW	ENSMUSG00000003269	1.84115	not sig
Prr29	0.680414	-3.15182	4.8674	0.000775002	0.0144314	-0.916842	3.1107	KO_WT	RAW	ENSMUSG00000009210	1.84069	up
Bbs9	0.715452	0.142225	4.86186	0.000781169	0.0145362	-0.925224	3.10726	KO_WT	RAW	ENSMUSG00000035919	1.83755	up
Rassf5	0.517715	3.20537	4.86098	0.000782152	0.0145443	-0.926554	3.10671	KO_WT	RAW	ENSMUSG00000026430	1.83731	not sig
Chchd10	1.0591	2.32386	4.85628	0.000787443	0.0146325	-0.933683	3.10378	KO_WT	RAW	ENSMUSG00000049422	1.83468	up
Tubg1	-0.449408	4.6499	-4.85058	0.000793905	0.0147424	-0.942324	3.10023	KO_WT	RAW	ENSMUSG00000035198	1.83143	not sig
Peak1os	0.860408	1.89633	4.84893	0.000795782	0.014767	-0.944822	3.09921	KO_WT	RAW	ENSMUSG00000097111	1.83071	up
Tafa3	0.816989	-0.726917	4.84759	0.00079732	0.0147852	-0.946863	3.09837	KO_WT	RAW	ENSMUSG00000055865	1.83017	up
Gnb1	-0.354144	6.56082	-4.84176	0.000804017	0.0148912	-0.955706	3.09473	KO_WT	RAW	ENSMUSG00000029064	1.82707	not sig
Smad5	0.710811	2.94464	4.84164	0.000804149	0.0148912	-0.955881	3.09466	KO_WT	RAW	ENSMUSG00000021540	1.82707	up
Csnk1g1	1.15757	1.59305	4.84031	0.000805688	0.0149085	-0.957902	3.09383	KO_WT	RAW	ENSMUSG00000032384	1.82657	up
Gm48768	0.682707	-0.288719	4.83987	0.000806195	0.0149085	-0.958567	3.09356	KO_WT	RAW	ENSMUSG00000112346	1.82657	up
-	1.40961	-2.27233	4.83807	0.000808283	0.0149368	-0.961302	3.09244	KO_WT	RAW	ENSMUSG00000120101	1.82574	up
Por	-0.359983	5.37081	-4.83603	0.000810653	0.0149702	-0.964397	3.09117	KO_WT	RAW	ENSMUSG00000005514	1.82477	not sig
Csf1r	0.366346	7.34722	4.8353	0.000811508	0.0149757	-0.965512	3.09071	KO_WT	RAW	ENSMUSG00000024621	1.82461	not sig
Tlnrd1	-0.429339	2.96183	-4.83175	0.000815658	0.0150227	-0.970904	3.08849	KO_WT	RAW	ENSMUSG00000070462	1.82325	not sig
Vps54	0.62269	3.12372	4.83166	0.000815761	0.0150227	-0.971038	3.08844	KO_WT	RAW	ENSMUSG00000020128	1.82325	up
Colec12	-0.444105	4.06385	-4.83121	0.000816289	0.0150227	-0.971722	3.08816	KO_WT	RAW	ENSMUSG00000036103	1.82325	not sig
Tap1	-0.476005	3.00476	-4.83119	0.000816305	0.0150227	-0.971743	3.08815	KO_WT	RAW	ENSMUSG00000037321	1.82325	not sig
Fbxo22	0.444305	4.46576	4.82799	0.000820076	0.0150817	-0.976615	3.08615	KO_WT	RAW	ENSMUSG00000032309	1.82155	not sig
Surf6	0.350903	4.34983	4.8263	0.000822073	0.0151081	-0.979186	3.08509	KO_WT	RAW	ENSMUSG00000036160	1.82079	not sig
Carm1	0.777866	4.56024	4.82446	0.000824252	0.0151377	-0.981984	3.08394	KO_WT	RAW	ENSMUSG00000032185	1.81994	up
S100a6	-1.08326	8.21781	-4.82343	0.000825465	0.0151496	-0.983539	3.0833	KO_WT	RAW	ENSMUSG00000001025	1.8196	down
Slc48a1	-0.564355	3.64093	-4.8199	0.000829664	0.0152121	-0.988903	3.0811	KO_WT	RAW	ENSMUSG00000081534	1.81781	not sig
Angpt4	1.66732	-2.61884	4.81962	0.000830009	0.0152121	-0.989343	3.08092	KO_WT	RAW	ENSMUSG00000027460	1.81781	up
Klhl33	0.657029	-0.200911	4.81869	0.000831116	0.015214	-0.990751	3.08034	KO_WT	RAW	ENSMUSG00000090799	1.81776	up
Ywhah	-0.365255	6.14698	-4.81858	0.000831251	0.015214	-0.990922	3.08027	KO_WT	RAW	ENSMUSG00000018965	1.81776	not sig
Gm34220	0.89635	-0.989755	4.81702	0.000833111	0.0152321	-0.993285	3.0793	KO_WT	RAW	ENSMUSG00000114045	1.81724	up
Acvr2a	0.857554	1.93999	4.8168	0.000833381	0.0152321	-0.993628	3.07916	KO_WT	RAW	ENSMUSG00000052155	1.81724	up
Hdac9	0.972827	1.27007	4.81487	0.000835699	0.0152589	-0.996564	3.07795	KO_WT	RAW	ENSMUSG00000004698	1.81648	up
Tmed10-ps	-0.499451	4.18696	-4.81463	0.000835985	0.0152589	-0.996925	3.0778	KO_WT	RAW	ENSMUSG00000114251	1.81648	not sig
Neurl1a	-0.842023	-3.03617	-4.81101	0.000840349	0.0153237	-1.00243	3.07554	KO_WT	RAW	ENSMUSG00000006435	1.81464	down
Ppp1r13l	-0.813236	0.777385	-4.81074	0.000840681	0.0153237	-1.00285	3.07537	KO_WT	RAW	ENSMUSG00000040734	1.81464	down
Ctcf	0.42389	5.04408	4.80871	0.000843143	0.0153535	-1.00594	3.0741	KO_WT	RAW	ENSMUSG00000005698	1.81379	not sig
Fam117b	0.652709	2.07865	4.80811	0.000843864	0.0153535	-1.00684	3.07373	KO_WT	RAW	ENSMUSG00000041040	1.81379	up
Fem1a	0.491724	3.72999	4.80797	0.000844042	0.0153535	-1.00706	3.07364	KO_WT	RAW	ENSMUSG00000043683	1.81379	not sig
Hnrnpr	0.336907	3.2305	4.80627	0.000846114	0.0153807	-1.00965	3.07257	KO_WT	RAW	ENSMUSG00000066037	1.81302	not sig
Ctps2	-0.50375	2.3804	-4.80396	0.000848933	0.0154215	-1.01317	3.07113	KO_WT	RAW	ENSMUSG00000031360	1.81187	not sig
Zfp653	0.510548	2.25958	4.80246	0.000850763	0.0154443	-1.01545	3.07019	KO_WT	RAW	ENSMUSG00000038895	1.81123	not sig
Gpt	-0.868208	1.50401	-4.80107	0.000852471	0.0154648	-1.01757	3.06932	KO_WT	RAW	ENSMUSG00000022546	1.81066	down
Lgmn	-0.448531	7.15244	-4.80038	0.000853327	0.0154698	-1.01863	3.06888	KO_WT	RAW	ENSMUSG00000021190	1.81052	not sig
Crtc1	0.487857	1.11272	4.79927	0.000854684	0.0154839	-1.02031	3.06819	KO_WT	RAW	ENSMUSG00000003575	1.81012	not sig
Klf8	1.02809	1.13712	4.79774	0.000856573	0.0155059	-1.02264	3.06724	KO_WT	RAW	ENSMUSG00000041649	1.8095	up
Zfp459	1.48433	-0.923321	4.79735	0.000857058	0.0155059	-1.02324	3.06699	KO_WT	RAW	ENSMUSG00000055560	1.8095	up
Gramd1c	0.947612	-2.44183	4.79661	0.000857973	0.015512	-1.02437	3.06653	KO_WT	RAW	ENSMUSG00000036292	1.80933	up
Gm35037	-2.28187	1.89548	-4.79255	0.000863008	0.0155748	-1.03055	3.06399	KO_WT	RAW	ENSMUSG00000107985	1.80758	down
Gm11427	-0.311797	4.64573	-4.79252	0.000863047	0.0155748	-1.0306	3.06397	KO_WT	RAW	ENSMUSG00000083161	1.80758	not sig
Stx7	0.367695	4.9138	4.79195	0.000863756	0.0155748	-1.03146	3.06361	KO_WT	RAW	ENSMUSG00000019998	1.80758	not sig
Dstyk	0.838893	0.943296	4.79165	0.000864137	0.0155748	-1.03193	3.06342	KO_WT	RAW	ENSMUSG00000042046	1.80758	up
Arhgap17	0.668299	2.5241	4.79147	0.000864359	0.0155748	-1.0322	3.06331	KO_WT	RAW	ENSMUSG00000030766	1.80758	up
Sigirr	-0.822789	0.39864	-4.78913	0.000867283	0.0156169	-1.03577	3.06184	KO_WT	RAW	ENSMUSG00000025494	1.8064	down
Stx11	-1.03923	-0.193588	-4.78794	0.000868774	0.0156333	-1.03759	3.06109	KO_WT	RAW	ENSMUSG00000039232	1.80595	down
Zbtb1	0.666363	1.98689	4.78145	0.000876954	0.0157698	-1.04749	3.05702	KO_WT	RAW	ENSMUSG00000033454	1.80217	up
Ammecr1l	1.15488	2.06705	4.77843	0.000880777	0.0158279	-1.05209	3.05513	KO_WT	RAW	ENSMUSG00000041915	1.80058	up
Dync2h1	1.84045	1.16835	4.77512	0.000884998	0.0158931	-1.05714	3.05306	KO_WT	RAW	ENSMUSG00000047193	1.79879	up
-	-2.22022	-2.13163	-4.77465	0.000885606	0.0158934	-1.05786	3.05276	KO_WT	RAW	ENSMUSG00000121012	1.79878	down
1700037H04Rik	-0.588764	3.09485	-4.77291	0.000887837	0.0159227	-1.06052	3.05167	KO_WT	RAW	ENSMUSG00000027327	1.79798	down
Gm20656	-1.68815	-2.78501	-4.77231	0.00088861	0.0159259	-1.06144	3.05129	KO_WT	RAW	ENSMUSG00000093671	1.7979	down
-	0.831273	-2.54275	4.77069	0.000890695	0.0159526	-1.06392	3.05027	KO_WT	RAW	ENSMUSG00000120100	1.79717	up
P2ry6	0.477942	4.58299	4.76877	0.000893159	0.015986	-1.06684	3.04907	KO_WT	RAW	ENSMUSG00000048779	1.79626	not sig
Vopp1	0.753141	-2.67814	4.76655	0.000896037	0.0160191	-1.07024	3.04767	KO_WT	RAW	ENSMUSG00000037788	1.79536	up
Madd	0.756156	2.76467	4.76642	0.000896209	0.0160191	-1.07044	3.04759	KO_WT	RAW	ENSMUSG00000040687	1.79536	up
Fzd2	-1.41998	-1.70713	-4.76485	0.000898243	0.0160448	-1.07283	3.04661	KO_WT	RAW	ENSMUSG00000050288	1.79467	down
Map1lc3a	-1.24302	0.663717	-4.76419	0.000899103	0.0160494	-1.07384	3.04619	KO_WT	RAW	ENSMUSG00000027602	1.79454	down
Ints6l	0.927865	2.10201	4.7609	0.00090339	0.0161092	-1.07887	3.04412	KO_WT	RAW	ENSMUSG00000035967	1.79293	up
Snrnp48	0.477785	2.79392	4.7607	0.000903656	0.0161092	-1.07918	3.044	KO_WT	RAW	ENSMUSG00000021431	1.79293	not sig
Ctag2l1	-2.51335	-2.14436	-4.75906	0.000905799	0.0161366	-1.08168	3.04297	KO_WT	RAW	ENSMUSG00000079536	1.79219	down
Aacs	-0.464801	4.22244	-4.75769	0.000907594	0.0161578	-1.08377	3.04211	KO_WT	RAW	ENSMUSG00000029482	1.79162	not sig
Mapk14	0.403032	4.75065	4.75461	0.000911657	0.0162194	-1.08849	3.04017	KO_WT	RAW	ENSMUSG00000053436	1.78997	not sig
Alg9	0.355175	3.2137	4.75184	0.000915318	0.0162679	-1.09273	3.03843	KO_WT	RAW	ENSMUSG00000032059	1.78867	not sig
Tacr1	-0.570645	-3.14589	-4.75163	0.000915601	0.0162679	-1.09305	3.03829	KO_WT	RAW	ENSMUSG00000030043	1.78867	not sig
Ipp	0.682477	2.31332	4.7511	0.000916298	0.0162695	-1.09386	3.03796	KO_WT	RAW	ENSMUSG00000028696	1.78863	up
Wwc1	-1.0696	-1.51997	-4.74908	0.000918983	0.0163063	-1.09695	3.03669	KO_WT	RAW	ENSMUSG00000018849	1.78764	down
Kcp	1.13797	-2.11072	4.7478	0.000920694	0.0163068	-1.09891	3.03588	KO_WT	RAW	ENSMUSG00000059022	1.78763	up
Pyroxd2	1.23181	-0.751503	4.74731	0.000921343	0.0163068	-1.09966	3.03558	KO_WT	RAW	ENSMUSG00000060224	1.78763	up
Ftx	0.855228	0.876526	4.74723	0.000921451	0.0163068	-1.09978	3.03553	KO_WT	RAW	ENSMUSG00000086370	1.78763	up
Fam110a	-0.615033	2.5718	-4.74708	0.000921656	0.0163068	-1.10002	3.03543	KO_WT	RAW	ENSMUSG00000027459	1.78763	down
Gm10010	0.656951	-3.13577	4.74677	0.000922063	0.0163068	-1.10048	3.03524	KO_WT	RAW	ENSMUSG00000056771	1.78763	up
Gm11451	-1.92401	0.56274	-4.73716	0.000935003	0.0165248	-1.1152	3.02919	KO_WT	RAW	ENSMUSG00000083567	1.78186	down
Edil3	-0.742501	-1.2002	-4.73653	0.000935864	0.0165291	-1.11617	3.02879	KO_WT	RAW	ENSMUSG00000034488	1.78175	down
Gm37759	-1.0755	-2.57691	-4.73513	0.000937767	0.0165517	-1.11832	3.0279	KO_WT	RAW	ENSMUSG00000102717	1.78116	down
Amdhd2	-0.769039	2.4166	-4.73448	0.00093864	0.0165562	-1.1193	3.0275	KO_WT	RAW	ENSMUSG00000036820	1.78104	down
Akap8	0.388733	4.37589	4.73376	0.000939625	0.0165627	-1.12041	3.02705	KO_WT	RAW	ENSMUSG00000024045	1.78087	not sig
Dnajb11	-0.492712	6.08387	-4.73192	0.000942136	0.016596	-1.12323	3.02589	KO_WT	RAW	ENSMUSG00000004460	1.78	not sig
Gm48349	3.39018	-0.105765	4.73086	0.000943592	0.0166033	-1.12486	3.02522	KO_WT	RAW	ENSMUSG00000113871	1.77981	up
Rpusd4	0.519503	5.01979	4.73071	0.000943792	0.0166033	-1.12508	3.02512	KO_WT	RAW	ENSMUSG00000032044	1.77981	not sig
Zfp773	0.532717	-0.461502	4.72992	0.000944874	0.0166114	-1.12629	3.02463	KO_WT	RAW	ENSMUSG00000063535	1.77959	not sig
Tle5	-0.624689	4.79893	-4.72592	0.000950376	0.0166971	-1.13243	3.0221	KO_WT	RAW	ENSMUSG00000054452	1.77736	down
Zfp558	1.36621	-1.59294	4.72416	0.000952819	0.0167275	-1.13514	3.02099	KO_WT	RAW	ENSMUSG00000074500	1.77657	up
Rnf19b	-0.358725	4.39562	-4.7236	0.000953594	0.0167275	-1.136	3.02064	KO_WT	RAW	ENSMUSG00000028793	1.77657	not sig
Pus10	0.401053	3.67129	4.72332	0.000953981	0.0167275	-1.13642	3.02046	KO_WT	RAW	ENSMUSG00000020280	1.77657	not sig
Utp4	-0.330907	5.37092	-4.72106	0.000957121	0.0167716	-1.1399	3.01903	KO_WT	RAW	ENSMUSG00000041438	1.77543	not sig
Naglu	-0.423153	3.57996	-4.71998	0.000958615	0.0167759	-1.14154	3.01836	KO_WT	RAW	ENSMUSG00000001751	1.77531	not sig
Grtp1	-0.765117	0.0160339	-4.7198	0.00095887	0.0167759	-1.14182	3.01824	KO_WT	RAW	ENSMUSG00000038515	1.77531	down
Gm16074	1.89239	-2.72083	4.71953	0.000959251	0.0167759	-1.14224	3.01807	KO_WT	RAW	ENSMUSG00000082247	1.77531	up
Apoa2	2.37342	-1.27909	4.71891	0.000960108	0.0167799	-1.14319	3.01768	KO_WT	RAW	ENSMUSG00000005681	1.77521	up
Ddx5	0.311871	7.88232	4.71661	0.00096333	0.0168252	-1.14672	3.01622	KO_WT	RAW	ENSMUSG00000020719	1.77404	not sig
4921515L22Rik	1.84763	-2.06348	4.71384	0.00096721	0.016882	-1.15097	3.01448	KO_WT	RAW	ENSMUSG00000112406	1.77258	up
4833445I07Rik	0.928167	0.765478	4.71297	0.000968441	0.0168924	-1.15231	3.01393	KO_WT	RAW	ENSMUSG00000103103	1.77231	up
Gm47198	0.63486	-3.10013	4.71162	0.00097034	0.0169027	-1.15438	3.01308	KO_WT	RAW	ENSMUSG00000110959	1.77204	up
Itpk1	-0.411067	2.89312	-4.71142	0.000970619	0.0169027	-1.15468	3.01295	KO_WT	RAW	ENSMUSG00000057963	1.77204	not sig
A630001G21Rik	0.327058	4.86734	4.71121	0.000970924	0.0169027	-1.15501	3.01281	KO_WT	RAW	ENSMUSG00000052760	1.77204	not sig
Slc30a4	-0.721144	1.98132	-4.71046	0.000971974	0.0169094	-1.15616	3.01235	KO_WT	RAW	ENSMUSG00000005802	1.77187	down
Cib1	-0.858067	3.77154	-4.71004	0.000972574	0.0169094	-1.15681	3.01208	KO_WT	RAW	ENSMUSG00000030538	1.77187	down
Nat10	0.31765	4.72374	4.70718	0.000976629	0.0169689	-1.1612	3.01027	KO_WT	RAW	ENSMUSG00000027185	1.77035	not sig
Gale	-0.809011	2.95894	-4.70611	0.000978143	0.0169841	-1.16284	3.0096	KO_WT	RAW	ENSMUSG00000028671	1.76996	down
-	-2.69139	-0.896205	-4.70509	0.000979593	0.0169945	-1.1644	3.00895	KO_WT	RAW	ENSMUSG00000120357	1.76969	down
Irak4	0.419159	2.1787	4.7044	0.000980581	0.0169945	-1.16547	3.00852	KO_WT	RAW	ENSMUSG00000059883	1.76969	not sig
Pxmp2	-0.8592	-0.226534	-4.70426	0.000980786	0.0169945	-1.16569	3.00843	KO_WT	RAW	ENSMUSG00000029499	1.76969	down
Ubp1	0.496374	4.13434	4.70391	0.000981286	0.0169945	-1.16622	3.0082	KO_WT	RAW	ENSMUSG00000009741	1.76969	not sig
Hars2	0.382552	3.2629	4.70317	0.000982337	0.0170017	-1.16735	3.00774	KO_WT	RAW	ENSMUSG00000019143	1.76951	not sig
Tmem132a	-0.488293	0.727125	-4.70145	0.000984801	0.0170334	-1.17	3.00665	KO_WT	RAW	ENSMUSG00000024736	1.7687	not sig
Tha1	-1.04223	-0.0615608	-4.70034	0.00098639	0.0170412	-1.1717	3.00595	KO_WT	RAW	ENSMUSG00000017713	1.7685	down
Dmxl2	1.48166	1.61959	4.70025	0.000986527	0.0170412	-1.17185	3.00589	KO_WT	RAW	ENSMUSG00000041268	1.7685	up
Gm31793	1.33359	-1.53472	4.69917	0.000988074	0.0170569	-1.1735	3.00521	KO_WT	RAW	ENSMUSG00000112742	1.7681	up
Gm22571	1.17626	4.21501	4.69337	0.000996461	0.0171906	-1.18243	3.00154	KO_WT	RAW	ENSMUSG00000064918	1.76471	up
Cbl	1.62906	3.87194	4.69263	0.00099753	0.0171979	-1.18356	3.00107	KO_WT	RAW	ENSMUSG00000034342	1.76452	up
Alg6	0.518711	1.76082	4.69166	0.00099895	0.0172113	-1.18506	3.00046	KO_WT	RAW	ENSMUSG00000073792	1.76419	not sig
Ythdc1	0.455576	3.30746	4.68703	0.00100571	0.0173166	-1.19218	2.99753	KO_WT	RAW	ENSMUSG00000035851	1.76154	not sig
Ankmy1	0.596646	-3.14985	4.68593	0.00100732	0.0173291	-1.19387	2.99683	KO_WT	RAW	ENSMUSG00000034212	1.76123	up
P2ry2	-1.04853	-0.553559	-4.68452	0.0010094	0.0173291	-1.19605	2.99594	KO_WT	RAW	ENSMUSG00000032860	1.76123	down
Antxr2	-0.644126	2.55509	-4.68442	0.00100954	0.0173291	-1.19619	2.99588	KO_WT	RAW	ENSMUSG00000029338	1.76123	down
Gpr179	1.02583	1.75582	4.68399	0.00101017	0.0173291	-1.19685	2.9956	KO_WT	RAW	ENSMUSG00000070337	1.76123	up
Gm32312	1.6293	-0.651075	4.68397	0.0010102	0.0173291	-1.19688	2.99559	KO_WT	RAW	ENSMUSG00000116530	1.76123	up
Map2k3os	-0.65034	1.56606	-4.68389	0.00101032	0.0173291	-1.19701	2.99554	KO_WT	RAW	ENSMUSG00000042549	1.76123	down
Gm47098	2.66507	-2.24592	4.68184	0.00101334	0.0173697	-1.20016	2.99424	KO_WT	RAW	ENSMUSG00000112838	1.76021	up
Ccnd1	-0.456524	5.51069	-4.68086	0.0010148	0.0173811	-1.20168	2.99362	KO_WT	RAW	ENSMUSG00000070348	1.75992	not sig
Pik3r1	0.884626	2.32167	4.68036	0.00101554	0.0173811	-1.20245	2.9933	KO_WT	RAW	ENSMUSG00000041417	1.75992	up
Sun2	0.30409	4.37723	4.68008	0.00101595	0.0173811	-1.20288	2.99313	KO_WT	RAW	ENSMUSG00000042524	1.75992	not sig
Gm42669	0.799818	-2.95101	4.67882	0.00101783	0.0173958	-1.20482	2.99233	KO_WT	RAW	ENSMUSG00000106631	1.75956	up
Naip5	0.549013	0.704695	4.67856	0.00101821	0.0173958	-1.20522	2.99216	KO_WT	RAW	ENSMUSG00000071203	1.75956	not sig
Rev1	0.782033	2.17573	4.67819	0.00101877	0.0173958	-1.2058	2.99193	KO_WT	RAW	ENSMUSG00000026082	1.75956	up
Scmh1	0.462642	1.92412	4.67697	0.00102057	0.0174155	-1.20767	2.99116	KO_WT	RAW	ENSMUSG00000000085	1.75906	not sig
6330409D20Rik	1.29843	-2.61949	4.67642	0.0010214	0.0174185	-1.20852	2.99081	KO_WT	RAW	ENSMUSG00000009551	1.75899	up
Lrguk	1.31223	-1.08631	4.67489	0.00102368	0.017436	-1.21088	2.98984	KO_WT	RAW	ENSMUSG00000056215	1.75855	up
Ahcy	-0.602077	0.927028	-4.67486	0.00102373	0.017436	-1.21092	2.98982	KO_WT	RAW	ENSMUSG00000027597	1.75855	down
Rhox2g	-1.84052	-2.48194	-4.67347	0.0010258	0.0174601	-1.21306	2.98894	KO_WT	RAW	ENSMUSG00000079629	1.75795	down
Zfp617	0.594374	1.94413	4.66963	0.00103157	0.0175358	-1.21898	2.9865	KO_WT	RAW	ENSMUSG00000066880	1.75608	up
Cyp4f13	-0.370717	0.744312	-4.66928	0.00103209	0.0175358	-1.21951	2.98628	KO_WT	RAW	ENSMUSG00000024055	1.75608	not sig
Gm50022	-1.63048	-0.491858	-4.6692	0.00103221	0.0175358	-1.21963	2.98623	KO_WT	RAW	ENSMUSG00000117379	1.75608	down
Rabac1	-1.00185	4.55073	-4.66835	0.0010335	0.0175451	-1.22095	2.98569	KO_WT	RAW	ENSMUSG00000003380	1.75584	down
Gm38832	-3.38351	-0.55382	-4.6675	0.00103478	0.0175451	-1.22226	2.98515	KO_WT	RAW	ENSMUSG00000108371	1.75584	down
Asah2	0.877957	-1.03202	4.66739	0.00103494	0.0175451	-1.22243	2.98508	KO_WT	RAW	ENSMUSG00000024887	1.75584	up
Knop1	0.526793	4.10363	4.6671	0.00103538	0.0175451	-1.22287	2.9849	KO_WT	RAW	ENSMUSG00000030980	1.75584	not sig
Prelid1	-0.68174	6.66399	-4.66579	0.00103736	0.0175611	-1.22489	2.98407	KO_WT	RAW	ENSMUSG00000021486	1.75545	down
Gm12138	-0.880029	2.43259	-4.66541	0.00103795	0.0175611	-1.22548	2.98382	KO_WT	RAW	ENSMUSG00000082087	1.75545	down
Ncapd3	0.943556	3.06132	4.66518	0.0010383	0.0175611	-1.22584	2.98368	KO_WT	RAW	ENSMUSG00000035024	1.75545	up
Rbm4b	0.53267	0.989964	4.66088	0.00104484	0.0176605	-1.23247	2.98095	KO_WT	RAW	ENSMUSG00000033760	1.753	not sig
Usp3	0.506713	2.18219	4.65977	0.00104653	0.0176628	-1.23418	2.98025	KO_WT	RAW	ENSMUSG00000032376	1.75294	not sig
Neu1	-0.521337	3.23923	-4.65952	0.00104693	0.0176628	-1.23458	2.98008	KO_WT	RAW	ENSMUSG00000007038	1.75294	not sig
Gm38319	3.01543	-1.29826	4.6595	0.00104695	0.0176628	-1.2346	2.98007	KO_WT	RAW	ENSMUSG00000102982	1.75294	up
Nrip1	1.28321	1.31294	4.6588	0.00104801	0.0176695	-1.23567	2.97963	KO_WT	RAW	ENSMUSG00000048490	1.75277	up
1110002L01Rik	1.16849	0.460813	4.65792	0.00104938	0.0176814	-1.23704	2.97907	KO_WT	RAW	ENSMUSG00000071456	1.75248	up
Gm16861	0.809121	-1.03058	4.65129	0.00105959	0.0178422	-1.24726	2.97486	KO_WT	RAW	ENSMUSG00000097397	1.74855	up
BC002189	2.21114	-2.20827	4.6501	0.00106144	0.0178622	-1.24911	2.9741	KO_WT	RAW	ENSMUSG00000104465	1.74807	up
Ankrd61	1.31829	-0.484138	4.6472	0.00106596	0.0179269	-1.25359	2.97226	KO_WT	RAW	ENSMUSG00000029607	1.7465	up
Eml4	0.631193	4.40062	4.6463	0.00106737	0.0179393	-1.25498	2.97169	KO_WT	RAW	ENSMUSG00000032624	1.74619	up
Hagh	-0.627889	3.82917	-4.64432	0.00107046	0.0179689	-1.25804	2.97043	KO_WT	RAW	ENSMUSG00000024158	1.74548	down
Mybpc3	1.01228	-0.756504	4.64431	0.00107047	0.0179689	-1.25804	2.97043	KO_WT	RAW	ENSMUSG00000002100	1.74548	up
Gm20456	2.38121	-1.11153	4.64121	0.00107535	0.0180394	-1.26284	2.96845	KO_WT	RAW	ENSMUSG00000092455	1.74378	up
Rfx5	0.876179	2.26959	4.63906	0.00107873	0.0180644	-1.26615	2.96709	KO_WT	RAW	ENSMUSG00000005774	1.74318	up
Inf2	0.314877	4.42563	4.63838	0.00107981	0.0180644	-1.26721	2.96665	KO_WT	RAW	ENSMUSG00000037679	1.74318	not sig
Gm6335	-1.46942	-2.37743	-4.63833	0.0010799	0.0180644	-1.2673	2.96662	KO_WT	RAW	ENSMUSG00000083392	1.74318	down
Ssc4d	-1.40559	-0.766042	-4.63785	0.00108064	0.0180644	-1.26803	2.96632	KO_WT	RAW	ENSMUSG00000029699	1.74318	down
Fastkd3	0.368403	2.88594	4.6371	0.00108184	0.0180644	-1.26919	2.96584	KO_WT	RAW	ENSMUSG00000021532	1.74318	not sig
Tspo	-0.973885	5.70858	-4.63688	0.00108219	0.0180644	-1.26953	2.9657	KO_WT	RAW	ENSMUSG00000041736	1.74318	down
Asph	0.703908	3.58563	4.6365	0.00108278	0.0180644	-1.27011	2.96546	KO_WT	RAW	ENSMUSG00000028207	1.74318	up
Polk	0.72776	1.44798	4.63647	0.00108283	0.0180644	-1.27016	2.96544	KO_WT	RAW	ENSMUSG00000021668	1.74318	up
Abcb1b	0.663707	4.31965	4.63642	0.00108292	0.0180644	-1.27024	2.9654	KO_WT	RAW	ENSMUSG00000028970	1.74318	up
Snta1	-0.695208	1.5456	-4.63435	0.0010862	0.0181079	-1.27344	2.96409	KO_WT	RAW	ENSMUSG00000027488	1.74213	down
Btbd8	1.12727	0.248567	4.6327	0.00108883	0.0181376	-1.27599	2.96304	KO_WT	RAW	ENSMUSG00000111375	1.74142	up
Gm45495	1.8773	-1.72303	4.63238	0.00108934	0.0181376	-1.27648	2.96284	KO_WT	RAW	ENSMUSG00000106981	1.74142	up
Ndor1	0.792244	1.49126	4.63158	0.00109063	0.0181477	-1.27773	2.96232	KO_WT	RAW	ENSMUSG00000006471	1.74118	up
Fmnl3	0.504789	2.65851	4.63061	0.00109218	0.0181622	-1.27923	2.96171	KO_WT	RAW	ENSMUSG00000023008	1.74083	not sig
Ppt2	-0.472731	3.41242	-4.62398	0.00110284	0.0183243	-1.28947	2.95749	KO_WT	RAW	ENSMUSG00000015474	1.73697	not sig
Tgs1	0.737472	3.9644	4.62369	0.00110332	0.0183243	-1.28994	2.9573	KO_WT	RAW	ENSMUSG00000028233	1.73697	up
Retsat	-0.421371	4.29593	-4.62328	0.00110398	0.0183243	-1.29057	2.95704	KO_WT	RAW	ENSMUSG00000056666	1.73697	not sig
Gm3086	1.99326	-1.25497	4.62151	0.00110685	0.018356	-1.29331	2.95591	KO_WT	RAW	ENSMUSG00000079076	1.73622	up
Cnnm4	0.582186	1.14192	4.62112	0.00110748	0.018356	-1.2939	2.95566	KO_WT	RAW	ENSMUSG00000037408	1.73622	up
Smim14	0.44116	0.852234	4.62083	0.00110795	0.018356	-1.29435	2.95548	KO_WT	RAW	ENSMUSG00000037822	1.73622	not sig
Rab5if	-0.484339	4.63273	-4.62028	0.00110885	0.0183596	-1.29521	2.95513	KO_WT	RAW	ENSMUSG00000027637	1.73614	not sig
Naa60	0.394387	3.69479	4.61906	0.00111083	0.0183698	-1.29709	2.95435	KO_WT	RAW	ENSMUSG00000005982	1.7359	not sig
Lrrc49	0.496312	1.80074	4.61906	0.00111084	0.0183698	-1.2971	2.95435	KO_WT	RAW	ENSMUSG00000047766	1.7359	not sig
Mcub	-0.808299	4.13046	-4.6177	0.00111305	0.0183825	-1.2992	2.95348	KO_WT	RAW	ENSMUSG00000027994	1.7356	down
Khdc4	0.469597	4.01872	4.61748	0.00111342	0.0183825	-1.29955	2.95334	KO_WT	RAW	ENSMUSG00000028060	1.7356	not sig
Rassf4	0.870052	5.26455	4.61732	0.00111368	0.0183825	-1.29979	2.95324	KO_WT	RAW	ENSMUSG00000042129	1.7356	up
4632404H12Rik	0.965108	2.38133	4.61669	0.00111471	0.0183883	-1.30077	2.95284	KO_WT	RAW	ENSMUSG00000042579	1.73546	up
Rsbn1l	0.826172	2.11412	4.61253	0.00112153	0.0184771	-1.3072	2.95019	KO_WT	RAW	ENSMUSG00000039968	1.73337	up
Zfp637	-0.665091	2.00781	-4.61184	0.00112267	0.0184771	-1.30828	2.94975	KO_WT	RAW	ENSMUSG00000059689	1.73337	down
Nsun3	0.411562	2.18178	4.61157	0.00112313	0.0184771	-1.3087	2.94957	KO_WT	RAW	ENSMUSG00000050312	1.73337	not sig
Zfp953	0.735694	0.945712	4.61145	0.00112332	0.0184771	-1.30888	2.9495	KO_WT	RAW	ENSMUSG00000098905	1.73337	up
Bcar1	-0.980297	-1.10366	-4.61131	0.00112355	0.0184771	-1.3091	2.94941	KO_WT	RAW	ENSMUSG00000031955	1.73337	down
Adh7	1.79938	-1.38343	4.60952	0.00112651	0.0185042	-1.31188	2.94826	KO_WT	RAW	ENSMUSG00000055301	1.73273	up
Lrrc10	1.04254	-2.91505	4.60947	0.00112658	0.0185042	-1.31194	2.94824	KO_WT	RAW	ENSMUSG00000060187	1.73273	up
Abhd11	-0.727705	3.92191	-4.60876	0.00112776	0.0185122	-1.31305	2.94778	KO_WT	RAW	ENSMUSG00000040532	1.73254	down
Prr19	-1.59274	-2.79574	-4.60739	0.00113003	0.0185381	-1.31517	2.94691	KO_WT	RAW	ENSMUSG00000058741	1.73194	down
Vash2	-1.37734	-2.14574	-4.60676	0.00113109	0.0185381	-1.31616	2.9465	KO_WT	RAW	ENSMUSG00000037568	1.73194	down
Ctnnd1	0.449745	2.90274	4.60656	0.00113142	0.0185381	-1.31646	2.94638	KO_WT	RAW	ENSMUSG00000034101	1.73194	not sig
Urod	-0.649151	3.43698	-4.60579	0.00113269	0.0185475	-1.31765	2.94589	KO_WT	RAW	ENSMUSG00000028684	1.73171	down
Rasal2	1.29197	1.26188	4.60044	0.00114164	0.0186826	-1.32595	2.94247	KO_WT	RAW	ENSMUSG00000070565	1.72856	up
Cbr2	-1.46136	-0.509757	-4.59533	0.00115026	0.0188121	-1.33388	2.93921	KO_WT	RAW	ENSMUSG00000025150	1.72556	down
Ighj4	3.31865	4.6879	4.5949	0.00115098	0.0188125	-1.33454	2.93893	KO_WT	RAW	ENSMUSG00000076618	1.72555	up
2210408F21Rik	0.515023	0.166541	4.59359	0.00115319	0.0188371	-1.33657	2.9381	KO_WT	RAW	ENSMUSG00000087380	1.72498	not sig
Srr	0.750554	1.08865	4.5922	0.00115556	0.0188643	-1.33873	2.93721	KO_WT	RAW	ENSMUSG00000001323	1.72436	up
9130024F11Rik	0.904925	-0.369158	4.5913	0.0011571	0.0188779	-1.34013	2.93663	KO_WT	RAW	ENSMUSG00000087022	1.72405	up
Tln2	0.934007	-0.0990696	4.58692	0.00116457	0.0189881	-1.34692	2.93384	KO_WT	RAW	ENSMUSG00000052698	1.72152	up
Trmt6	0.337709	4.21883	4.5861	0.00116598	0.0189952	-1.3482	2.93331	KO_WT	RAW	ENSMUSG00000037376	1.72136	not sig
Ube2l6	-0.759197	4.10676	-4.58559	0.00116686	0.0189952	-1.34899	2.93298	KO_WT	RAW	ENSMUSG00000027078	1.72136	down
Gm7993	-0.803167	7.10331	-4.58462	0.00116852	0.0189952	-1.35049	2.93236	KO_WT	RAW	ENSMUSG00000107092	1.72136	down
2010016I18Rik	1.67447	2.06149	4.58461	0.00116855	0.0189952	-1.35051	2.93235	KO_WT	RAW	ENSMUSG00000091575	1.72136	up
Spr	-0.650988	2.86744	-4.58366	0.00117018	0.0189952	-1.35198	2.93175	KO_WT	RAW	ENSMUSG00000033735	1.72136	down
Eif2d	-0.390879	2.32303	-4.58348	0.00117049	0.0189952	-1.35227	2.93163	KO_WT	RAW	ENSMUSG00000026427	1.72136	not sig
Clec16a	0.608236	2.46763	4.58326	0.00117087	0.0189952	-1.35261	2.93149	KO_WT	RAW	ENSMUSG00000068663	1.72136	up
Klhl12	0.468201	0.590693	4.58314	0.00117108	0.0189952	-1.3528	2.93141	KO_WT	RAW	ENSMUSG00000026455	1.72136	not sig
Rfxap	-0.595752	2.87839	-4.58296	0.00117139	0.0189952	-1.35308	2.9313	KO_WT	RAW	ENSMUSG00000036615	1.72136	down
Gm6209	-1.00298	-0.912144	-4.58129	0.00117428	0.0190304	-1.35567	2.93023	KO_WT	RAW	ENSMUSG00000102715	1.72055	down
Jund	-0.663123	5.12738	-4.57997	0.00117655	0.0190465	-1.35771	2.92939	KO_WT	RAW	ENSMUSG00000071076	1.72018	down
Naxe	-0.591896	5.67788	-4.57982	0.00117683	0.0190465	-1.35796	2.92929	KO_WT	RAW	ENSMUSG00000028070	1.72018	down
Fads6	0.882292	0.255153	4.57948	0.00117741	0.0190465	-1.35848	2.92907	KO_WT	RAW	ENSMUSG00000044788	1.72018	up
Zfp282	0.3605	1.81474	4.57803	0.00117992	0.0190716	-1.36073	2.92815	KO_WT	RAW	ENSMUSG00000025821	1.71961	not sig
Dnajb14	0.82973	1.28394	4.57777	0.00118038	0.0190716	-1.36114	2.92798	KO_WT	RAW	ENSMUSG00000074212	1.71961	up
Surf4	-0.420739	6.27504	-4.57585	0.00118372	0.0191139	-1.36412	2.92675	KO_WT	RAW	ENSMUSG00000014867	1.71865	not sig
Gpr108	-0.421109	3.8453	-4.57437	0.00118631	0.0191442	-1.36642	2.9258	KO_WT	RAW	ENSMUSG00000005823	1.71796	not sig
Sirpb1a	-1.38064	-2.74847	-4.57277	0.00118911	0.0191777	-1.3689	2.92478	KO_WT	RAW	ENSMUSG00000095788	1.7172	down
Vapb	-0.409392	3.83231	-4.57195	0.00119054	0.0191893	-1.37017	2.92426	KO_WT	RAW	ENSMUSG00000054455	1.71694	not sig
Gm44366	1.79066	-2.63445	4.57018	0.00119365	0.0192041	-1.37292	2.92312	KO_WT	RAW	ENSMUSG00000107477	1.71661	up
Ptges	-1.33551	-0.0405549	-4.57014	0.00119374	0.0192041	-1.373	2.92309	KO_WT	RAW	ENSMUSG00000050737	1.71661	down
Hltf	0.57321	2.67391	4.57009	0.00119382	0.0192041	-1.37307	2.92306	KO_WT	RAW	ENSMUSG00000002428	1.71661	not sig
Jam2	0.853838	1.68645	4.5698	0.00119433	0.0192041	-1.37352	2.92288	KO_WT	RAW	ENSMUSG00000053062	1.71661	up
Ighj2	3.06042	3.98496	4.56836	0.00119686	0.0192332	-1.37576	2.92196	KO_WT	RAW	ENSMUSG00000076620	1.71595	up
Tmem98	0.765533	3.53622	4.56648	0.00120018	0.019275	-1.37868	2.92075	KO_WT	RAW	ENSMUSG00000035413	1.71501	up
Npc2	-0.698919	5.37261	-4.56579	0.00120141	0.0192831	-1.37975	2.92031	KO_WT	RAW	ENSMUSG00000021242	1.71482	down
Gm8894	-1.28901	-0.485775	-4.56522	0.00120242	0.0192878	-1.38064	2.91994	KO_WT	RAW	ENSMUSG00000060680	1.71472	down
Trp53inp1	0.859043	-2.43045	4.56457	0.00120358	0.0192948	-1.38166	2.91952	KO_WT	RAW	ENSMUSG00000028211	1.71456	up
Gm10399	-1.74125	-2.22036	-4.56345	0.00120558	0.0193152	-1.38341	2.91881	KO_WT	RAW	ENSMUSG00000072688	1.7141	down
Gm3219	-1.49865	1.92463	-4.56053	0.00121078	0.0193869	-1.38794	2.91694	KO_WT	RAW	ENSMUSG00000115431	1.71249	down
Gfm2	0.46447	2.33438	4.55883	0.00121381	0.0194239	-1.39058	2.91585	KO_WT	RAW	ENSMUSG00000021666	1.71166	not sig
Spire1	0.475377	2.97442	4.55769	0.00121586	0.0194346	-1.39236	2.91512	KO_WT	RAW	ENSMUSG00000024533	1.71142	not sig
Ccdc34	-0.482408	2.74972	-4.55765	0.00121593	0.0194346	-1.39242	2.91509	KO_WT	RAW	ENSMUSG00000027160	1.71142	not sig
Foxc1	0.767057	-1.70105	4.5565	0.00121799	0.0194505	-1.39421	2.91436	KO_WT	RAW	ENSMUSG00000050295	1.71107	up
Mvb12b	-0.565036	0.525925	-4.55622	0.00121851	0.0194505	-1.39466	2.91417	KO_WT	RAW	ENSMUSG00000038740	1.71107	not sig
Gm47004	1.43668	-2.50685	4.55588	0.00121911	0.0194505	-1.39518	2.91396	KO_WT	RAW	ENSMUSG00000113603	1.71107	up
5530601H04Rik	0.366729	0.604351	4.55357	0.00122327	0.0195052	-1.39877	2.91248	KO_WT	RAW	ENSMUSG00000087174	1.70985	not sig
Zc3h12c	1.60024	3.82327	4.55121	0.00122756	0.0195619	-1.40245	2.91096	KO_WT	RAW	ENSMUSG00000035164	1.70859	up
Akt3	1.06487	2.88532	4.55002	0.00122972	0.0195847	-1.40431	2.91019	KO_WT	RAW	ENSMUSG00000019699	1.70808	up
S100a4	-0.924813	10.592	-4.54881	0.00123192	0.0195861	-1.40619	2.90942	KO_WT	RAW	ENSMUSG00000001020	1.70805	down
Tbcel	0.708851	2.18353	4.54879	0.00123196	0.0195861	-1.40622	2.9094	KO_WT	RAW	ENSMUSG00000037287	1.70805	up
Dock10	1.16796	3.82748	4.54876	0.001232	0.0195861	-1.40626	2.90939	KO_WT	RAW	ENSMUSG00000038608	1.70805	up
Oit3	-1.46162	-1.76963	-4.54631	0.00123648	0.0196456	-1.41009	2.90781	KO_WT	RAW	ENSMUSG00000009654	1.70674	down
Trps1	1.03579	1.63097	4.54511	0.00123867	0.0196661	-1.41195	2.90705	KO_WT	RAW	ENSMUSG00000038679	1.70628	up
B930018H19Rik	-1.59762	-2.63229	-4.54479	0.00123925	0.0196661	-1.41244	2.90684	KO_WT	RAW	ENSMUSG00000109819	1.70628	down
Zmat1	0.945314	-0.985197	4.54197	0.00124443	0.0197362	-1.41684	2.90503	KO_WT	RAW	ENSMUSG00000052676	1.70474	up
Gm2981	1.1765	2.88431	4.54159	0.00124514	0.0197362	-1.41744	2.90478	KO_WT	RAW	ENSMUSG00000111027	1.70474	up
Fbxo11	0.44023	4.19524	4.54049	0.00124716	0.0197473	-1.41915	2.90408	KO_WT	RAW	ENSMUSG00000005371	1.70449	not sig
Crebrf	0.843479	0.00837954	4.54041	0.00124731	0.0197473	-1.41928	2.90402	KO_WT	RAW	ENSMUSG00000048249	1.70449	up
Smpd5	-1.80603	-2.24222	-4.5379	0.00125194	0.0198089	-1.42319	2.90242	KO_WT	RAW	ENSMUSG00000071724	1.70314	down
Rara	-0.943707	1.57699	-4.53717	0.00125331	0.0198187	-1.42433	2.90194	KO_WT	RAW	ENSMUSG00000037992	1.70293	down
Tmem274	1.24582	-2.47439	4.53504	0.00125726	0.0198694	-1.42765	2.90058	KO_WT	RAW	ENSMUSG00000087198	1.70181	up
Ntan1	-0.738082	3.5137	-4.53391	0.00125935	0.0198908	-1.4294	2.89985	KO_WT	RAW	ENSMUSG00000022681	1.70135	down
Gm48780	1.25607	-0.619355	4.53125	0.00126432	0.0199393	-1.43356	2.89814	KO_WT	RAW	ENSMUSG00000111929	1.70029	up
Gm15459	0.295989	9.26273	4.53108	0.00126465	0.0199393	-1.43383	2.89803	KO_WT	RAW	ENSMUSG00000100801	1.70029	not sig
Hmgxb4	0.566091	3.17874	4.53107	0.00126466	0.0199393	-1.43384	2.89803	KO_WT	RAW	ENSMUSG00000034518	1.70029	not sig
Dapp1	0.354369	2.70086	4.53	0.00126667	0.0199592	-1.43551	2.89734	KO_WT	RAW	ENSMUSG00000028159	1.69986	not sig
Tmem50b	-0.382889	3.40625	-4.52866	0.00126919	0.0199871	-1.4376	2.89647	KO_WT	RAW	ENSMUSG00000022964	1.69925	not sig
Selenok	-0.7916	5.24986	-4.52758	0.00127121	0.0199978	-1.43928	2.89578	KO_WT	RAW	ENSMUSG00000042682	1.69902	down
Txndc12	-0.501371	4.21093	-4.5275	0.00127136	0.0199978	-1.43941	2.89573	KO_WT	RAW	ENSMUSG00000028567	1.69902	not sig
Gm19144	1.38532	-1.16511	4.52627	0.00127369	0.0200226	-1.44133	2.89494	KO_WT	RAW	ENSMUSG00000113898	1.69848	up
Ints11	-0.492679	4.45788	-4.52581	0.00127455	0.0200244	-1.44205	2.89464	KO_WT	RAW	ENSMUSG00000029034	1.69844	not sig
Gm42748	2.49396	-1.49026	4.52358	0.00127877	0.0200789	-1.44553	2.89321	KO_WT	RAW	ENSMUSG00000105742	1.69726	up
Ccdc137	0.314179	3.77085	4.52262	0.00128059	0.0200956	-1.44703	2.89259	KO_WT	RAW	ENSMUSG00000049957	1.6969	not sig
A930014D07Rik	1.16087	1.54524	4.51928	0.00128694	0.0201763	-1.45224	2.89044	KO_WT	RAW	ENSMUSG00000114414	1.69516	up
Herc1	1.77996	2.2354	4.51912	0.00128724	0.0201763	-1.45249	2.89034	KO_WT	RAW	ENSMUSG00000038664	1.69516	up
Ppm1e	0.96132	1.30986	4.51707	0.00129117	0.0202092	-1.45569	2.88902	KO_WT	RAW	ENSMUSG00000046442	1.69445	up
Dynlt1-ps1	-0.65889	7.14254	-4.51663	0.00129201	0.0202092	-1.45639	2.88873	KO_WT	RAW	ENSMUSG00000082691	1.69445	down
Adamts10	0.524812	1.10503	4.51663	0.00129202	0.0202092	-1.45639	2.88873	KO_WT	RAW	ENSMUSG00000024299	1.69445	not sig
Fcgrt	-1.26171	-0.0670706	-4.51644	0.00129236	0.0202092	-1.45667	2.88862	KO_WT	RAW	ENSMUSG00000003420	1.69445	down
Gphn	0.51181	3.95304	4.51467	0.00129577	0.0202506	-1.45944	2.88747	KO_WT	RAW	ENSMUSG00000047454	1.69356	not sig
Bhlhe41	-0.822111	0.0333849	-4.51392	0.0012972	0.0202612	-1.46061	2.88699	KO_WT	RAW	ENSMUSG00000030256	1.69333	down
Fam13b	1.08426	2.29508	4.51219	0.00130053	0.0202915	-1.46331	2.88588	KO_WT	RAW	ENSMUSG00000036501	1.69269	up
Gm37669	1.99157	0.328879	4.51194	0.00130103	0.0202915	-1.46371	2.88571	KO_WT	RAW	ENSMUSG00000103543	1.69269	up
Galnt3	0.443825	2.49384	4.51174	0.00130142	0.0202915	-1.46403	2.88558	KO_WT	RAW	ENSMUSG00000026994	1.69269	not sig
Zmynd11	0.557926	2.69312	4.50828	0.00130811	0.0203839	-1.46943	2.88336	KO_WT	RAW	ENSMUSG00000021156	1.69071	not sig
Ccnl1	0.310359	4.60361	4.50368	0.00131706	0.0205115	-1.47661	2.88039	KO_WT	RAW	ENSMUSG00000027829	1.688	not sig
Arhgdib	-0.582625	8.17754	-4.50263	0.00131911	0.0205265	-1.47826	2.87972	KO_WT	RAW	ENSMUSG00000030220	1.68769	down
1810062G17Rik	-1.25296	-0.85499	-4.5024	0.00131956	0.0205265	-1.47861	2.87957	KO_WT	RAW	ENSMUSG00000027713	1.68769	down
Cgrrf1	-0.449125	2.02408	-4.50139	0.00132155	0.0205455	-1.4802	2.87892	KO_WT	RAW	ENSMUSG00000055128	1.68728	not sig
Fcrla	0.810986	-2.98953	4.50034	0.00132361	0.0205623	-1.48184	2.87824	KO_WT	RAW	ENSMUSG00000038421	1.68693	up
Adrb2	-0.584017	2.82655	-4.50006	0.00132417	0.0205623	-1.48229	2.87806	KO_WT	RAW	ENSMUSG00000045730	1.68693	down
Zfp426	0.83123	2.13113	4.49956	0.00132514	0.0205654	-1.48306	2.87774	KO_WT	RAW	ENSMUSG00000059475	1.68686	up
Usp21	0.346622	3.07023	4.49773	0.00132874	0.0206075	-1.48592	2.87656	KO_WT	RAW	ENSMUSG00000053483	1.68598	not sig
Smim36	-1.3687	0.25984	-4.49741	0.00132939	0.0206075	-1.48643	2.87635	KO_WT	RAW	ENSMUSG00000110344	1.68598	down
Snupn	0.492254	3.87409	4.49627	0.00133164	0.0206304	-1.48821	2.87561	KO_WT	RAW	ENSMUSG00000055334	1.68549	not sig
Dnmbp	0.862806	0.13985	4.49576	0.00133265	0.0206341	-1.48901	2.87528	KO_WT	RAW	ENSMUSG00000025195	1.68541	up
Slc16a3	-0.516789	6.04883	-4.49444	0.00133525	0.0206624	-1.49107	2.87444	KO_WT	RAW	ENSMUSG00000025161	1.68482	not sig
Rcbtb1	0.518292	2.85809	4.49353	0.00133707	0.0206775	-1.49249	2.87385	KO_WT	RAW	ENSMUSG00000035469	1.6845	not sig
Erp44	-0.476828	4.8224	-4.49317	0.00133777	0.0206775	-1.49305	2.87362	KO_WT	RAW	ENSMUSG00000028343	1.6845	not sig
2310043P16Rik	1.35115	0.21669	4.49026	0.00134358	0.0207553	-1.49762	2.87174	KO_WT	RAW	ENSMUSG00000108732	1.68287	up
Tlr9	1.58572	1.60547	4.4896	0.00134489	0.0207635	-1.49864	2.87131	KO_WT	RAW	ENSMUSG00000045322	1.6827	up
Gcsh	-0.580848	5.82328	-4.48539	0.00135333	0.0208818	-1.50523	2.8686	KO_WT	RAW	ENSMUSG00000034424	1.68023	down
Hip1	0.952856	1.46996	4.48442	0.00135529	0.0208946	-1.50675	2.86797	KO_WT	RAW	ENSMUSG00000039959	1.67997	up
-	1.18157	-0.410667	4.48421	0.00135573	0.0208946	-1.50709	2.86783	KO_WT	RAW	ENSMUSG00000120166	1.67997	up
Zfp280c	0.700084	3.27032	4.48328	0.0013576	0.0209023	-1.50855	2.86723	KO_WT	RAW	ENSMUSG00000036916	1.67981	up
Gm44949	1.31514	0.392931	4.48318	0.00135779	0.0209023	-1.5087	2.86717	KO_WT	RAW	ENSMUSG00000108655	1.67981	up
Nhej1	-0.700878	1.71718	-4.48267	0.00135882	0.0209061	-1.50949	2.86684	KO_WT	RAW	ENSMUSG00000026162	1.67973	down
Gm6485	-0.546058	4.37197	-4.48184	0.00136051	0.0209105	-1.5108	2.8663	KO_WT	RAW	ENSMUSG00000089999	1.67964	not sig
Dcbld1	0.90453	-2.75188	4.48176	0.00136067	0.0209105	-1.51093	2.86625	KO_WT	RAW	ENSMUSG00000019891	1.67964	up
Eme2	0.528077	0.779725	4.4777	0.00136891	0.0210251	-1.51729	2.86362	KO_WT	RAW	ENSMUSG00000073436	1.67726	not sig
Sytl2	0.761161	-2.9776	4.47705	0.00137024	0.0210335	-1.51831	2.8632	KO_WT	RAW	ENSMUSG00000030616	1.67709	up
Itga8	-0.596646	-3.13939	-4.47602	0.00137233	0.0210534	-1.51991	2.86254	KO_WT	RAW	ENSMUSG00000026768	1.67668	down
Vcpip1	0.71352	3.17074	4.47514	0.00137413	0.0210689	-1.52129	2.86197	KO_WT	RAW	ENSMUSG00000045210	1.67636	up
Impa2	0.415031	2.33071	4.47318	0.00137815	0.0211185	-1.52437	2.8607	KO_WT	RAW	ENSMUSG00000024525	1.67534	not sig
Pkd1l3	1.01238	-1.55955	4.47234	0.00137987	0.0211327	-1.52568	2.86016	KO_WT	RAW	ENSMUSG00000048827	1.67504	up
Pik3cb	0.619931	2.21474	4.46825	0.0013883	0.0212497	-1.5321	2.85752	KO_WT	RAW	ENSMUSG00000032462	1.67265	up
Atp6ap2	-0.417975	5.9086	-4.46378	0.00139757	0.0213793	-1.53911	2.85463	KO_WT	RAW	ENSMUSG00000031007	1.67001	not sig
Hivep2	0.931196	2.25175	4.46247	0.0014003	0.0213948	-1.54116	2.85378	KO_WT	RAW	ENSMUSG00000015501	1.66969	up
-	-0.724984	5.38288	-4.46238	0.00140049	0.0213948	-1.5413	2.85372	KO_WT	RAW	ENSMUSG00000120144	1.66969	down
Flicr	1.42503	-2.1215	4.46215	0.00140098	0.0213948	-1.54167	2.85357	KO_WT	RAW	ENSMUSG00000039545	1.66969	up
Spr-ps1	-0.728842	-3.0082	-4.46133	0.00140268	0.0214044	-1.54295	2.85304	KO_WT	RAW	ENSMUSG00000068303	1.6695	down
Id1	-2.76714	1.28639	-4.46076	0.00140388	0.0214044	-1.54385	2.85267	KO_WT	RAW	ENSMUSG00000042745	1.6695	down
Ncoa4	1.06022	1.10909	4.4607	0.00140401	0.0214044	-1.54395	2.85263	KO_WT	RAW	ENSMUSG00000056234	1.6695	up
Pi4k2b	-0.443118	2.57805	-4.4596	0.00140632	0.0214244	-1.54567	2.85192	KO_WT	RAW	ENSMUSG00000029186	1.66909	not sig
Atg13	-0.305265	3.68364	-4.45931	0.00140693	0.0214244	-1.54613	2.85173	KO_WT	RAW	ENSMUSG00000027244	1.66909	not sig
Ccnt2	0.879762	2.49172	4.45767	0.00141036	0.0214644	-1.5487	2.85067	KO_WT	RAW	ENSMUSG00000026349	1.66828	up
Tcf12	0.720033	2.80882	4.45704	0.00141169	0.0214725	-1.54969	2.85026	KO_WT	RAW	ENSMUSG00000032228	1.66812	up
Dhfr	-0.385511	3.41107	-4.45572	0.00141447	0.0214941	-1.55176	2.84941	KO_WT	RAW	ENSMUSG00000021707	1.66768	not sig
Ptpre	0.484781	1.76792	4.45555	0.00141483	0.0214941	-1.55203	2.84929	KO_WT	RAW	ENSMUSG00000041836	1.66768	not sig
Kynu	0.340019	-3.20255	4.45522	0.00141553	0.0214941	-1.55255	2.84908	KO_WT	RAW	ENSMUSG00000026866	1.66768	not sig
Lbhd1	0.694867	1.47541	4.45435	0.00141737	0.0215099	-1.55391	2.84852	KO_WT	RAW	ENSMUSG00000096740	1.66736	up
Tmbim1	-0.378576	2.23098	-4.45301	0.00142019	0.0215405	-1.55601	2.84765	KO_WT	RAW	ENSMUSG00000006301	1.66675	not sig
Gpx4	-0.850062	4.70945	-4.4524	0.00142149	0.021548	-1.55697	2.84726	KO_WT	RAW	ENSMUSG00000075706	1.66659	down
Gtf2b	-0.462104	3.78989	-4.45129	0.00142385	0.0215601	-1.55872	2.84654	KO_WT	RAW	ENSMUSG00000028271	1.66635	not sig
Zkscan8	1.46878	1.98499	4.45126	0.0014239	0.0215601	-1.55876	2.84652	KO_WT	RAW	ENSMUSG00000063894	1.66635	up
Gm1110	0.337165	-3.23764	4.44836	0.00143008	0.0216414	-1.56331	2.84464	KO_WT	RAW	ENSMUSG00000079644	1.66472	not sig
Acad8	0.4753	2.8219	4.4475	0.00143191	0.0216568	-1.56466	2.84408	KO_WT	RAW	ENSMUSG00000031969	1.66441	not sig
Adprh	-0.732012	4.40994	-4.44651	0.00143404	0.0216768	-1.56623	2.84344	KO_WT	RAW	ENSMUSG00000002844	1.66401	down
Mx2	-1.0214	1.5698	-4.44554	0.00143612	0.021696	-1.56775	2.84281	KO_WT	RAW	ENSMUSG00000023341	1.66362	down
Sra1	-0.699598	4.32842	-4.44506	0.00143713	0.021699	-1.5685	2.8425	KO_WT	RAW	ENSMUSG00000006050	1.66356	down
Rnf138	0.322931	2.42762	4.44198	0.00144376	0.0217868	-1.57334	2.8405	KO_WT	RAW	ENSMUSG00000024317	1.66181	not sig
Rgl1	0.463708	5.02104	4.44114	0.00144558	0.0217868	-1.57466	2.83996	KO_WT	RAW	ENSMUSG00000026482	1.66181	not sig
Cnn2	-1.5799	-0.569443	-4.44106	0.00144576	0.0217868	-1.57479	2.83991	KO_WT	RAW	ENSMUSG00000004665	1.66181	down
Hras	-0.895527	3.50167	-4.44085	0.0014462	0.0217868	-1.57512	2.83977	KO_WT	RAW	ENSMUSG00000025499	1.66181	down
Gm44549	1.69196	-2.28496	4.44003	0.00144797	0.0218011	-1.57641	2.83924	KO_WT	RAW	ENSMUSG00000109303	1.66152	up
Aifm2	-0.529679	1.72335	-4.43943	0.00144927	0.0218084	-1.57735	2.83885	KO_WT	RAW	ENSMUSG00000020085	1.66138	not sig
Epm2aip1	0.987089	2.51505	4.43448	0.00146002	0.0219578	-1.58513	2.83564	KO_WT	RAW	ENSMUSG00000046785	1.65841	up
Smg6	0.641748	2.11168	4.4337	0.00146174	0.0219593	-1.58636	2.83513	KO_WT	RAW	ENSMUSG00000038290	1.65838	up
-	-1.24064	-0.0403675	-4.43356	0.00146204	0.0219593	-1.58658	2.83504	KO_WT	RAW	ENSMUSG00000121096	1.65838	down
Gm43890	1.37416	-0.903897	4.43331	0.00146258	0.0219593	-1.58697	2.83488	KO_WT	RAW	ENSMUSG00000108053	1.65838	up
Mcf2l	-0.724381	-0.194372	-4.43219	0.00146504	0.0219839	-1.58874	2.83415	KO_WT	RAW	ENSMUSG00000031442	1.6579	down
Crebzf	0.456163	3.89643	4.43037	0.00146903	0.0220314	-1.5916	2.83297	KO_WT	RAW	ENSMUSG00000051451	1.65696	not sig
2610005L07Rik	1.56782	0.813477	4.42884	0.00147238	0.0220581	-1.594	2.83198	KO_WT	RAW	ENSMUSG00000071793	1.65643	up
Pcna	-0.54999	6.69021	-4.42881	0.00147246	0.0220581	-1.59406	2.83196	KO_WT	RAW	ENSMUSG00000027342	1.65643	not sig
Htra3	-0.553649	-3.09751	-4.42785	0.00147458	0.0220746	-1.59557	2.83133	KO_WT	RAW	ENSMUSG00000029096	1.65611	not sig
Nek7	0.488973	3.72404	4.42755	0.00147522	0.0220746	-1.59603	2.83114	KO_WT	RAW	ENSMUSG00000026393	1.65611	not sig
Ska1	-0.555243	3.3474	-4.42503	0.00148079	0.0221456	-1.6	2.82951	KO_WT	RAW	ENSMUSG00000036223	1.65471	not sig
Apbb1ip	0.347593	4.83244	4.42272	0.00148592	0.0222099	-1.60363	2.82801	KO_WT	RAW	ENSMUSG00000026786	1.65345	not sig
Fam118b	0.604247	2.57889	4.42095	0.00148987	0.0222565	-1.60643	2.82685	KO_WT	RAW	ENSMUSG00000050471	1.65254	up
Ticam2	0.38443	2.15602	4.41996	0.00149208	0.022277	-1.60799	2.82621	KO_WT	RAW	ENSMUSG00000056130	1.65214	not sig
Usp45	0.830151	3.79245	4.41418	0.00150504	0.022458	-1.61709	2.82245	KO_WT	RAW	ENSMUSG00000040455	1.64863	up
Zfp385a	0.499281	3.95674	4.41355	0.00150645	0.0224635	-1.61807	2.82205	KO_WT	RAW	ENSMUSG00000000552	1.64852	not sig
Zkscan5	0.626773	0.652622	4.41327	0.00150709	0.0224635	-1.61852	2.82186	KO_WT	RAW	ENSMUSG00000055991	1.64852	up
Hnrnph1	0.389032	6.61161	4.40635	0.00152279	0.0226772	-1.62943	2.81736	KO_WT	RAW	ENSMUSG00000007850	1.64441	not sig
Camk1d	0.999747	3.05743	4.4062	0.00152312	0.0226772	-1.62965	2.81727	KO_WT	RAW	ENSMUSG00000039145	1.64441	up
Rnase4	0.6316	2.57968	4.40561	0.00152447	0.0226847	-1.63058	2.81688	KO_WT	RAW	ENSMUSG00000021876	1.64427	up
Plekho2	0.304197	5.37783	4.4022	0.00153229	0.022767	-1.63597	2.81466	KO_WT	RAW	ENSMUSG00000050721	1.64269	not sig
Gm8146	-0.93932	-2.74085	-4.40213	0.00153245	0.022767	-1.63608	2.81461	KO_WT	RAW	ENSMUSG00000103260	1.64269	down
Top2b	0.534837	3.61721	4.40208	0.00153256	0.022767	-1.63615	2.81458	KO_WT	RAW	ENSMUSG00000017485	1.64269	not sig
Gm15787	1.15612	-1.25072	4.40024	0.00153679	0.0228172	-1.63905	2.81339	KO_WT	RAW	ENSMUSG00000086247	1.64174	up
4930515G01Rik	1.13835	-2.415	4.39965	0.00153815	0.0228247	-1.63998	2.813	KO_WT	RAW	ENSMUSG00000092183	1.6416	up
4731419I09Rik	1.44322	-0.615358	4.39904	0.00153956	0.0228329	-1.64095	2.8126	KO_WT	RAW	ENSMUSG00000097004	1.64144	up
Mogs	-0.316661	5.95064	-4.39588	0.00154688	0.0229105	-1.64594	2.81054	KO_WT	RAW	ENSMUSG00000030036	1.63997	not sig
Rock1	0.761918	2.60255	4.39575	0.00154718	0.0229105	-1.64614	2.81046	KO_WT	RAW	ENSMUSG00000024290	1.63997	up
Tacc1	0.805412	3.67361	4.39567	0.00154736	0.0229105	-1.64626	2.81041	KO_WT	RAW	ENSMUSG00000065954	1.63997	up
Prelid3a	0.646295	1.20483	4.39372	0.0015519	0.022965	-1.64935	2.80914	KO_WT	RAW	ENSMUSG00000024530	1.63893	up
Gm44667	2.71722	-1.51737	4.39329	0.0015529	0.0229672	-1.65003	2.80886	KO_WT	RAW	ENSMUSG00000109539	1.63889	up
H2-K1	-0.828479	3.35259	-4.3923	0.0015552	0.0229884	-1.65158	2.80821	KO_WT	RAW	ENSMUSG00000061232	1.63849	down
Gm38244	2.58514	1.56365	4.39166	0.0015567	0.0229978	-1.65259	2.8078	KO_WT	RAW	ENSMUSG00000104350	1.63831	up
Cyth4	0.310368	6.05702	4.39	0.00156059	0.0230426	-1.65522	2.80671	KO_WT	RAW	ENSMUSG00000018008	1.63747	not sig
5730471H19Rik	-0.684369	-1.88565	-4.38888	0.0015632	0.0230684	-1.65698	2.80599	KO_WT	RAW	ENSMUSG00000087179	1.63698	down
Pdcd11	0.469476	4.18525	4.38789	0.00156552	0.02309	-1.65854	2.80534	KO_WT	RAW	ENSMUSG00000025047	1.63658	not sig
Gm44097	1.29532	-2.89796	4.38746	0.00156654	0.0230922	-1.65922	2.80506	KO_WT	RAW	ENSMUSG00000107593	1.63653	up
Clu	-1.2592	-2.28546	-4.38608	0.00156979	0.0231273	-1.6614	2.80416	KO_WT	RAW	ENSMUSG00000022037	1.63587	down
Hmgn3	1.14514	-2.14624	4.38507	0.00157216	0.0231495	-1.66299	2.8035	KO_WT	RAW	ENSMUSG00000066456	1.63546	up
Hap1	-0.899988	0.229936	-4.383	0.00157705	0.023206	-1.66626	2.80215	KO_WT	RAW	ENSMUSG00000006930	1.6344	down
Zfp944	0.417485	1.9301	4.38272	0.00157773	0.023206	-1.66671	2.80197	KO_WT	RAW	ENSMUSG00000033972	1.6344	not sig
Nme7	-0.376181	1.91347	-4.38159	0.00158041	0.023223	-1.66849	2.80123	KO_WT	RAW	ENSMUSG00000026575	1.63408	not sig
Naa16	0.357438	1.45602	4.38118	0.00158139	0.023223	-1.66914	2.80096	KO_WT	RAW	ENSMUSG00000022020	1.63408	not sig
Tecr	-0.466689	5.27574	-4.38113	0.00158149	0.023223	-1.66922	2.80093	KO_WT	RAW	ENSMUSG00000031708	1.63408	not sig
Dnmt3a	0.6961	3.54086	4.37982	0.0015846	0.0232559	-1.67128	2.80008	KO_WT	RAW	ENSMUSG00000020661	1.63347	up
Pik3cd	0.3645	4.56113	4.37913	0.00158624	0.0232672	-1.67237	2.79963	KO_WT	RAW	ENSMUSG00000039936	1.63326	not sig
4930517G19Rik	1.3995	-2.51561	4.37844	0.0015879	0.0232788	-1.67347	2.79918	KO_WT	RAW	ENSMUSG00000108784	1.63304	up
Nme4	-1.39769	1.18601	-4.37731	0.00159059	0.0233055	-1.67525	2.79844	KO_WT	RAW	ENSMUSG00000024177	1.63254	down
Rnf114	-0.325689	4.8543	-4.37533	0.00159533	0.0233572	-1.67838	2.79715	KO_WT	RAW	ENSMUSG00000006418	1.63158	not sig
Cd83	0.490412	5.45624	4.3751	0.00159587	0.0233572	-1.67874	2.797	KO_WT	RAW	ENSMUSG00000015396	1.63158	not sig
Igsf8	-0.4616	4.65471	-4.37257	0.00160196	0.0234335	-1.68274	2.79535	KO_WT	RAW	ENSMUSG00000038034	1.63016	not sig
Zfp609	1.53933	2.72258	4.37196	0.00160343	0.0234349	-1.6837	2.79495	KO_WT	RAW	ENSMUSG00000040524	1.63014	up
Rhd	-1.20439	1.44898	-4.37132	0.00160497	0.0234349	-1.68472	2.79453	KO_WT	RAW	ENSMUSG00000028825	1.63014	down
Hdgf	-0.383308	8.49457	-4.37099	0.00160577	0.0234349	-1.68524	2.79432	KO_WT	RAW	ENSMUSG00000004897	1.63014	not sig
Cmtm7	-0.677821	3.96525	-4.37092	0.00160594	0.0234349	-1.68535	2.79427	KO_WT	RAW	ENSMUSG00000032436	1.63014	down
Pde8a	0.922218	1.01511	4.37071	0.00160644	0.0234349	-1.68568	2.79414	KO_WT	RAW	ENSMUSG00000025584	1.63014	up
Ptprc	0.694341	4.09499	4.37011	0.00160789	0.0234433	-1.68663	2.79374	KO_WT	RAW	ENSMUSG00000026395	1.62998	up
Ift81	-0.507192	-0.0242574	-4.3683	0.00161228	0.0234945	-1.68949	2.79256	KO_WT	RAW	ENSMUSG00000029469	1.62903	not sig
Mtmr1	0.66457	3.41544	4.36728	0.00161476	0.0235178	-1.69111	2.79189	KO_WT	RAW	ENSMUSG00000015214	1.6286	up
Gm17879	-1.85353	-2.65987	-4.36588	0.00161816	0.0235308	-1.69332	2.79098	KO_WT	RAW	ENSMUSG00000116921	1.62836	down
Ube2m	-0.513142	6.04318	-4.36585	0.00161822	0.0235308	-1.69336	2.79096	KO_WT	RAW	ENSMUSG00000005575	1.62836	not sig
Cfap97	0.675121	2.83798	4.36561	0.00161881	0.0235308	-1.69374	2.79081	KO_WT	RAW	ENSMUSG00000031631	1.62836	up
Ccdc88c	0.905127	1.37104	4.36546	0.00161918	0.0235308	-1.69398	2.79071	KO_WT	RAW	ENSMUSG00000021182	1.62836	up
Adgre5	0.725945	0.75385	4.36385	0.0016231	0.0235748	-1.69653	2.78966	KO_WT	RAW	ENSMUSG00000002885	1.62755	up
Cdk2ap2	-0.786683	4.12574	-4.3635	0.00162397	0.0235748	-1.69709	2.78942	KO_WT	RAW	ENSMUSG00000024856	1.62755	down
Zscan22	0.390222	2.33154	4.36268	0.00162595	0.0235909	-1.69838	2.78889	KO_WT	RAW	ENSMUSG00000054715	1.62726	not sig
Bbs5	-0.508362	2.02355	-4.36133	0.00162927	0.0236262	-1.70052	2.78801	KO_WT	RAW	ENSMUSG00000063145	1.62661	not sig
Ifi207	-0.402564	4.33161	-4.35764	0.00163835	0.0237392	-1.70636	2.78559	KO_WT	RAW	ENSMUSG00000073490	1.62453	not sig
Mat2a	0.304637	6.97118	4.35742	0.00163888	0.0237392	-1.7067	2.78545	KO_WT	RAW	ENSMUSG00000053907	1.62453	not sig
Gm42632	0.964842	-2.86508	4.35708	0.00163973	0.0237392	-1.70725	2.78523	KO_WT	RAW	ENSMUSG00000106832	1.62453	up
Vdac1	-0.459759	6.8574	-4.35424	0.00164674	0.0238278	-1.71173	2.78338	KO_WT	RAW	ENSMUSG00000020402	1.62292	not sig
Nox1	0.763744	-1.03612	4.35327	0.00164915	0.0238498	-1.71327	2.78274	KO_WT	RAW	ENSMUSG00000031257	1.62251	up
Samhd1	0.322695	4.27879	4.35253	0.001651	0.0238637	-1.71445	2.78225	KO_WT	RAW	ENSMUSG00000027639	1.62226	not sig
Slc30a9	0.357284	2.89462	4.35208	0.0016521	0.0238649	-1.71515	2.78196	KO_WT	RAW	ENSMUSG00000029221	1.62224	not sig
H2-T24	-0.830553	3.57024	-4.35176	0.00165292	0.0238649	-1.71567	2.78175	KO_WT	RAW	ENSMUSG00000053835	1.62224	down
-	1.39668	0.35344	4.35142	0.00165376	0.0238649	-1.71621	2.78153	KO_WT	RAW	ENSMUSG00000120036	1.62224	up
N4bp2	1.32566	0.917743	4.35003	0.00165723	0.023902	-1.71841	2.78062	KO_WT	RAW	ENSMUSG00000037795	1.62157	up
Gstm2-ps1	-1.9467	-1.86567	-4.3496	0.0016583	0.0239046	-1.71909	2.78034	KO_WT	RAW	ENSMUSG00000107369	1.62152	down
Kif2a	0.303852	3.1475	4.34488	0.00167013	0.0240622	-1.72656	2.77725	KO_WT	RAW	ENSMUSG00000021693	1.61867	not sig
Pan2	0.471263	2.19737	4.34424	0.00167173	0.0240722	-1.72757	2.77683	KO_WT	RAW	ENSMUSG00000005682	1.61848	not sig
Smpd1	-0.602224	2.14661	-4.34232	0.00167659	0.0241148	-1.73062	2.77557	KO_WT	RAW	ENSMUSG00000037049	1.61772	down
9530082P21Rik	0.866107	-0.703929	4.34228	0.00167668	0.0241148	-1.73067	2.77555	KO_WT	RAW	ENSMUSG00000097006	1.61772	up
Ccnb2-ps	1.2742	-1.32697	4.342	0.00167739	0.0241148	-1.73112	2.77536	KO_WT	RAW	ENSMUSG00000083718	1.61772	up
Sirpb1b	-0.570645	-3.1258	-4.33899	0.00168501	0.0242023	-1.73589	2.7734	KO_WT	RAW	ENSMUSG00000095028	1.61614	not sig
Dzip3	0.937569	2.02971	4.33888	0.00168529	0.0242023	-1.73606	2.77333	KO_WT	RAW	ENSMUSG00000064061	1.61614	up
Dnajc3	-0.303944	4.24002	-4.33697	0.00169015	0.0242591	-1.73909	2.77207	KO_WT	RAW	ENSMUSG00000022136	1.61513	not sig
Endog	-0.786666	3.04362	-4.33536	0.00169428	0.0243054	-1.74165	2.77101	KO_WT	RAW	ENSMUSG00000015337	1.6143	down
Nipsnap3b	-0.502325	4.1761	-4.33452	0.00169641	0.0243156	-1.74297	2.77047	KO_WT	RAW	ENSMUSG00000015247	1.61411	not sig
Gm17160	3.30527	0.84023	4.33436	0.00169682	0.0243156	-1.74323	2.77036	KO_WT	RAW	ENSMUSG00000090329	1.61411	up
4933423P22Rik	-0.628655	-1.01405	-4.33328	0.00169959	0.0243423	-1.74494	2.76966	KO_WT	RAW	ENSMUSG00000085471	1.61364	down
Ssr2	-0.640302	7.31809	-4.33145	0.00170429	0.0243839	-1.74785	2.76846	KO_WT	RAW	ENSMUSG00000041355	1.6129	down
Nos1	0.385356	-2.90649	4.33144	0.00170432	0.0243839	-1.74786	2.76845	KO_WT	RAW	ENSMUSG00000029361	1.6129	not sig
Ints7	0.368401	3.40662	4.33077	0.00170603	0.0243954	-1.74892	2.76801	KO_WT	RAW	ENSMUSG00000037461	1.61269	not sig
Rbm26	0.891257	4.0711	4.33013	0.0017077	0.0244061	-1.74994	2.76759	KO_WT	RAW	ENSMUSG00000022119	1.6125	up
Sertad1	-0.788642	3.47835	-4.32944	0.00170948	0.0244186	-1.75104	2.76713	KO_WT	RAW	ENSMUSG00000008384	1.61228	down
Tmem41b	-0.369642	2.89232	-4.32817	0.00171274	0.024452	-1.75304	2.76631	KO_WT	RAW	ENSMUSG00000047554	1.61169	not sig
Scaf8	0.599329	3.67076	4.32572	0.00171909	0.0245296	-1.75693	2.7647	KO_WT	RAW	ENSMUSG00000046201	1.61031	up
Ssu72	-0.555611	4.42052	-4.32483	0.00172142	0.0245448	-1.75835	2.76411	KO_WT	RAW	ENSMUSG00000029038	1.61004	not sig
B9d1	-0.75457	1.0324	-4.32461	0.00172199	0.0245448	-1.7587	2.76397	KO_WT	RAW	ENSMUSG00000001039	1.61004	down
Slc9a3r2	-0.862316	0.0673279	-4.32383	0.00172401	0.0245577	-1.75994	2.76346	KO_WT	RAW	ENSMUSG00000002504	1.60981	down
Abca3	0.878573	2.20761	4.32355	0.00172473	0.0245577	-1.76038	2.76328	KO_WT	RAW	ENSMUSG00000024130	1.60981	up
Egf	0.839916	-1.33452	4.32242	0.00172767	0.0245864	-1.76216	2.76254	KO_WT	RAW	ENSMUSG00000028017	1.6093	up
Gm37886	1.41395	-2.02927	4.32185	0.00172917	0.0245947	-1.76308	2.76216	KO_WT	RAW	ENSMUSG00000102235	1.60916	up
Csnk1g3	0.28875	3.88657	4.31942	0.00173553	0.0246706	-1.76693	2.76057	KO_WT	RAW	ENSMUSG00000073563	1.60782	not sig
Nans	-0.595486	4.30495	-4.31911	0.00173635	0.0246706	-1.76743	2.76036	KO_WT	RAW	ENSMUSG00000028334	1.60782	down
Gm16386	2.47549	-1.48226	4.31826	0.00173857	0.0246826	-1.76877	2.75981	KO_WT	RAW	ENSMUSG00000117333	1.60761	up
Ogdh	0.386919	5.31694	4.31808	0.00173905	0.0246826	-1.76906	2.75969	KO_WT	RAW	ENSMUSG00000020456	1.60761	not sig
Nfkbib	-0.491033	4.77361	-4.31755	0.00174044	0.0246893	-1.7699	2.75934	KO_WT	RAW	ENSMUSG00000030595	1.60749	not sig
Setd7	0.992455	2.78179	4.31547	0.00174592	0.024743	-1.77321	2.75797	KO_WT	RAW	ENSMUSG00000037111	1.60655	up
Rbm43	0.333217	3.48064	4.31512	0.00174685	0.024743	-1.77376	2.75775	KO_WT	RAW	ENSMUSG00000036249	1.60655	not sig
Gm18517	0.840867	2.90602	4.31506	0.001747	0.024743	-1.77386	2.75771	KO_WT	RAW	ENSMUSG00000114836	1.60655	up
Gm42940	0.75999	-0.896473	4.31238	0.00175409	0.0248001	-1.77811	2.75595	KO_WT	RAW	ENSMUSG00000106025	1.60555	up
Plxna2	1.03893	-0.0476588	4.31194	0.00175525	0.0248001	-1.77881	2.75566	KO_WT	RAW	ENSMUSG00000026640	1.60555	up
Naip6	0.962264	0.781	4.31188	0.00175541	0.0248001	-1.7789	2.75562	KO_WT	RAW	ENSMUSG00000078942	1.60555	up
D430018E03Rik	1.51317	-2.02427	4.31187	0.00175545	0.0248001	-1.77892	2.75561	KO_WT	RAW	ENSMUSG00000097559	1.60555	up
Gm23723	2.84415	-1.60632	4.31178	0.00175569	0.0248001	-1.77907	2.75555	KO_WT	RAW	ENSMUSG00000064930	1.60555	up
Trip6	-0.742358	4.70752	-4.31143	0.0017566	0.0248001	-1.77961	2.75533	KO_WT	RAW	ENSMUSG00000023348	1.60555	down
Zfp97	0.679014	0.386013	4.30907	0.00176288	0.0248756	-1.78336	2.75378	KO_WT	RAW	ENSMUSG00000095990	1.60423	up
Phyhd1	0.884526	-0.467859	4.30834	0.00176484	0.0248902	-1.78453	2.75329	KO_WT	RAW	ENSMUSG00000079484	1.60397	up
Cyth3	-0.557568	0.00501769	-4.30731	0.00176758	0.0249042	-1.78616	2.75262	KO_WT	RAW	ENSMUSG00000018001	1.60373	not sig
Bclaf1	0.449932	4.47049	4.30727	0.0017677	0.0249042	-1.78623	2.75259	KO_WT	RAW	ENSMUSG00000037608	1.60373	not sig
Rnf123	0.577435	2.80673	4.30602	0.00177104	0.0249382	-1.78822	2.75177	KO_WT	RAW	ENSMUSG00000041528	1.60314	not sig
Gm12439	2.20614	-2.0437	4.30287	0.0017795	0.0250441	-1.79322	2.7497	KO_WT	RAW	ENSMUSG00000080850	1.6013	up
Plekha2	0.576288	4.23004	4.30182	0.00178233	0.0250707	-1.79489	2.74901	KO_WT	RAW	ENSMUSG00000031557	1.60083	not sig
Creb1	0.627657	2.82765	4.30109	0.0017843	0.0250853	-1.79606	2.74853	KO_WT	RAW	ENSMUSG00000025958	1.60058	up
-	-1.65572	-2.21123	-4.30011	0.00178694	0.0251092	-1.79761	2.74789	KO_WT	RAW	ENSMUSG00000121241	1.60017	down
Tctn3	0.496954	1.31958	4.29961	0.00178829	0.0251101	-1.7984	2.74756	KO_WT	RAW	ENSMUSG00000025008	1.60015	not sig
Rnf111	0.601773	2.82902	4.29929	0.00178916	0.0251101	-1.79891	2.74735	KO_WT	RAW	ENSMUSG00000032217	1.60015	up
Lamp1	-0.360227	8.00549	-4.29905	0.00178982	0.0251101	-1.7993	2.74719	KO_WT	RAW	ENSMUSG00000031447	1.60015	not sig
Fabp3	-2.55597	-0.537156	-4.29605	0.00179796	0.025211	-1.80407	2.74522	KO_WT	RAW	ENSMUSG00000028773	1.59841	down
9430085M18Rik	2.3707	-1.34401	4.29532	0.00179994	0.0252256	-1.80522	2.74474	KO_WT	RAW	ENSMUSG00000106164	1.59816	up
Gm15931	-1.97162	-2.49253	-4.29432	0.00180267	0.0252506	-1.80681	2.74408	KO_WT	RAW	ENSMUSG00000081723	1.59773	down
Cplane2	1.14969	-0.468723	4.2935	0.00180492	0.0252689	-1.80813	2.74354	KO_WT	RAW	ENSMUSG00000073733	1.59741	up
Gm19325	1.23239	-2.37444	4.29296	0.00180638	0.0252761	-1.80898	2.74319	KO_WT	RAW	ENSMUSG00000101365	1.59729	up
Cyfip1	0.435774	4.42649	4.29226	0.00180829	0.0252773	-1.81009	2.74273	KO_WT	RAW	ENSMUSG00000030447	1.59727	not sig
Lamtor4	-1.11776	3.51998	-4.29224	0.00180836	0.0252773	-1.81012	2.74272	KO_WT	RAW	ENSMUSG00000050552	1.59727	down
Mboat7	-0.332302	1.9754	-4.29168	0.0018099	0.0252857	-1.81102	2.74234	KO_WT	RAW	ENSMUSG00000035596	1.59713	not sig
Tapbp	-0.502526	6.14118	-4.28956	0.00181572	0.0253537	-1.81439	2.74095	KO_WT	RAW	ENSMUSG00000024308	1.59596	not sig
Tmem109	-0.560652	4.93031	-4.28905	0.0018171	0.0253598	-1.81519	2.74062	KO_WT	RAW	ENSMUSG00000034659	1.59585	not sig
Gm5122	-0.578796	-3.09632	-4.28823	0.00181938	0.0253784	-1.81651	2.74008	KO_WT	RAW	ENSMUSG00000111290	1.59554	not sig
Gm29811	0.801271	-2.90033	4.28508	0.00182807	0.0254863	-1.82152	2.73801	KO_WT	RAW	ENSMUSG00000106230	1.59369	up
Dhrs1	-0.479582	3.14524	-4.2824	0.00183551	0.0255767	-1.82578	2.73624	KO_WT	RAW	ENSMUSG00000002332	1.59216	not sig
Arsb	0.523526	5.3687	4.28168	0.00183751	0.0255912	-1.82692	2.73577	KO_WT	RAW	ENSMUSG00000042082	1.59191	not sig
-	-1.45214	0.831273	-4.27943	0.00184381	0.0256655	-1.83052	2.73428	KO_WT	RAW	ENSMUSG00000120788	1.59065	down
Srprb	-0.36146	4.45868	-4.27774	0.00184852	0.0257177	-1.8332	2.73318	KO_WT	RAW	ENSMUSG00000032553	1.58977	not sig
1700087I21Rik	1.00827	-2.53141	4.27705	0.00185045	0.025719	-1.8343	2.73272	KO_WT	RAW	ENSMUSG00000115099	1.58975	up
Gm17949	0.965101	-3.08065	4.27679	0.00185118	0.025719	-1.83471	2.73255	KO_WT	RAW	ENSMUSG00000109739	1.58975	up
Higd1a	-0.798995	3.98639	-4.27668	0.0018515	0.025719	-1.83489	2.73248	KO_WT	RAW	ENSMUSG00000038412	1.58975	down
Znfx1	0.870824	4.43656	4.27371	0.00185988	0.0258141	-1.83963	2.73052	KO_WT	RAW	ENSMUSG00000039501	1.58814	up
Stau2	0.47239	2.7018	4.27356	0.00186028	0.0258141	-1.83986	2.73042	KO_WT	RAW	ENSMUSG00000025920	1.58814	not sig
Dynlrb1	-0.730465	6.29942	-4.27275	0.00186258	0.0258266	-1.84115	2.72989	KO_WT	RAW	ENSMUSG00000047459	1.58793	down
Med22	0.362582	4.39431	4.27227	0.00186392	0.0258266	-1.84191	2.72957	KO_WT	RAW	ENSMUSG00000015776	1.58793	not sig
Mlxip	0.766768	3.16892	4.27222	0.00186407	0.0258266	-1.842	2.72954	KO_WT	RAW	ENSMUSG00000038342	1.58793	up
Srl	1.01251	0.143409	4.27117	0.00186706	0.0258545	-1.84368	2.72884	KO_WT	RAW	ENSMUSG00000022519	1.58746	up
Msi2	0.882145	2.2992	4.27027	0.0018696	0.025869	-1.8451	2.72825	KO_WT	RAW	ENSMUSG00000069769	1.58722	up
Zmynd8	0.604191	3.45088	4.27012	0.00187003	0.025869	-1.84535	2.72815	KO_WT	RAW	ENSMUSG00000039671	1.58722	up
Arhgap27	0.48667	2.27765	4.26951	0.00187176	0.0258795	-1.84632	2.72775	KO_WT	RAW	ENSMUSG00000034255	1.58704	not sig
Dhrs9	-0.874237	2.70738	-4.26868	0.0018741	0.0258985	-1.84763	2.72721	KO_WT	RAW	ENSMUSG00000027068	1.58673	down
Hsd17b10	-0.765676	4.90091	-4.26786	0.00187644	0.0259174	-1.84894	2.72666	KO_WT	RAW	ENSMUSG00000025260	1.58641	down
Mlh3	0.621149	1.543	4.26615	0.00188133	0.0259715	-1.85168	2.72553	KO_WT	RAW	ENSMUSG00000021245	1.5855	up
Zfp62	0.641608	2.97763	4.26571	0.00188259	0.0259755	-1.85238	2.72524	KO_WT	RAW	ENSMUSG00000046311	1.58544	up
Polr3a	0.451819	3.31408	4.26527	0.00188383	0.0259792	-1.85307	2.72496	KO_WT	RAW	ENSMUSG00000025280	1.58537	not sig
Pxn	0.342808	4.37276	4.26386	0.00188787	0.0260091	-1.85532	2.72403	KO_WT	RAW	ENSMUSG00000029528	1.58488	not sig
Gm20570	-3.4342	-1.9058	-4.26363	0.00188854	0.0260091	-1.85569	2.72387	KO_WT	RAW	ENSMUSG00000118164	1.58488	down
Nfya	0.401802	4.29468	4.2635	0.00188892	0.0260091	-1.8559	2.72379	KO_WT	RAW	ENSMUSG00000023994	1.58488	not sig
Adap2	1.27835	-2.30567	4.26253	0.0018917	0.026034	-1.85745	2.72315	KO_WT	RAW	ENSMUSG00000020709	1.58446	up
Mbd2	-0.405713	5.10423	-4.26169	0.00189411	0.0260417	-1.85879	2.72259	KO_WT	RAW	ENSMUSG00000024513	1.58433	not sig
Tspan4	-0.55089	5.05503	-4.26166	0.0018942	0.0260417	-1.85884	2.72257	KO_WT	RAW	ENSMUSG00000025511	1.58433	not sig
Slc27a4	-0.405138	2.29938	-4.26002	0.00189892	0.0260771	-1.86145	2.72149	KO_WT	RAW	ENSMUSG00000059316	1.58374	not sig
Usp40	0.62472	1.98149	4.25983	0.00189945	0.0260771	-1.86174	2.72137	KO_WT	RAW	ENSMUSG00000005501	1.58374	up
Srsf10	0.329146	5.31412	4.25967	0.00189991	0.0260771	-1.862	2.72127	KO_WT	RAW	ENSMUSG00000028676	1.58374	not sig
Cfhr2	1.56922	-2.69329	4.25941	0.00190068	0.0260771	-1.86242	2.72109	KO_WT	RAW	ENSMUSG00000033898	1.58374	up
Aplp2	0.406809	4.52068	4.25811	0.00190443	0.0261151	-1.86449	2.72023	KO_WT	RAW	ENSMUSG00000031996	1.58311	not sig
Gak	0.390846	4.07288	4.25385	0.00191679	0.0262711	-1.87128	2.71743	KO_WT	RAW	ENSMUSG00000062234	1.58052	not sig
Tmem29	-0.441375	0.411923	-4.25198	0.00192227	0.0263124	-1.87428	2.71619	KO_WT	RAW	ENSMUSG00000041353	1.57984	not sig
Vwa5a	0.505285	4.38451	4.25195	0.00192235	0.0263124	-1.87432	2.71617	KO_WT	RAW	ENSMUSG00000023186	1.57984	not sig
Git2	0.550057	1.89345	4.25181	0.00192276	0.0263124	-1.87454	2.71608	KO_WT	RAW	ENSMUSG00000041890	1.57984	not sig
Slc35e4	-0.629117	4.26606	-4.25031	0.00192714	0.0263568	-1.87693	2.71509	KO_WT	RAW	ENSMUSG00000048807	1.57911	down
Arhgef6	0.630604	5.14269	4.25003	0.00192797	0.0263568	-1.87739	2.7149	KO_WT	RAW	ENSMUSG00000031133	1.57911	up
Gm49914	1.56533	-2.80259	4.24969	0.00192896	0.0263569	-1.87793	2.71468	KO_WT	RAW	ENSMUSG00000117089	1.57911	up
Thrap3	0.429236	5.08235	4.24687	0.00193725	0.0264567	-1.88243	2.71281	KO_WT	RAW	ENSMUSG00000043962	1.57747	not sig
Ighd	1.38114	0.621406	4.24618	0.00193928	0.0264708	-1.88352	2.71236	KO_WT	RAW	ENSMUSG00000104213	1.57723	up
Gmpr	-0.757182	2.28813	-4.2425	0.00195017	0.0266059	-1.88941	2.70993	KO_WT	RAW	ENSMUSG00000000253	1.57502	down
Arhgap10	-0.443977	4.07746	-4.24194	0.00195184	0.0266067	-1.8903	2.70956	KO_WT	RAW	ENSMUSG00000037148	1.57501	not sig
Ermp1	0.652441	2.70376	4.24181	0.00195222	0.0266067	-1.89051	2.70947	KO_WT	RAW	ENSMUSG00000046324	1.57501	up
1700060J05Rik	2.39893	-0.596337	4.24146	0.00195324	0.0266071	-1.89106	2.70924	KO_WT	RAW	ENSMUSG00000084970	1.575	up
Mir17hg	0.340316	3.86999	4.24065	0.00195568	0.0266267	-1.89236	2.7087	KO_WT	RAW	ENSMUSG00000089726	1.57468	not sig
Inpp5d	0.599712	3.64193	4.24027	0.00195679	0.0266283	-1.89296	2.70846	KO_WT	RAW	ENSMUSG00000026288	1.57466	up
Gm14322	1.03629	0.268695	4.23857	0.00196186	0.026681	-1.89568	2.70733	KO_WT	RAW	ENSMUSG00000078864	1.5738	up
Efcab11	-0.435212	0.615871	-4.23828	0.00196271	0.026681	-1.89614	2.70714	KO_WT	RAW	ENSMUSG00000021176	1.5738	not sig
Xndc1	0.597969	1.15517	4.23783	0.00196408	0.026681	-1.89687	2.70684	KO_WT	RAW	ENSMUSG00000099481	1.5738	up
Zfand2b	-0.750179	3.41268	-4.23764	0.00196465	0.026681	-1.89717	2.70671	KO_WT	RAW	ENSMUSG00000026197	1.5738	down
Coq10b	-0.456793	1.84369	-4.23641	0.00196833	0.0267173	-1.89914	2.7059	KO_WT	RAW	ENSMUSG00000025981	1.57321	not sig
Dhx33	0.711493	3.39205	4.23502	0.0019725	0.0267475	-1.90136	2.70498	KO_WT	RAW	ENSMUSG00000040620	1.57272	up
Stx16	0.402634	4.36699	4.235	0.00197255	0.0267475	-1.90138	2.70497	KO_WT	RAW	ENSMUSG00000027522	1.57272	not sig
1110032A03Rik	0.792187	-0.0677551	4.23424	0.00197485	0.0267497	-1.90261	2.70447	KO_WT	RAW	ENSMUSG00000037971	1.57268	up
Taf3	0.385111	2.41727	4.2335	0.00197706	0.0267497	-1.90378	2.70398	KO_WT	RAW	ENSMUSG00000025782	1.57268	not sig
Ostc	-0.652677	5.66279	-4.23304	0.00197843	0.0267497	-1.90451	2.70368	KO_WT	RAW	ENSMUSG00000041084	1.57268	down
Gm43328	1.1519	0.806027	4.23301	0.00197854	0.0267497	-1.90456	2.70366	KO_WT	RAW	ENSMUSG00000105677	1.57268	up
Khk	-0.73617	3.16457	-4.23267	0.00197956	0.0267497	-1.90511	2.70343	KO_WT	RAW	ENSMUSG00000029162	1.57268	down
Xlr4c	-0.607373	-2.90134	-4.23217	0.00198106	0.0267497	-1.9059	2.7031	KO_WT	RAW	ENSMUSG00000031362	1.57268	down
Gm26787	1.283	-1.44717	4.23202	0.00198153	0.0267497	-1.90615	2.703	KO_WT	RAW	ENSMUSG00000096993	1.57268	up
Cnst	0.617166	0.849039	4.23198	0.00198165	0.0267497	-1.90621	2.70297	KO_WT	RAW	ENSMUSG00000038949	1.57268	up
Gm21182	0.990585	-0.477097	4.23195	0.00198172	0.0267497	-1.90625	2.70296	KO_WT	RAW	ENSMUSG00000095766	1.57268	up
Chd9	1.55457	1.43653	4.23013	0.00198722	0.0268104	-1.90916	2.70175	KO_WT	RAW	ENSMUSG00000056608	1.5717	up
Elf1	0.676818	3.96817	4.22941	0.00198941	0.0268264	-1.91031	2.70128	KO_WT	RAW	ENSMUSG00000036461	1.57144	up
Gm17354	0.950107	-0.179401	4.22859	0.0019919	0.0268465	-1.91163	2.70073	KO_WT	RAW	ENSMUSG00000091985	1.57111	up
Ubtd2	1.87269	2.01039	4.22769	0.00199464	0.0268699	-1.91307	2.70013	KO_WT	RAW	ENSMUSG00000044949	1.57073	up
Pam16l	-1.10571	2.49851	-4.22714	0.0019963	0.0268787	-1.91395	2.69977	KO_WT	RAW	ENSMUSG00000045886	1.57059	down
Elp5	-0.552643	5.00111	-4.22656	0.00199806	0.0268888	-1.91487	2.69939	KO_WT	RAW	ENSMUSG00000018565	1.57043	not sig
Synpo2	0.745007	-2.35298	4.22571	0.00200066	0.0268992	-1.91623	2.69883	KO_WT	RAW	ENSMUSG00000050315	1.57026	up
Wfdc17	-0.887133	3.17994	-4.22526	0.00200203	0.0268992	-1.91695	2.69853	KO_WT	RAW	ENSMUSG00000069792	1.57026	down
Mafg	-0.280665	4.50877	-4.22514	0.00200238	0.0268992	-1.91714	2.69845	KO_WT	RAW	ENSMUSG00000051510	1.57026	not sig
Cbx5	0.925044	4.95843	4.22499	0.00200285	0.0268992	-1.91738	2.69835	KO_WT	RAW	ENSMUSG00000009575	1.57026	up
Kmt2a	1.71816	2.46497	4.22462	0.00200398	0.0269008	-1.91797	2.69811	KO_WT	RAW	ENSMUSG00000002028	1.57023	up
Ciao2b	-0.711301	5.01238	-4.22409	0.0020056	0.0269091	-1.91882	2.69776	KO_WT	RAW	ENSMUSG00000031879	1.5701	down
Gm9923	1.03446	1.53034	4.22288	0.00200931	0.0269453	-1.92076	2.69695	KO_WT	RAW	ENSMUSG00000053830	1.56952	up
Lrig2	0.762534	0.852634	4.22171	0.00201289	0.0269713	-1.92263	2.69618	KO_WT	RAW	ENSMUSG00000032913	1.5691	up
Gm49668	0.992252	-0.374049	4.22137	0.00201393	0.0269713	-1.92317	2.69596	KO_WT	RAW	ENSMUSG00000116718	1.5691	up
Tpmt	-1.39821	-1.52688	-4.22126	0.00201427	0.0269713	-1.92335	2.69588	KO_WT	RAW	ENSMUSG00000021376	1.5691	down
Rel	0.895051	4.3971	4.22056	0.00201642	0.0269865	-1.92447	2.69542	KO_WT	RAW	ENSMUSG00000020275	1.56885	up
Gm36684	-0.444475	-3.09969	-4.21944	0.00201987	0.0270081	-1.92626	2.69468	KO_WT	RAW	ENSMUSG00000117278	1.56851	not sig
[truncated: 24,741 more rows]

## Sheet: RAW264.7-RNA-seq-Volcano(LPS)
GeneSymbol	logFC	AveExpr	t	P.Value	adj.P.Val	B	logP	contrast	cellline	ID	logFDR	group
Eif2s3y	-6.57883	0.00187194	-95.3622	2.14109e-15	5.72528e-11	20.7028	14.6694	KO.LPS_WT.LPS	RAW	ENSMUSG00000069049	10.2422	down
Psma8	-6.11646	-0.156201	-72.8868	2.69148e-14	3.5985e-10	19.9233	13.57	KO.LPS_WT.LPS	RAW	ENSMUSG00000036743	9.44388	down
Gm10964	10.499	0.869169	69.1943	4.39077e-14	3.91364e-10	19.7361	13.3575	KO.LPS_WT.LPS	RAW	ENSMUSG00000078620	9.40742	up
Ddx3y	-6.16737	-0.399387	-58.7381	2.05144e-13	1.37139e-09	19.0605	12.6879	KO.LPS_WT.LPS	RAW	ENSMUSG00000069045	8.86284	down
Flt1	-6.0344	-0.369092	-53.2153	5.19203e-13	2.7767e-09	18.5881	12.2847	KO.LPS_WT.LPS	RAW	ENSMUSG00000029648	8.55647	down
Clstn3	-4.82807	-0.563992	-48.5432	1.23147e-12	5.48823e-09	18.1035	11.9096	KO.LPS_WT.LPS	RAW	ENSMUSG00000008153	8.26057	down
Pcdhgc3	-4.13152	-1.07046	-45.1636	2.42548e-12	8.15658e-09	17.6927	11.6152	KO.LPS_WT.LPS	RAW	ENSMUSG00000102918	8.08849	down
Kdm5d	-3.42155	-1.68662	-45.1344	2.44026e-12	8.15658e-09	17.6889	11.6126	KO.LPS_WT.LPS	RAW	ENSMUSG00000056673	8.08849	down
Macc1	3.41532	-2.4681	44.0867	3.0423e-12	9.03901e-09	17.5494	11.5168	KO.LPS_WT.LPS	RAW	ENSMUSG00000041886	8.04388	up
Itgb8	3.55393	-2.38761	37.0599	1.55064e-11	4.14642e-08	16.4352	10.8095	KO.LPS_WT.LPS	RAW	ENSMUSG00000025321	7.38233	up
Adam8	-2.20677	4.45814	-34.7055	2.86767e-11	6.97104e-08	15.9776	10.5425	KO.LPS_WT.LPS	RAW	ENSMUSG00000025473	7.1567	down
Mmp9	-3.91406	-0.866799	-34.0065	3.4694e-11	7.73099e-08	15.8319	10.4597	KO.LPS_WT.LPS	RAW	ENSMUSG00000017737	7.11176	down
Gpnmb	-2.81011	4.64505	-33.3774	4.13192e-11	8.49903e-08	15.6967	10.3838	KO.LPS_WT.LPS	RAW	ENSMUSG00000029816	7.07063	down
Pde1c	2.95191	-2.50374	32.32	5.58404e-11	1.06655e-07	15.4602	10.2531	KO.LPS_WT.LPS	RAW	ENSMUSG00000004347	6.97202	up
Adcy2	-3.07988	-1.67042	-29.9676	1.13164e-10	2.01733e-07	14.8889	9.94629	KO.LPS_WT.LPS	RAW	ENSMUSG00000021536	6.69522	down
Ambp	-4.44019	-0.704671	-28.8907	1.59265e-10	2.6272e-07	14.6045	9.79788	KO.LPS_WT.LPS	RAW	ENSMUSG00000028356	6.58051	down
Tnfsf15	3.08727	-1.47898	28.7438	1.67025e-10	2.6272e-07	14.5645	9.77722	KO.LPS_WT.LPS	RAW	ENSMUSG00000050395	6.58051	up
Tnc	3.48687	0.0544138	27.8267	2.26027e-10	3.25224e-07	14.3079	9.64584	KO.LPS_WT.LPS	RAW	ENSMUSG00000028364	6.48782	up
Prdm1	3.52692	-2.37344	27.7607	2.31087e-10	3.25224e-07	14.289	9.63623	KO.LPS_WT.LPS	RAW	ENSMUSG00000038151	6.48782	up
Dusp6	-3.41729	1.6457	-26.52	3.53896e-10	4.51369e-07	13.9209	9.45112	KO.LPS_WT.LPS	RAW	ENSMUSG00000019960	6.34547	down
Ccl20	-2.13832	-1.52954	-26.3252	3.79054e-10	4.51369e-07	13.8609	9.4213	KO.LPS_WT.LPS	RAW	ENSMUSG00000026166	6.34547	down
Il36a	-3.49545	-1.63223	-26.2384	3.90887e-10	4.51369e-07	13.834	9.40795	KO.LPS_WT.LPS	RAW	ENSMUSG00000026984	6.34547	down
Uty	-2.85443	-1.85466	-26.2085	3.95068e-10	4.51369e-07	13.8247	9.40333	KO.LPS_WT.LPS	RAW	ENSMUSG00000068457	6.34547	down
Gm2396	3.13854	-2.09538	26.0706	4.1496e-10	4.51369e-07	13.7816	9.38199	KO.LPS_WT.LPS	RAW	ENSMUSG00000099930	6.34547	up
Ddr2	-2.40856	-2.17125	-26.009	4.24199e-10	4.51369e-07	13.7622	9.37243	KO.LPS_WT.LPS	RAW	ENSMUSG00000026674	6.34547	down
Gm44157	1.58443	-2.92582	25.9041	4.40464e-10	4.51369e-07	13.7291	9.35609	KO.LPS_WT.LPS	RAW	ENSMUSG00000107949	6.34547	up
Olfml3	6.09708	0.117515	25.7457	4.66345e-10	4.51369e-07	13.6788	9.33129	KO.LPS_WT.LPS	RAW	ENSMUSG00000027848	6.34547	up
Rhox2h	-5.28017	-0.558069	-25.6517	4.82502e-10	4.51369e-07	13.6487	9.3165	KO.LPS_WT.LPS	RAW	ENSMUSG00000079627	6.34547	down
Ptpn5	-3.07318	-1.26729	-25.612	4.89518e-10	4.51369e-07	13.636	9.31023	KO.LPS_WT.LPS	RAW	ENSMUSG00000030854	6.34547	down
Gypc	2.71837	1.85234	25.467	5.16063e-10	4.59984e-07	13.5892	9.2873	KO.LPS_WT.LPS	RAW	ENSMUSG00000090523	6.33726	up
Odc1	-1.9911	7.3182	-25.2837	5.51965e-10	4.64818e-07	13.5295	9.25809	KO.LPS_WT.LPS	RAW	ENSMUSG00000011179	6.33272	down
Zfp334	-3.4643	-1.5515	-25.2626	5.56252e-10	4.64818e-07	13.5226	9.25473	KO.LPS_WT.LPS	RAW	ENSMUSG00000017667	6.33272	down
Lad1	2.21022	0.226104	24.5724	7.19737e-10	5.83205e-07	13.2924	9.14283	KO.LPS_WT.LPS	RAW	ENSMUSG00000041782	6.23418	up
Sla	2.09723	1.66147	24.3945	7.70023e-10	6.05601e-07	13.2316	9.1135	KO.LPS_WT.LPS	RAW	ENSMUSG00000022372	6.21781	up
Igsf3	-1.89749	-2.82464	-24.1928	8.31824e-10	6.18106e-07	13.162	9.07997	KO.LPS_WT.LPS	RAW	ENSMUSG00000042035	6.20894	down
Akr1b8	-2.40445	4.61165	-24.1917	8.32155e-10	6.18106e-07	13.1616	9.0798	KO.LPS_WT.LPS	RAW	ENSMUSG00000029762	6.20894	down
Hspb7	-4.06833	0.578652	-23.6107	1.04303e-09	7.53803e-07	12.9567	8.9817	KO.LPS_WT.LPS	RAW	ENSMUSG00000006221	6.12274	down
Plekhg3	-3.03456	-1.25183	-23.007	1.3265e-09	9.33438e-07	12.7367	8.87729	KO.LPS_WT.LPS	RAW	ENSMUSG00000052609	6.02991	down
Alpl	-1.73505	-2.33563	-22.8157	1.43336e-09	9.82773e-07	12.6654	8.84364	KO.LPS_WT.LPS	RAW	ENSMUSG00000028766	6.00755	down
Cldn11	-3.01971	4.27629	-22.1978	1.84895e-09	1.21974e-06	12.4298	8.73307	KO.LPS_WT.LPS	RAW	ENSMUSG00000037625	5.91373	down
Layn	-3.22175	-0.491165	-22.1704	1.8702e-09	1.21974e-06	12.4191	8.72811	KO.LPS_WT.LPS	RAW	ENSMUSG00000060594	5.91373	down
Upp1	-4.62244	-1.65075	-22.0767	1.94508e-09	1.23837e-06	12.3826	8.71106	KO.LPS_WT.LPS	RAW	ENSMUSG00000020407	5.90715	down
Adgrl2	-3.79457	-1.2647	-21.8004	2.18578e-09	1.35925e-06	12.2738	8.66039	KO.LPS_WT.LPS	RAW	ENSMUSG00000028184	5.8667	down
Shisa3	2.45232	1.60153	21.4525	2.53692e-09	1.54176e-06	12.1342	8.59569	KO.LPS_WT.LPS	RAW	ENSMUSG00000050010	5.81198	up
Adamts6	3.37111	-1.76785	21.2684	2.74762e-09	1.6327e-06	12.0592	8.56104	KO.LPS_WT.LPS	RAW	ENSMUSG00000046169	5.78709	up
Siglec1	-2.91722	-1.6514	-20.8997	3.23015e-09	1.84676e-06	11.9065	8.49078	KO.LPS_WT.LPS	RAW	ENSMUSG00000027322	5.73359	down
Stat5a	1.3261	3.38895	20.8886	3.24598e-09	1.84676e-06	11.9019	8.48865	KO.LPS_WT.LPS	RAW	ENSMUSG00000004043	5.73359	up
Alox5	-1.83319	3.23566	-20.6828	3.55724e-09	1.93009e-06	11.8152	8.44889	KO.LPS_WT.LPS	RAW	ENSMUSG00000025701	5.71442	down
Trib1	-1.63354	0.679983	-20.6396	3.62668e-09	1.93009e-06	11.7968	8.44049	KO.LPS_WT.LPS	RAW	ENSMUSG00000032501	5.71442	down
Ajm1	2.48659	0.104593	20.6357	3.6329e-09	1.93009e-06	11.7952	8.43975	KO.LPS_WT.LPS	RAW	ENSMUSG00000029419	5.71442	up
Dmwd	-3.76047	1.22349	-20.5913	3.70606e-09	1.93009e-06	11.7762	8.43109	KO.LPS_WT.LPS	RAW	ENSMUSG00000030410	5.71442	down
Nsd1	-1.82434	-2.1084	-20.563	3.75335e-09	1.93009e-06	11.7642	8.42558	KO.LPS_WT.LPS	RAW	ENSMUSG00000021488	5.71442	down
Cdc42ep3	-1.94373	3.24527	-20.5034	3.85551e-09	1.94239e-06	11.7387	8.41392	KO.LPS_WT.LPS	RAW	ENSMUSG00000036533	5.71166	down
Gm29650	-5.24155	-0.654449	-20.4059	4.02914e-09	1.94239e-06	11.6968	8.39479	KO.LPS_WT.LPS	RAW	ENSMUSG00000099876	5.71166	down
App	-1.31743	3.25192	-20.4043	4.032e-09	1.94239e-06	11.6961	8.39448	KO.LPS_WT.LPS	RAW	ENSMUSG00000022892	5.71166	down
Plin2	-3.36223	2.25529	-20.3506	4.13129e-09	1.94239e-06	11.6729	8.38391	KO.LPS_WT.LPS	RAW	ENSMUSG00000028494	5.71166	down
Ina	-2.4981	-1.96751	-20.3457	4.14048e-09	1.94239e-06	11.6708	8.38295	KO.LPS_WT.LPS	RAW	ENSMUSG00000034336	5.71166	down
Ier3	-2.88467	6.03005	-20.1575	4.51172e-09	2.08006e-06	11.5889	8.34566	KO.LPS_WT.LPS	RAW	ENSMUSG00000003541	5.68192	down
Stom	-1.2546	6.4141	-19.996	4.85943e-09	2.20239e-06	11.5179	8.31341	KO.LPS_WT.LPS	RAW	ENSMUSG00000026880	5.65711	down
Psd4	-2.05035	-2.40599	-19.8115	5.29367e-09	2.35921e-06	11.4359	8.27624	KO.LPS_WT.LPS	RAW	ENSMUSG00000026979	5.62723	down
Gng12	1.88582	3.30414	19.7009	5.57425e-09	2.44353e-06	11.3863	8.25381	KO.LPS_WT.LPS	RAW	ENSMUSG00000036402	5.61198	up
Cuedc1	-2.89075	-0.161595	-19.6582	5.687e-09	2.44371e-06	11.367	8.24512	KO.LPS_WT.LPS	RAW	ENSMUSG00000018378	5.61195	down
Cd36	1.59218	5.54606	19.632	5.75743e-09	2.44371e-06	11.3552	8.23977	KO.LPS_WT.LPS	RAW	ENSMUSG00000002944	5.61195	up
Syt7	-2.72994	-2.29731	-19.3758	6.49873e-09	2.71525e-06	11.2386	8.18717	KO.LPS_WT.LPS	RAW	ENSMUSG00000024743	5.56619	down
Serinc2	-2.02554	2.17051	-19.2279	6.97446e-09	2.82602e-06	11.1704	8.15649	KO.LPS_WT.LPS	RAW	ENSMUSG00000023232	5.54883	down
Gpr183	1.32901	5.23179	19.2276	6.97521e-09	2.82602e-06	11.1702	8.15644	KO.LPS_WT.LPS	RAW	ENSMUSG00000051212	5.54883	up
Lgals3bp	-1.4316	4.86534	-19.0892	7.45528e-09	2.94077e-06	11.1059	8.12754	KO.LPS_WT.LPS	RAW	ENSMUSG00000033880	5.53154	down
Slco4a1	-1.68954	5.43339	-19.0828	7.4784e-09	2.94077e-06	11.1029	8.12619	KO.LPS_WT.LPS	RAW	ENSMUSG00000038963	5.53154	down
Zfp979	-3.12152	-1.90062	-18.7778	8.67476e-09	3.3231e-06	10.9589	8.06174	KO.LPS_WT.LPS	RAW	ENSMUSG00000066000	5.47846	down
Tlr1	1.81612	3.08325	18.772	8.69922e-09	3.3231e-06	10.9562	8.06052	KO.LPS_WT.LPS	RAW	ENSMUSG00000044827	5.47846	up
Idh1	-1.3926	4.77588	-18.7301	8.88031e-09	3.3445e-06	10.9362	8.05157	KO.LPS_WT.LPS	RAW	ENSMUSG00000025950	5.47567	down
Pid1	-1.73138	4.2812	-18.6957	9.03157e-09	3.35423e-06	10.9197	8.04424	KO.LPS_WT.LPS	RAW	ENSMUSG00000045658	5.47441	down
Egln3	-2.58889	-1.65889	-18.6194	9.37811e-09	3.39628e-06	10.8831	8.02788	KO.LPS_WT.LPS	RAW	ENSMUSG00000035105	5.469	down
Trim36	2.06468	1.06007	18.6149	9.39882e-09	3.39628e-06	10.8809	8.02693	KO.LPS_WT.LPS	RAW	ENSMUSG00000033949	5.469	up
Plau	-2.29269	4.75063	-18.5758	9.58255e-09	3.4165e-06	10.8621	8.01852	KO.LPS_WT.LPS	RAW	ENSMUSG00000021822	5.46642	down
Gm44954	3.1998	-1.72174	18.4649	1.01255e-08	3.56257e-06	10.8084	7.99458	KO.LPS_WT.LPS	RAW	ENSMUSG00000109205	5.44824	up
Dner	-3.42845	0.25121	-18.3962	1.04787e-08	3.63897e-06	10.7749	7.97969	KO.LPS_WT.LPS	RAW	ENSMUSG00000036766	5.43902	down
Als2cl	2.80096	0.605326	18.3127	1.09262e-08	3.74573e-06	10.7341	7.96153	KO.LPS_WT.LPS	RAW	ENSMUSG00000044037	5.42646	up
Ext1	-2.44019	-2.0972	-18.1506	1.18565e-08	4.01321e-06	10.6541	7.92604	KO.LPS_WT.LPS	RAW	ENSMUSG00000061731	5.39651	down
Anxa6	-2.49086	2.0303	-17.9416	1.31881e-08	4.40813e-06	10.5498	7.87982	KO.LPS_WT.LPS	RAW	ENSMUSG00000018340	5.35575	down
Zfp462	-1.8583	-2.10386	-17.8475	1.38406e-08	4.56909e-06	10.5024	7.85885	KO.LPS_WT.LPS	RAW	ENSMUSG00000060206	5.34017	down
Tmem171	-2.612	2.09932	-17.7188	1.47912e-08	4.8171e-06	10.437	7.83	KO.LPS_WT.LPS	RAW	ENSMUSG00000052485	5.31721	down
Ccnd1	-1.72608	5.51069	-17.6979	1.49521e-08	4.8171e-06	10.4264	7.8253	KO.LPS_WT.LPS	RAW	ENSMUSG00000070348	5.31721	down
Gm22334	3.12233	-2.54135	17.6736	1.51423e-08	4.8203e-06	10.414	7.81981	KO.LPS_WT.LPS	RAW	ENSMUSG00000088695	5.31693	up
Rnf180	3.4078	-1.60005	17.5873	1.5838e-08	4.98244e-06	10.3697	7.8003	KO.LPS_WT.LPS	RAW	ENSMUSG00000021720	5.30256	up
Ccl2	-5.00511	1.35812	-17.5448	1.61934e-08	5.03194e-06	10.3478	7.79066	KO.LPS_WT.LPS	RAW	ENSMUSG00000035385	5.29826	down
Magea13	-3.68107	-1.49796	-17.5238	1.63717e-08	5.03194e-06	10.337	7.78591	KO.LPS_WT.LPS	RAW	ENSMUSG00000046180	5.29826	down
Tmem26	-1.7985	3.05327	-17.3817	1.76411e-08	5.36049e-06	10.2633	7.75347	KO.LPS_WT.LPS	RAW	ENSMUSG00000060044	5.2708	down
Pmp22	-2.0172	3.43071	-17.3277	1.81519e-08	5.43665e-06	10.2351	7.74108	KO.LPS_WT.LPS	RAW	ENSMUSG00000018217	5.26467	down
Csf3	-4.8294	1.46647	-17.3125	1.82984e-08	5.43665e-06	10.2272	7.73759	KO.LPS_WT.LPS	RAW	ENSMUSG00000038067	5.26467	down
Ndrg4	-1.50734	3.84965	-17.2054	1.93698e-08	5.69173e-06	10.1709	7.71288	KO.LPS_WT.LPS	RAW	ENSMUSG00000036564	5.24476	down
Htr1b	-3.76257	2.54779	-17.1821	1.96111e-08	5.70002e-06	10.1586	7.7075	KO.LPS_WT.LPS	RAW	ENSMUSG00000049511	5.24412	down
Card11	1.64452	2.81707	17.12	2.02727e-08	5.82896e-06	10.1258	7.69309	KO.LPS_WT.LPS	RAW	ENSMUSG00000036526	5.23441	up
Slc9a7	4.40429	-1.02969	17.0126	2.14758e-08	6.10917e-06	10.0686	7.66805	KO.LPS_WT.LPS	RAW	ENSMUSG00000037341	5.21402	up
4933430A20Rik	1.02346	-3.06606	16.9465	2.22561e-08	6.26449e-06	10.0332	7.65255	KO.LPS_WT.LPS	RAW	ENSMUSG00000110116	5.20311	up
Cd300a	-1.52273	3.70467	-16.893	2.29094e-08	6.27597e-06	10.0045	7.63999	KO.LPS_WT.LPS	RAW	ENSMUSG00000034652	5.20232	down
Tagap	1.28096	3.60652	16.8876	2.29765e-08	6.27597e-06	10.0016	7.63872	KO.LPS_WT.LPS	RAW	ENSMUSG00000033450	5.20232	up
Capn2	-1.55508	3.63061	-16.8828	2.30361e-08	6.27597e-06	9.99899	7.63759	KO.LPS_WT.LPS	RAW	ENSMUSG00000026509	5.20232	down
Rab31	-1.38544	5.06427	-16.8669	2.32356e-08	6.27597e-06	9.99042	7.63385	KO.LPS_WT.LPS	RAW	ENSMUSG00000056515	5.20232	down
Sdc1	-3.41494	0.31827	-16.8253	2.37673e-08	6.35538e-06	9.96794	7.62402	KO.LPS_WT.LPS	RAW	ENSMUSG00000020592	5.19686	down
Jun	-2.3798	2.86182	-16.7994	2.41051e-08	6.38187e-06	9.95391	7.61789	KO.LPS_WT.LPS	RAW	ENSMUSG00000052684	5.19505	down
Eda2r	2.69626	-1.96164	16.7738	2.44428e-08	6.40786e-06	9.94007	7.61185	KO.LPS_WT.LPS	RAW	ENSMUSG00000034457	5.19329	up
Pax3	-2.65449	-1.60212	-16.6668	2.59166e-08	6.60331e-06	9.88181	7.58642	KO.LPS_WT.LPS	RAW	ENSMUSG00000004872	5.18024	down
Fcrl1	-1.41954	2.86679	-16.645	2.62288e-08	6.60331e-06	9.86988	7.58122	KO.LPS_WT.LPS	RAW	ENSMUSG00000059994	5.18024	down
Fhod3	-2.22874	-1.91737	-16.6187	2.66117e-08	6.60331e-06	9.85545	7.57493	KO.LPS_WT.LPS	RAW	ENSMUSG00000034295	5.18024	down
Npl	-1.54993	2.93173	-16.5938	2.69794e-08	6.60331e-06	9.84177	7.56897	KO.LPS_WT.LPS	RAW	ENSMUSG00000042684	5.18024	down
Itgam	-2.39069	1.83204	-16.5931	2.69897e-08	6.60331e-06	9.84139	7.5688	KO.LPS_WT.LPS	RAW	ENSMUSG00000030786	5.18024	down
Dmpk	-2.84362	2.29837	-16.5901	2.70336e-08	6.60331e-06	9.83977	7.5681	KO.LPS_WT.LPS	RAW	ENSMUSG00000030409	5.18024	down
Lyz2	-2.43071	9.76536	-16.587	2.70796e-08	6.60331e-06	9.83808	7.56736	KO.LPS_WT.LPS	RAW	ENSMUSG00000069516	5.18024	down
Ifi47	-1.81363	2.534	-16.5814	2.7164e-08	6.60331e-06	9.83498	7.56601	KO.LPS_WT.LPS	RAW	ENSMUSG00000078920	5.18024	down
Ets2	-1.23837	4.20118	-16.5609	2.74727e-08	6.61821e-06	9.82371	7.5611	KO.LPS_WT.LPS	RAW	ENSMUSG00000022895	5.17926	down
Arhgap45	-1.27098	4.72054	-16.3855	3.02809e-08	7.22958e-06	9.7266	7.51883	KO.LPS_WT.LPS	RAW	ENSMUSG00000035697	5.14089	down
Slc6a12	-1.06862	6.32676	-16.3274	3.1281e-08	7.40224e-06	9.69414	7.50472	KO.LPS_WT.LPS	RAW	ENSMUSG00000030109	5.13064	down
Olfr368	3.52435	-1.53297	16.3099	3.15887e-08	7.4095e-06	9.68435	7.50047	KO.LPS_WT.LPS	RAW	ENSMUSG00000049018	5.13021	up
Spink5	3.15468	2.80757	16.2503	3.26614e-08	7.59449e-06	9.65096	7.48597	KO.LPS_WT.LPS	RAW	ENSMUSG00000055561	5.1195	up
Clip4	-1.3377	-2.8418	-16.2287	3.30615e-08	7.6153e-06	9.63878	7.48068	KO.LPS_WT.LPS	RAW	ENSMUSG00000024059	5.11831	down
Birc2	1.8026	3.34247	16.1995	3.36102e-08	7.6153e-06	9.62231	7.47353	KO.LPS_WT.LPS	RAW	ENSMUSG00000057367	5.11831	up
Evl	2.73314	0.912313	16.1911	3.37683e-08	7.6153e-06	9.61762	7.47149	KO.LPS_WT.LPS	RAW	ENSMUSG00000021262	5.11831	up
Rab15	-2.13518	-1.56958	-16.1848	3.38901e-08	7.6153e-06	9.61401	7.46993	KO.LPS_WT.LPS	RAW	ENSMUSG00000021062	5.11831	down
Tsc22d1	-1.2316	2.28628	-16.0753	3.60551e-08	8.03429e-06	9.55199	7.44303	KO.LPS_WT.LPS	RAW	ENSMUSG00000022010	5.09505	down
Flot1	-2.24414	1.66566	-15.9415	3.89129e-08	8.59944e-06	9.4755	7.40991	KO.LPS_WT.LPS	RAW	ENSMUSG00000059714	5.06553	down
Lgals9	-2.52689	2.17072	-15.9144	3.95209e-08	8.6622e-06	9.45994	7.40317	KO.LPS_WT.LPS	RAW	ENSMUSG00000001123	5.06237	down
Tor4a	-1.54031	3.31024	-15.844	4.11515e-08	8.94627e-06	9.41935	7.38561	KO.LPS_WT.LPS	RAW	ENSMUSG00000059555	5.04836	down
Taf1d	1.07626	5.27722	15.8114	4.19321e-08	9.04245e-06	9.40047	7.37745	KO.LPS_WT.LPS	RAW	ENSMUSG00000031939	5.04371	up
Gltp	-1.18611	4.84255	-15.7557	4.33025e-08	9.2473e-06	9.36814	7.36349	KO.LPS_WT.LPS	RAW	ENSMUSG00000011884	5.03399	down
Icam1	1.02008	5.70697	15.745	4.35737e-08	9.2473e-06	9.36187	7.36078	KO.LPS_WT.LPS	RAW	ENSMUSG00000037405	5.03399	up
Lrrc32	-2.86428	-1.69517	-15.702	4.46713e-08	9.4056e-06	9.33684	7.34997	KO.LPS_WT.LPS	RAW	ENSMUSG00000090958	5.02661	down
1700001F09Rik	0.950666	-3.08426	15.6883	4.50282e-08	9.40667e-06	9.32884	7.34652	KO.LPS_WT.LPS	RAW	ENSMUSG00000095384	5.02656	up
Ptgir	-3.44338	1.9446	-15.6175	4.69222e-08	9.64226e-06	9.28737	7.32862	KO.LPS_WT.LPS	RAW	ENSMUSG00000043017	5.01582	down
Iigp1	-2.01112	-2.46834	-15.6104	4.71181e-08	9.64226e-06	9.28317	7.32681	KO.LPS_WT.LPS	RAW	ENSMUSG00000054072	5.01582	down
Itgb7	-2.81582	1.51038	-15.6061	4.72377e-08	9.64226e-06	9.28062	7.32571	KO.LPS_WT.LPS	RAW	ENSMUSG00000001281	5.01582	down
Timp1	-3.29357	2.46813	-15.4804	5.08463e-08	1.03002e-05	9.20644	7.29374	KO.LPS_WT.LPS	RAW	ENSMUSG00000001131	4.98715	down
Dkk2	2.03493	-2.73229	15.3588	5.46291e-08	1.08399e-05	9.13405	7.26258	KO.LPS_WT.LPS	RAW	ENSMUSG00000028031	4.96498	up
Adamtsl5	-2.14304	0.350316	-15.3569	5.46906e-08	1.08399e-05	9.13291	7.26209	KO.LPS_WT.LPS	RAW	ENSMUSG00000043822	4.96498	down
Gm5424	-4.1121	-1.70137	-15.3558	5.47263e-08	1.08399e-05	9.13225	7.2618	KO.LPS_WT.LPS	RAW	ENSMUSG00000046687	4.96498	down
Clec4d	-2.6846	4.89872	-15.2932	5.67993e-08	1.11677e-05	9.09471	7.24566	KO.LPS_WT.LPS	RAW	ENSMUSG00000030144	4.95203	down
Morc4	-2.3749	-1.91973	-15.26	5.79351e-08	1.13079e-05	9.0747	7.23706	KO.LPS_WT.LPS	RAW	ENSMUSG00000031434	4.94662	down
Pola2	-1.03611	3.22738	-15.2177	5.94137e-08	1.14812e-05	9.04923	7.22611	KO.LPS_WT.LPS	RAW	ENSMUSG00000024833	4.94001	down
Gm26082	4.97778	-2.07748	15.2102	5.96815e-08	1.14812e-05	9.04468	7.22416	KO.LPS_WT.LPS	RAW	ENSMUSG00000077258	4.94001	up
Mgst2	-1.74625	2.04348	-15.1865	6.05348e-08	1.15621e-05	9.03033	7.218	KO.LPS_WT.LPS	RAW	ENSMUSG00000074604	4.93696	down
9330159M07Rik	2.10989	-0.17274	15.1553	6.16766e-08	1.16967e-05	9.01143	7.20988	KO.LPS_WT.LPS	RAW	ENSMUSG00000097177	4.93194	up
Myo1g	1.12601	4.39447	15.1347	6.2444e-08	1.16983e-05	8.99892	7.20451	KO.LPS_WT.LPS	RAW	ENSMUSG00000020437	4.93188	up
Lhx2	1.20877	-2.82045	15.1316	6.25599e-08	1.16983e-05	8.99705	7.2037	KO.LPS_WT.LPS	RAW	ENSMUSG00000000247	4.93188	up
Lacc1	1.90031	2.70046	15.0877	6.42355e-08	1.19282e-05	8.97029	7.19222	KO.LPS_WT.LPS	RAW	ENSMUSG00000044350	4.92343	up
Zhx2	-2.38241	-2.49707	-15.0688	6.4971e-08	1.19815e-05	8.95877	7.18728	KO.LPS_WT.LPS	RAW	ENSMUSG00000071757	4.92149	down
Spire2	-3.69674	-0.462625	-15.0468	6.58369e-08	1.20581e-05	8.94536	7.18153	KO.LPS_WT.LPS	RAW	ENSMUSG00000010154	4.91872	down
Pxdn	2.83429	-0.235499	15.0237	6.6764e-08	1.21447e-05	8.9312	7.17546	KO.LPS_WT.LPS	RAW	ENSMUSG00000020674	4.91561	up
Npr1	-2.12838	-1.67123	-14.993	6.80145e-08	1.22886e-05	8.9124	7.1674	KO.LPS_WT.LPS	RAW	ENSMUSG00000027931	4.9105	down
Ctsl	-1.79293	4.59769	-14.9648	6.91902e-08	1.24171e-05	8.89504	7.15996	KO.LPS_WT.LPS	RAW	ENSMUSG00000021477	4.90598	down
Prxl2a	-1.41108	2.71474	-14.931	7.06236e-08	1.25898e-05	8.87425	7.15105	KO.LPS_WT.LPS	RAW	ENSMUSG00000021792	4.89998	down
Prkar2b	2.67569	0.945821	14.9129	7.14075e-08	1.26453e-05	8.86306	7.14626	KO.LPS_WT.LPS	RAW	ENSMUSG00000002997	4.89807	up
Gm9115	-1.97799	0.56539	-14.8857	7.25994e-08	1.27718e-05	8.84627	7.13907	KO.LPS_WT.LPS	RAW	ENSMUSG00000080845	4.89375	down
Cd59a	-3.66122	-1.64142	-14.7963	7.66806e-08	1.34016e-05	8.79078	7.11531	KO.LPS_WT.LPS	RAW	ENSMUSG00000032679	4.87284	down
Il1rn	-1.93288	2.54799	-14.7222	8.0251e-08	1.39345e-05	8.74456	7.09555	KO.LPS_WT.LPS	RAW	ENSMUSG00000026981	4.85591	down
Agpat4	-1.63042	3.26985	-14.6614	8.33211e-08	1.43742e-05	8.70641	7.07925	KO.LPS_WT.LPS	RAW	ENSMUSG00000023827	4.84242	down
Slfn1	-3.32679	-2.26799	-14.6468	8.40771e-08	1.44117e-05	8.69723	7.07532	KO.LPS_WT.LPS	RAW	ENSMUSG00000078763	4.84129	down
Slpi	-4.42032	1.63723	-14.636	8.46413e-08	1.4416e-05	8.69043	7.07242	KO.LPS_WT.LPS	RAW	ENSMUSG00000017002	4.84116	down
Clec4e	-1.51176	4.60303	-14.6126	8.58785e-08	1.45341e-05	8.67567	7.06612	KO.LPS_WT.LPS	RAW	ENSMUSG00000030142	4.83761	down
Hacd1	-2.19173	-0.428613	-14.4425	9.54927e-08	1.60596e-05	8.56767	7.02003	KO.LPS_WT.LPS	RAW	ENSMUSG00000063275	4.79427	down
Mfhas1	-1.66008	0.705204	-14.4108	9.74094e-08	1.62728e-05	8.54742	7.0114	KO.LPS_WT.LPS	RAW	ENSMUSG00000070056	4.78854	down
Zic5	-1.78526	-2.47028	-14.3989	9.81415e-08	1.62728e-05	8.5398	7.00815	KO.LPS_WT.LPS	RAW	ENSMUSG00000041703	4.78854	down
Cd24a	-2.00032	3.11388	-14.3901	9.8691e-08	1.62728e-05	8.53411	7.00572	KO.LPS_WT.LPS	RAW	ENSMUSG00000047139	4.78854	down
Plpp1	-1.21405	4.18469	-14.3735	9.97247e-08	1.62728e-05	8.52349	7.0012	KO.LPS_WT.LPS	RAW	ENSMUSG00000021759	4.78854	down
Flot2	-2.48992	1.91201	-14.3697	9.99627e-08	1.62728e-05	8.52106	7.00016	KO.LPS_WT.LPS	RAW	ENSMUSG00000061981	4.78854	down
Arhgef10l	-1.06072	3.47781	-14.3626	1.00412e-07	1.62728e-05	8.51649	6.99822	KO.LPS_WT.LPS	RAW	ENSMUSG00000040964	4.78854	down
Mlkl	-1.21747	2.89437	-14.3254	1.02795e-07	1.65587e-05	8.49257	6.98803	KO.LPS_WT.LPS	RAW	ENSMUSG00000012519	4.78097	down
Phldb1	1.35505	3.60463	14.31	1.03807e-07	1.66215e-05	8.48259	6.98378	KO.LPS_WT.LPS	RAW	ENSMUSG00000048537	4.77933	up
Zfp608	-1.60644	-2.25846	-14.2923	1.04976e-07	1.67086e-05	8.47116	6.97891	KO.LPS_WT.LPS	RAW	ENSMUSG00000052713	4.77706	down
Car5b	-1.10618	1.58067	-14.2791	1.05854e-07	1.67488e-05	8.46266	6.97529	KO.LPS_WT.LPS	RAW	ENSMUSG00000031373	4.77602	down
Chst7	3.52609	-1.71061	14.2559	1.0742e-07	1.68966e-05	8.44768	6.96891	KO.LPS_WT.LPS	RAW	ENSMUSG00000037347	4.7722	up
Ly9	1.19308	4.06508	14.235	1.08858e-07	1.70226e-05	8.43411	6.96314	KO.LPS_WT.LPS	RAW	ENSMUSG00000004707	4.76897	up
Il6	2.00675	1.30359	14.224	1.09621e-07	1.70423e-05	8.42698	6.9601	KO.LPS_WT.LPS	RAW	ENSMUSG00000025746	4.76847	up
Hectd2	1.99952	-2.67566	14.1947	1.11689e-07	1.72634e-05	8.4079	6.95199	KO.LPS_WT.LPS	RAW	ENSMUSG00000041180	4.76287	up
Gm47015	-3.88356	-1.27386	-14.1496	1.14951e-07	1.76655e-05	8.37851	6.93949	KO.LPS_WT.LPS	RAW	ENSMUSG00000112907	4.75288	down
Rabgap1l	1.73423	-1.72165	14.1213	1.1705e-07	1.78853e-05	8.36002	6.93163	KO.LPS_WT.LPS	RAW	ENSMUSG00000026721	4.7475	up
Il13ra2	-2.99889	-2.49192	-14.078	1.20343e-07	1.82146e-05	8.33167	6.91958	KO.LPS_WT.LPS	RAW	ENSMUSG00000031289	4.73958	down
Cdc42ep4	-1.28269	2.95114	-14.0751	1.20568e-07	1.82146e-05	8.32976	6.91877	KO.LPS_WT.LPS	RAW	ENSMUSG00000041598	4.73958	down
Pls3	-1.05366	3.97014	-14.0541	1.22203e-07	1.83579e-05	8.31599	6.91292	KO.LPS_WT.LPS	RAW	ENSMUSG00000016382	4.73618	down
Csf2	-5.6855	0.0058794	-14.0342	1.23781e-07	1.8491e-05	8.30288	6.90735	KO.LPS_WT.LPS	RAW	ENSMUSG00000018916	4.73304	down
Steap3	-1.55285	1.06759	-14.0051	1.2612e-07	1.87359e-05	8.28373	6.89922	KO.LPS_WT.LPS	RAW	ENSMUSG00000026389	4.72733	down
Ggta1	-1.47799	2.72169	-13.9821	1.28013e-07	1.88837e-05	8.2685	6.89275	KO.LPS_WT.LPS	RAW	ENSMUSG00000035778	4.72391	down
Tmsb10	-3.20145	4.46649	-13.9759	1.28528e-07	1.88837e-05	8.26439	6.891	KO.LPS_WT.LPS	RAW	ENSMUSG00000079523	4.72391	down
B3gnt7	2.5169	-1.61702	13.9663	1.29326e-07	1.88971e-05	8.25806	6.88831	KO.LPS_WT.LPS	RAW	ENSMUSG00000079445	4.7236	up
Mfge8	-1.8776	3.57022	-13.9333	1.32116e-07	1.91893e-05	8.23622	6.87905	KO.LPS_WT.LPS	RAW	ENSMUSG00000030605	4.71694	down
Arhgap27os3	2.25948	1.00075	13.9258	1.32761e-07	1.91893e-05	8.23123	6.87693	KO.LPS_WT.LPS	RAW	ENSMUSG00000085887	4.71694	up
Themis2	-1.39385	4.17449	-13.8647	1.3814e-07	1.98595e-05	8.19057	6.85968	KO.LPS_WT.LPS	RAW	ENSMUSG00000037731	4.70203	down
Ifi27l2a	-3.19911	5.5697	-13.8229	1.41953e-07	2.02986e-05	8.16268	6.84785	KO.LPS_WT.LPS	RAW	ENSMUSG00000079017	4.69253	down
Col15a1	1.46135	-1.63003	13.8037	1.43742e-07	2.04451e-05	8.14985	6.84242	KO.LPS_WT.LPS	RAW	ENSMUSG00000028339	4.68941	up
Raet1d	-1.97202	3.27123	-13.7273	1.51125e-07	2.13814e-05	8.09851	6.82066	KO.LPS_WT.LPS	RAW	ENSMUSG00000078452	4.66996	down
Ccn4	2.26951	-1.74366	13.6776	1.56155e-07	2.19768e-05	8.06493	6.80644	KO.LPS_WT.LPS	RAW	ENSMUSG00000005124	4.65803	up
Car12	2.07543	3.21805	13.6589	1.58087e-07	2.21322e-05	8.05232	6.8011	KO.LPS_WT.LPS	RAW	ENSMUSG00000032373	4.65498	up
Urah	-1.8063	-2.16394	-13.6104	1.6324e-07	2.27346e-05	8.0194	6.78717	KO.LPS_WT.LPS	RAW	ENSMUSG00000025481	4.64331	down
Yipf7	-2.7519	-1.30878	-13.5414	1.70893e-07	2.34588e-05	7.97237	6.76728	KO.LPS_WT.LPS	RAW	ENSMUSG00000029158	4.62969	down
Snhg4	0.932496	3.08896	13.5404	1.71004e-07	2.34588e-05	7.97169	6.76699	KO.LPS_WT.LPS	RAW	ENSMUSG00000117869	4.62969	up
3830403N18Rik	-7.21472	0.969033	-13.5398	1.71072e-07	2.34588e-05	7.97129	6.76682	KO.LPS_WT.LPS	RAW	ENSMUSG00000031125	4.62969	down
Ticam2	1.1693	2.15602	13.4439	1.82379e-07	2.48817e-05	7.90553	6.73902	KO.LPS_WT.LPS	RAW	ENSMUSG00000056130	4.60412	up
Atp1a3	-2.15775	2.47662	-13.4006	1.87753e-07	2.53866e-05	7.87567	6.72641	KO.LPS_WT.LPS	RAW	ENSMUSG00000040907	4.5954	down
Phc2	-1.24747	3.27909	-13.3988	1.87979e-07	2.53866e-05	7.87444	6.72589	KO.LPS_WT.LPS	RAW	ENSMUSG00000028796	4.5954	down
Gng2	-1.18473	2.67627	-13.3562	1.93443e-07	2.5829e-05	7.84496	6.71345	KO.LPS_WT.LPS	RAW	ENSMUSG00000043004	4.58789	down
Snx9	-0.983945	5.59318	-13.3527	1.93901e-07	2.5829e-05	7.84254	6.71242	KO.LPS_WT.LPS	RAW	ENSMUSG00000002365	4.58789	down
Gm29231	2.09053	-2.7993	13.3508	1.94152e-07	2.5829e-05	7.8412	6.71186	KO.LPS_WT.LPS	RAW	ENSMUSG00000096818	4.58789	up
Osm	-1.53772	1.82926	-13.3117	1.99348e-07	2.63889e-05	7.81403	6.70039	KO.LPS_WT.LPS	RAW	ENSMUSG00000058755	4.57858	down
Gda	-2.16792	-2.05888	-13.2643	2.0584e-07	2.71141e-05	7.78104	6.68647	KO.LPS_WT.LPS	RAW	ENSMUSG00000058624	4.5668	down
Gm2a	-1.43904	2.32849	-13.2508	2.07735e-07	2.72296e-05	7.77161	6.68249	KO.LPS_WT.LPS	RAW	ENSMUSG00000000594	4.56496	down
Zfyve9	2.04102	0.515472	13.2076	2.13929e-07	2.79047e-05	7.74135	6.66973	KO.LPS_WT.LPS	RAW	ENSMUSG00000034557	4.55432	up
Basp1	-4.87373	-0.694142	-13.1266	2.26081e-07	2.93467e-05	7.68443	6.64574	KO.LPS_WT.LPS	RAW	ENSMUSG00000045763	4.53244	down
Apol9a	-1.95107	0.0778503	-13.0869	2.32325e-07	2.98939e-05	7.65634	6.6339	KO.LPS_WT.LPS	RAW	ENSMUSG00000057346	4.52442	down
Rhox5	-3.17188	-0.457918	-13.0856	2.32533e-07	2.98939e-05	7.65542	6.63352	KO.LPS_WT.LPS	RAW	ENSMUSG00000095180	4.52442	down
Sirpa	-0.887251	4.73815	-13.0733	2.345e-07	3.00026e-05	7.64673	6.62986	KO.LPS_WT.LPS	RAW	ENSMUSG00000037902	4.52284	down
Birc3	1.22477	4.16391	13.0566	2.37205e-07	3.02041e-05	7.63491	6.62488	KO.LPS_WT.LPS	RAW	ENSMUSG00000032000	4.51993	up
Tmem106a	-1.13877	3.25969	-13.0372	2.404e-07	3.04328e-05	7.62111	6.61907	KO.LPS_WT.LPS	RAW	ENSMUSG00000034947	4.51666	down
Arc	-2.60442	-0.279568	-13.0319	2.41278e-07	3.04328e-05	7.61735	6.61748	KO.LPS_WT.LPS	RAW	ENSMUSG00000022602	4.51666	down
Nfkbiz	1.12658	3.73471	13.0244	2.42522e-07	3.04462e-05	7.61204	6.61525	KO.LPS_WT.LPS	RAW	ENSMUSG00000035356	4.51647	up
Gm22304	3.82801	-2.36493	13.0148	2.44138e-07	3.05059e-05	7.60519	6.61236	KO.LPS_WT.LPS	RAW	ENSMUSG00000064622	4.51562	up
Cd247	-2.20434	-1.89071	-13.0079	2.45296e-07	3.0508e-05	7.60031	6.61031	KO.LPS_WT.LPS	RAW	ENSMUSG00000005763	4.51559	down
Lcn2	-2.3468	-2.0919	-12.9967	2.47203e-07	3.05611e-05	7.59232	6.60695	KO.LPS_WT.LPS	RAW	ENSMUSG00000026822	4.51483	down
Dapk1	3.31841	-0.557369	12.9895	2.48426e-07	3.05611e-05	7.58722	6.6048	KO.LPS_WT.LPS	RAW	ENSMUSG00000021559	4.51483	up
Ndrg2	-1.07591	5.08964	-12.9795	2.50163e-07	3.05611e-05	7.58004	6.60178	KO.LPS_WT.LPS	RAW	ENSMUSG00000004558	4.51483	down
-	-0.793022	-3.12367	-12.977	2.50586e-07	3.05611e-05	7.57829	6.60104	KO.LPS_WT.LPS	RAW	ENSMUSG00000120211	4.51483	down
Sec16b	2.92861	-0.514948	12.9721	2.51438e-07	3.05611e-05	7.57479	6.59957	KO.LPS_WT.LPS	RAW	ENSMUSG00000026589	4.51483	up
Tmem123	0.92925	5.98065	12.9573	2.54036e-07	3.07372e-05	7.56418	6.5951	KO.LPS_WT.LPS	RAW	ENSMUSG00000050912	4.51234	up
Gm32552	1.94693	-1.36181	12.9262	2.59559e-07	3.1136e-05	7.54198	6.58576	KO.LPS_WT.LPS	RAW	ENSMUSG00000112711	4.50674	up
Gm7993	-2.26371	7.10331	-12.9217	2.6038e-07	3.1136e-05	7.53872	6.58439	KO.LPS_WT.LPS	RAW	ENSMUSG00000107092	4.50674	down
Rasal1	1.15141	2.47348	12.9192	2.60825e-07	3.1136e-05	7.53695	6.58365	KO.LPS_WT.LPS	RAW	ENSMUSG00000029602	4.50674	up
Apbb1ip	1.01442	4.83244	12.9073	2.6299e-07	3.12548e-05	7.52842	6.58006	KO.LPS_WT.LPS	RAW	ENSMUSG00000026786	4.50508	up
Usp2	1.23965	2.13137	12.7955	2.84329e-07	3.36414e-05	7.44782	6.54618	KO.LPS_WT.LPS	RAW	ENSMUSG00000032010	4.47313	up
Lipg	2.38768	0.145602	12.7852	2.86391e-07	3.37361e-05	7.44035	6.54304	KO.LPS_WT.LPS	RAW	ENSMUSG00000053846	4.47191	up
Niban2	-0.840871	5.74335	-12.7483	2.93887e-07	3.44672e-05	7.41364	6.53182	KO.LPS_WT.LPS	RAW	ENSMUSG00000026796	4.46259	down
Runx3	2.62836	0.267142	12.7214	2.9951e-07	3.49195e-05	7.39404	6.52359	KO.LPS_WT.LPS	RAW	ENSMUSG00000070691	4.45693	up
Fam81a	-2.46716	-1.4993	-12.7173	3.00366e-07	3.49195e-05	7.39109	6.52235	KO.LPS_WT.LPS	RAW	ENSMUSG00000032224	4.45693	down
Spp1	-1.80502	9.2556	-12.7112	3.01661e-07	3.49195e-05	7.38664	6.52048	KO.LPS_WT.LPS	RAW	ENSMUSG00000029304	4.45693	down
Ankrd10	1.00794	3.29222	12.7009	3.03873e-07	3.5024e-05	7.37909	6.51731	KO.LPS_WT.LPS	RAW	ENSMUSG00000031508	4.45563	up
Rsad2	-3.33573	0.805822	-12.6858	3.07113e-07	3.52455e-05	7.36811	6.5127	KO.LPS_WT.LPS	RAW	ENSMUSG00000020641	4.4529	down
Olfr461	2.40649	-2.44594	12.6614	3.12461e-07	3.56856e-05	7.35025	6.5052	KO.LPS_WT.LPS	RAW	ENSMUSG00000068259	4.44751	up
Xylt1	-2.43814	-0.401191	-12.6562	3.13617e-07	3.56856e-05	7.34644	6.5036	KO.LPS_WT.LPS	RAW	ENSMUSG00000030657	4.44751	down
Lpl	0.973045	7.20594	12.6446	3.16187e-07	3.58256e-05	7.33799	6.50006	KO.LPS_WT.LPS	RAW	ENSMUSG00000015568	4.44581	up
Gm12655	2.11363	0.142519	12.5918	3.28266e-07	3.70008e-05	7.29919	6.48377	KO.LPS_WT.LPS	RAW	ENSMUSG00000087128	4.43179	up
Gpr85	1.15841	0.943622	12.5872	3.29327e-07	3.70008e-05	7.29584	6.48237	KO.LPS_WT.LPS	RAW	ENSMUSG00000048216	4.43179	up
Arhgap15	1.39529	-0.399074	12.5686	3.33731e-07	3.73388e-05	7.28209	6.4766	KO.LPS_WT.LPS	RAW	ENSMUSG00000049744	4.42784	up
Psap	-1.01272	7.18553	-12.5548	3.37019e-07	3.75495e-05	7.27194	6.47235	KO.LPS_WT.LPS	RAW	ENSMUSG00000004207	4.4254	down
Nos2	-2.31779	0.123573	-12.5469	3.38925e-07	3.76052e-05	7.2661	6.4699	KO.LPS_WT.LPS	RAW	ENSMUSG00000020826	4.42475	down
Olfm1	-0.805172	6.63033	-12.4744	3.56945e-07	3.93238e-05	7.21243	6.4474	KO.LPS_WT.LPS	RAW	ENSMUSG00000026833	4.40534	down
Ndrg1	-1.40081	3.31387	-12.4728	3.57356e-07	3.93238e-05	7.21124	6.4469	KO.LPS_WT.LPS	RAW	ENSMUSG00000005125	4.40534	down
Herpud2	0.868645	2.95017	12.4199	3.71173e-07	4.06769e-05	7.17192	6.43042	KO.LPS_WT.LPS	RAW	ENSMUSG00000008429	4.39065	up
Trim47	-3.00041	-0.651094	-12.3759	3.83133e-07	4.18163e-05	7.13904	6.41665	KO.LPS_WT.LPS	RAW	ENSMUSG00000020773	4.37865	down
Ehd4	-0.765884	5.68503	-12.3411	3.92895e-07	4.27074e-05	7.11294	6.40572	KO.LPS_WT.LPS	RAW	ENSMUSG00000027293	4.3695	down
Zyx	-1.04013	2.29622	-12.2935	4.06683e-07	4.38553e-05	7.07716	6.39074	KO.LPS_WT.LPS	RAW	ENSMUSG00000029860	4.35798	down
Tfpi	-2.19015	-2.24285	-12.2933	4.06736e-07	4.38553e-05	7.07702	6.39069	KO.LPS_WT.LPS	RAW	ENSMUSG00000027082	4.35798	down
Impact	1.13148	4.17494	12.2668	4.1465e-07	4.45291e-05	7.05702	6.38232	KO.LPS_WT.LPS	RAW	ENSMUSG00000024423	4.35136	up
Mir1b	3.90365	-2.34602	12.2305	4.25763e-07	4.55396e-05	7.02956	6.37083	KO.LPS_WT.LPS	RAW	ENSMUSG00000080662	4.34161	up
C230024C17Rik	1.22575	-2.5799	12.2183	4.29557e-07	4.55893e-05	7.02035	6.36698	KO.LPS_WT.LPS	RAW	ENSMUSG00000100334	4.34114	up
Sema3e	-1.19547	-2.98968	-12.2181	4.29637e-07	4.55893e-05	7.02016	6.3669	KO.LPS_WT.LPS	RAW	ENSMUSG00000063531	4.34114	down
Adpgk	1.08314	3.53422	12.2122	4.31496e-07	4.56055e-05	7.01568	6.36502	KO.LPS_WT.LPS	RAW	ENSMUSG00000025236	4.34098	up
Il21r	1.79637	0.213319	12.1969	4.36324e-07	4.59343e-05	7.00412	6.36019	KO.LPS_WT.LPS	RAW	ENSMUSG00000030745	4.33786	up
Cd48	2.51009	2.5516	12.1896	4.38673e-07	4.60005e-05	6.99854	6.35786	KO.LPS_WT.LPS	RAW	ENSMUSG00000015355	4.33724	up
Gm1969	1.76365	-2.88102	12.1696	4.45138e-07	4.64961e-05	6.98335	6.35151	KO.LPS_WT.LPS	RAW	ENSMUSG00000106551	4.33258	up
Tnfrsf1a	-0.969254	4.96443	-12.1621	4.47583e-07	4.65695e-05	6.97766	6.34913	KO.LPS_WT.LPS	RAW	ENSMUSG00000030341	4.3319	down
Epsti1	-1.81686	1.69826	-12.1555	4.49745e-07	4.66131e-05	6.97266	6.34703	KO.LPS_WT.LPS	RAW	ENSMUSG00000022014	4.33149	down
Lrrfip2	-0.987132	2.76838	-12.1227	4.60731e-07	4.75402e-05	6.94758	6.33655	KO.LPS_WT.LPS	RAW	ENSMUSG00000032497	4.32294	down
Copz2	-1.64555	-2.51192	-12.1182	4.62245e-07	4.75402e-05	6.94417	6.33513	KO.LPS_WT.LPS	RAW	ENSMUSG00000018672	4.32294	down
Gm15398	4.76093	-1.10067	12.0922	4.71172e-07	4.82726e-05	6.92429	6.32682	KO.LPS_WT.LPS	RAW	ENSMUSG00000085456	4.3163	up
Herc4	1.08194	4.01305	12.0671	4.79997e-07	4.8989e-05	6.90501	6.31876	KO.LPS_WT.LPS	RAW	ENSMUSG00000020064	4.3099	up
Rnf19b	-0.914822	4.39562	-12.0461	4.87477e-07	4.94119e-05	6.88893	6.31205	KO.LPS_WT.LPS	RAW	ENSMUSG00000028793	4.30617	down
Plekho2	0.832297	5.37783	12.0446	4.88014e-07	4.94119e-05	6.88778	6.31157	KO.LPS_WT.LPS	RAW	ENSMUSG00000050721	4.30617	up
Wsb2	-1.07303	3.10833	-12.0381	4.90385e-07	4.94119e-05	6.88274	6.30946	KO.LPS_WT.LPS	RAW	ENSMUSG00000029364	4.30617	down
Car2	-1.01542	7.689	-12.0347	4.91612e-07	4.94119e-05	6.88015	6.30838	KO.LPS_WT.LPS	RAW	ENSMUSG00000027562	4.30617	down
Fcgr1	-1.47501	4.03783	-12.0298	4.9338e-07	4.94119e-05	6.87641	6.30682	KO.LPS_WT.LPS	RAW	ENSMUSG00000015947	4.30617	down
Mst1	-1.42068	1.60353	-12.0027	5.03412e-07	5.00587e-05	6.85548	6.29808	KO.LPS_WT.LPS	RAW	ENSMUSG00000032591	4.30052	down
Parvb	-0.896168	3.80486	-12.0022	5.03582e-07	5.00587e-05	6.85513	6.29793	KO.LPS_WT.LPS	RAW	ENSMUSG00000022438	4.30052	down
Mthfd2l	-1.5408	-0.768296	-11.9908	5.07872e-07	5.02981e-05	6.84631	6.29425	KO.LPS_WT.LPS	RAW	ENSMUSG00000029376	4.29845	down
Rapgef5	2.2962	-1.51683	11.9561	5.21134e-07	5.13832e-05	6.81949	6.28305	KO.LPS_WT.LPS	RAW	ENSMUSG00000041992	4.28918	up
Tox2	-1.17201	-1.74462	-11.9521	5.22672e-07	5.13832e-05	6.81643	6.28177	KO.LPS_WT.LPS	RAW	ENSMUSG00000074607	4.28918	down
C77080	-1.20302	1.39938	-11.9385	5.28015e-07	5.14905e-05	6.80584	6.27735	KO.LPS_WT.LPS	RAW	ENSMUSG00000050390	4.28827	down
Lpar1	-1.73382	-0.744771	-11.9379	5.28228e-07	5.14905e-05	6.80542	6.27718	KO.LPS_WT.LPS	RAW	ENSMUSG00000038668	4.28827	down
Padi2	-1.9979	-0.813046	-11.9346	5.2954e-07	5.14905e-05	6.80284	6.2761	KO.LPS_WT.LPS	RAW	ENSMUSG00000028927	4.28827	down
Ptpn22	-0.852021	3.4153	-11.925	5.33331e-07	5.16712e-05	6.79542	6.273	KO.LPS_WT.LPS	RAW	ENSMUSG00000027843	4.28675	down
Timm29	0.876683	4.59609	11.9199	5.35384e-07	5.16829e-05	6.79142	6.27133	KO.LPS_WT.LPS	RAW	ENSMUSG00000048429	4.28665	up
Zdhhc23	1.64855	-0.52752	11.8708	5.554e-07	5.34223e-05	6.75321	6.25539	KO.LPS_WT.LPS	RAW	ENSMUSG00000036304	4.27228	up
Ank2	3.2289	-1.39748	11.8656	5.57577e-07	5.34395e-05	6.74914	6.2537	KO.LPS_WT.LPS	RAW	ENSMUSG00000032826	4.27214	up
Hpgd	3.11399	1.33802	11.8534	5.62683e-07	5.37362e-05	6.73965	6.24974	KO.LPS_WT.LPS	RAW	ENSMUSG00000031613	4.26973	up
Bst1	-1.5518	1.4039	-11.8387	5.68939e-07	5.41403e-05	6.72814	6.24493	KO.LPS_WT.LPS	RAW	ENSMUSG00000029082	4.26648	down
Scarb2	-1.02026	2.91218	-11.8231	5.75627e-07	5.45825e-05	6.71597	6.23986	KO.LPS_WT.LPS	RAW	ENSMUSG00000029426	4.26295	down
Cmpk2	-2.39459	1.28651	-11.8151	5.79087e-07	5.47166e-05	6.70973	6.23726	KO.LPS_WT.LPS	RAW	ENSMUSG00000020638	4.26188	down
Mt2	-2.34812	6.67716	-11.7987	5.86279e-07	5.48787e-05	6.69687	6.2319	KO.LPS_WT.LPS	RAW	ENSMUSG00000031762	4.2606	down
Gbp2	-2.13956	-0.282126	-11.7965	5.87287e-07	5.48787e-05	6.69508	6.23115	KO.LPS_WT.LPS	RAW	ENSMUSG00000028270	4.2606	down
Ifi203	-1.44183	2.66594	-11.7928	5.88913e-07	5.48787e-05	6.6922	6.22995	KO.LPS_WT.LPS	RAW	ENSMUSG00000039997	4.2606	down
Rab32	-1.0244	3.92734	-11.7926	5.89012e-07	5.48787e-05	6.69202	6.22988	KO.LPS_WT.LPS	RAW	ENSMUSG00000019832	4.2606	down
Tmeff1	2.69854	0.850389	11.7735	5.97533e-07	5.54793e-05	6.67706	6.22364	KO.LPS_WT.LPS	RAW	ENSMUSG00000028347	4.25587	up
Gm49774	-1.77777	-1.3434	-11.7244	6.20125e-07	5.72879e-05	6.63839	6.20752	KO.LPS_WT.LPS	RAW	ENSMUSG00000116657	4.24194	down
Rcan1	1.11697	4.0397	11.7219	6.21297e-07	5.72879e-05	6.63642	6.2067	KO.LPS_WT.LPS	RAW	ENSMUSG00000022951	4.24194	up
Gm14073	4.15541	-2.0355	11.7028	6.30343e-07	5.79223e-05	6.62136	6.20042	KO.LPS_WT.LPS	RAW	ENSMUSG00000083110	4.23715	up
Vim	-1.5244	7.44794	-11.669	6.46741e-07	5.90533e-05	6.59458	6.18927	KO.LPS_WT.LPS	RAW	ENSMUSG00000026728	4.22876	down
Ctsd	-1.48023	7.00667	-11.6638	6.49289e-07	5.90533e-05	6.59049	6.18756	KO.LPS_WT.LPS	RAW	ENSMUSG00000007891	4.22876	down
Jag2	-1.60733	-1.08619	-11.6625	6.49938e-07	5.90533e-05	6.58944	6.18713	KO.LPS_WT.LPS	RAW	ENSMUSG00000002799	4.22876	down
9330111N05Rik	1.34379	2.3218	11.6594	6.51485e-07	5.90533e-05	6.58696	6.1861	KO.LPS_WT.LPS	RAW	ENSMUSG00000097098	4.22876	up
Cd300lb	-0.768883	5.57964	-11.6521	6.5513e-07	5.9183e-05	6.58115	6.18367	KO.LPS_WT.LPS	RAW	ENSMUSG00000063193	4.2278	down
Raet1e	-1.97175	3.05378	-11.6384	6.62004e-07	5.95796e-05	6.57026	6.17914	KO.LPS_WT.LPS	RAW	ENSMUSG00000053219	4.2249	down
Ccl7	-5.52429	-1.30812	-11.6341	6.64149e-07	5.95796e-05	6.56689	6.17773	KO.LPS_WT.LPS	RAW	ENSMUSG00000035373	4.2249	down
Lgmn	-1.08668	7.15244	-11.6301	6.66204e-07	5.95796e-05	6.56367	6.17639	KO.LPS_WT.LPS	RAW	ENSMUSG00000021190	4.2249	down
Gm29340	-1.82705	1.74404	-11.6188	6.71978e-07	5.98956e-05	6.55467	6.17265	KO.LPS_WT.LPS	RAW	ENSMUSG00000099470	4.2226	down
3300005D01Rik	-1.52274	3.80303	-11.6053	6.78933e-07	6.03145e-05	6.54393	6.16817	KO.LPS_WT.LPS	RAW	ENSMUSG00000096965	4.21958	down
Vps11	0.801102	4.41566	11.6001	6.81642e-07	6.03547e-05	6.53977	6.16644	KO.LPS_WT.LPS	RAW	ENSMUSG00000032127	4.21929	up
Fam107b	1.0467	2.78813	11.5866	6.88682e-07	6.07767e-05	6.52905	6.16198	KO.LPS_WT.LPS	RAW	ENSMUSG00000026655	4.21626	up
Slc48a1	-1.35579	3.64093	-11.5792	6.92623e-07	6.09235e-05	6.5231	6.1595	KO.LPS_WT.LPS	RAW	ENSMUSG00000081534	4.21522	down
Mkx	-2.05262	-2.10535	-11.5735	6.95653e-07	6.09894e-05	6.51855	6.15761	KO.LPS_WT.LPS	RAW	ENSMUSG00000061013	4.21475	down
Emp1	-1.27936	4.03175	-11.5638	7.00842e-07	6.12435e-05	6.51079	6.15438	KO.LPS_WT.LPS	RAW	ENSMUSG00000030208	4.21294	down
Cd276	-0.976787	2.76403	-11.4823	7.46158e-07	6.49911e-05	6.4454	6.12717	KO.LPS_WT.LPS	RAW	ENSMUSG00000035914	4.18715	down
Igtp	-1.70055	2.26502	-11.4631	7.57267e-07	6.57446e-05	6.42997	6.12075	KO.LPS_WT.LPS	RAW	ENSMUSG00000078853	4.18214	down
Ass1	-3.2092	-2.26031	-11.4456	7.67577e-07	6.60583e-05	6.41585	6.11488	KO.LPS_WT.LPS	RAW	ENSMUSG00000076441	4.18007	down
Ifi204	-1.63841	2.19686	-11.4448	7.68079e-07	6.60583e-05	6.41516	6.11459	KO.LPS_WT.LPS	RAW	ENSMUSG00000073489	4.18007	down
1700017B05Rik	0.852973	4.28688	11.4444	7.68292e-07	6.60583e-05	6.41487	6.11447	KO.LPS_WT.LPS	RAW	ENSMUSG00000032300	4.18007	up
Ddx10	0.803319	5.16518	11.406	7.91488e-07	6.75288e-05	6.38381	6.10156	KO.LPS_WT.LPS	RAW	ENSMUSG00000053289	4.17051	up
Gm6445	3.58759	-2.26839	11.4018	7.94063e-07	6.75288e-05	6.38041	6.10015	KO.LPS_WT.LPS	RAW	ENSMUSG00000100141	4.17051	up
Lif	-1.25355	1.44531	-11.3979	7.96468e-07	6.75288e-05	6.37726	6.09883	KO.LPS_WT.LPS	RAW	ENSMUSG00000034394	4.17051	down
Anxa2	-1.55953	7.12215	-11.3964	7.97395e-07	6.75288e-05	6.37604	6.09833	KO.LPS_WT.LPS	RAW	ENSMUSG00000032231	4.17051	down
Gm17709	-1.91855	2.01251	-11.3954	7.98021e-07	6.75288e-05	6.37522	6.09799	KO.LPS_WT.LPS	RAW	ENSMUSG00000091952	4.17051	down
Septin7	0.72788	5.06177	11.3865	8.03577e-07	6.77844e-05	6.36797	6.09497	KO.LPS_WT.LPS	RAW	ENSMUSG00000001833	4.16887	up
Fads1	-0.746182	5.95241	-11.3824	8.06133e-07	6.77862e-05	6.36465	6.09359	KO.LPS_WT.LPS	RAW	ENSMUSG00000010663	4.16886	down
Cd14	-1.50984	8.57735	-11.367	8.15823e-07	6.83859e-05	6.35217	6.0884	KO.LPS_WT.LPS	RAW	ENSMUSG00000051439	4.16503	down
Nectin1	1.18241	3.44022	11.3438	8.307e-07	6.94154e-05	6.33329	6.08056	KO.LPS_WT.LPS	RAW	ENSMUSG00000032012	4.15854	up
Naaa	-1.52228	2.26971	-11.3182	8.47484e-07	7.05972e-05	6.31238	6.07187	KO.LPS_WT.LPS	RAW	ENSMUSG00000029413	4.15121	down
Irx2	-1.26585	3.2439	-11.314	8.50255e-07	7.06082e-05	6.30897	6.07045	KO.LPS_WT.LPS	RAW	ENSMUSG00000001504	4.15115	down
Qsox1	0.837823	2.06301	11.2637	8.84404e-07	7.30935e-05	6.2678	6.05335	KO.LPS_WT.LPS	RAW	ENSMUSG00000033684	4.13612	up
Chpf	-0.959877	2.03003	-11.2619	8.85651e-07	7.30935e-05	6.26633	6.05274	KO.LPS_WT.LPS	RAW	ENSMUSG00000032997	4.13612	down
Dap	-1.34448	5.77841	-11.2455	8.97147e-07	7.38145e-05	6.25284	6.04714	KO.LPS_WT.LPS	RAW	ENSMUSG00000039168	4.13186	down
Amhr2	-2.33963	1.50433	-11.2415	8.99987e-07	7.3821e-05	6.24954	6.04576	KO.LPS_WT.LPS	RAW	ENSMUSG00000023047	4.13182	down
Ncs1	-1.32434	2.20451	-11.2325	9.06363e-07	7.41167e-05	6.24215	6.0427	KO.LPS_WT.LPS	RAW	ENSMUSG00000062661	4.13008	down
Ankrd49	0.941207	3.78345	11.2058	9.25617e-07	7.52398e-05	6.22017	6.03357	KO.LPS_WT.LPS	RAW	ENSMUSG00000031931	4.12355	up
Speg	-2.00125	-1.71468	-11.2056	9.25726e-07	7.52398e-05	6.22004	6.03352	KO.LPS_WT.LPS	RAW	ENSMUSG00000026207	4.12355	down
Ilf3	1.13029	4.17543	11.1877	9.38919e-07	7.58687e-05	6.20524	6.02737	KO.LPS_WT.LPS	RAW	ENSMUSG00000032178	4.11994	up
Cxcl10	-1.83298	3.27392	-11.1874	9.39137e-07	7.58687e-05	6.205	6.02727	KO.LPS_WT.LPS	RAW	ENSMUSG00000034855	4.11994	down
Ctse	-1.8388	-0.402995	-11.1706	9.51645e-07	7.66475e-05	6.19116	6.02153	KO.LPS_WT.LPS	RAW	ENSMUSG00000004552	4.1155	down
Acss2	-1.50562	-0.0263386	-11.1595	9.60082e-07	7.7018e-05	6.18192	6.01769	KO.LPS_WT.LPS	RAW	ENSMUSG00000027605	4.11341	down
Serpine1	-1.0034	3.71418	-11.1569	9.62005e-07	7.7018e-05	6.17983	6.01682	KO.LPS_WT.LPS	RAW	ENSMUSG00000037411	4.11341	down
Gtpbp10	0.826746	1.88568	11.1455	9.70737e-07	7.72725e-05	6.17037	6.0129	KO.LPS_WT.LPS	RAW	ENSMUSG00000040464	4.11197	up
Sidt2	0.837806	3.49575	11.1452	9.70964e-07	7.72725e-05	6.17013	6.0128	KO.LPS_WT.LPS	RAW	ENSMUSG00000034908	4.11197	up
Fos	-1.89413	2.67163	-11.1327	9.80607e-07	7.75056e-05	6.15978	6.0085	KO.LPS_WT.LPS	RAW	ENSMUSG00000021250	4.11067	down
Plod1	-1.11132	3.26872	-11.1292	9.83368e-07	7.75056e-05	6.15684	6.00728	KO.LPS_WT.LPS	RAW	ENSMUSG00000019055	4.11067	down
Fcna	-2.56199	1.89595	-11.1291	9.83418e-07	7.75056e-05	6.15679	6.00726	KO.LPS_WT.LPS	RAW	ENSMUSG00000026938	4.11067	down
Cul5	1.05576	3.81643	11.1223	9.88746e-07	7.75056e-05	6.15113	6.00492	KO.LPS_WT.LPS	RAW	ENSMUSG00000032030	4.11067	up
Ifi214	-1.03459	-2.71574	-11.1195	9.9091e-07	7.75056e-05	6.14884	6.00397	KO.LPS_WT.LPS	RAW	ENSMUSG00000070501	4.11067	down
Kif21a	2.1822	-0.820758	11.1191	9.91284e-07	7.75056e-05	6.14845	6.0038	KO.LPS_WT.LPS	RAW	ENSMUSG00000022629	4.11067	up
Clec5a	-0.863031	6.15884	-11.1056	1.00196e-06	7.81122e-05	6.13723	5.99915	KO.LPS_WT.LPS	RAW	ENSMUSG00000029915	4.10728	down
Gm30042	-3.29747	-0.48919	-11.0896	1.01476e-06	7.88795e-05	6.12395	5.99364	KO.LPS_WT.LPS	RAW	ENSMUSG00000118330	4.10304	down
Tanc2	2.81566	-0.585389	11.0732	1.02808e-06	7.96838e-05	6.11029	5.98797	KO.LPS_WT.LPS	RAW	ENSMUSG00000053580	4.09863	up
P2ry10b	1.03154	3.11813	11.0663	1.03373e-06	7.98897e-05	6.10456	5.98559	KO.LPS_WT.LPS	RAW	ENSMUSG00000054293	4.09751	up
Prss40	-2.15049	-2.21981	-11.0423	1.05368e-06	8.11975e-05	6.08454	5.97729	KO.LPS_WT.LPS	RAW	ENSMUSG00000037529	4.09046	down
Cd53	-0.831863	6.97578	-11.0111	1.08034e-06	8.29386e-05	6.05838	5.96644	KO.LPS_WT.LPS	RAW	ENSMUSG00000040747	4.08124	down
Antxr1	-1.69084	-2.45811	-11.0086	1.0825e-06	8.29386e-05	6.05628	5.96557	KO.LPS_WT.LPS	RAW	ENSMUSG00000033420	4.08124	down
Cxcl11	-2.47161	-0.152455	-11.0049	1.08566e-06	8.29386e-05	6.05323	5.96431	KO.LPS_WT.LPS	RAW	ENSMUSG00000060183	4.08124	down
Optn	1.70493	-2.60802	11.0015	1.08869e-06	8.29386e-05	6.05031	5.9631	KO.LPS_WT.LPS	RAW	ENSMUSG00000026672	4.08124	up
Zfp799	1.31924	1.10272	10.9878	1.10065e-06	8.34671e-05	6.03886	5.95835	KO.LPS_WT.LPS	RAW	ENSMUSG00000095253	4.07848	up
Cped1	-1.74948	-0.489155	-10.9864	1.10187e-06	8.34671e-05	6.03771	5.95787	KO.LPS_WT.LPS	RAW	ENSMUSG00000062980	4.07848	down
1600014C10Rik	-0.941319	1.41592	-10.9821	1.10567e-06	8.35189e-05	6.03409	5.95637	KO.LPS_WT.LPS	RAW	ENSMUSG00000054676	4.07821	down
Zfp202	1.07654	2.42123	10.9671	1.1191e-06	8.42948e-05	6.02145	5.95113	KO.LPS_WT.LPS	RAW	ENSMUSG00000025602	4.0742	up
Sema4c	-1.37137	0.36795	-10.9607	1.12487e-06	8.44913e-05	6.01606	5.9489	KO.LPS_WT.LPS	RAW	ENSMUSG00000026121	4.07319	down
Rp2	1.45164	3.36572	10.9207	1.16164e-06	8.70094e-05	5.98235	5.93493	KO.LPS_WT.LPS	RAW	ENSMUSG00000060090	4.06043	up
Gm15459	0.712679	9.26273	10.9099	1.17183e-06	8.7527e-05	5.9732	5.93114	KO.LPS_WT.LPS	RAW	ENSMUSG00000100801	4.05786	up
Tnfaip3	1.12512	3.33603	10.8919	1.18895e-06	8.83904e-05	5.958	5.92484	KO.LPS_WT.LPS	RAW	ENSMUSG00000019850	4.05359	up
Paqr7	-1.45274	1.95549	-10.8908	1.19e-06	8.83904e-05	5.95707	5.92445	KO.LPS_WT.LPS	RAW	ENSMUSG00000037348	4.05359	down
Trim55	2.87161	-1.17941	10.8855	1.19511e-06	8.85245e-05	5.95258	5.92259	KO.LPS_WT.LPS	RAW	ENSMUSG00000060913	4.05294	up
Ggt7	-2.8955	-1.53211	-10.8721	1.20815e-06	8.92429e-05	5.9412	5.91788	KO.LPS_WT.LPS	RAW	ENSMUSG00000027603	4.04943	down
Kif17	-1.38822	-0.119338	-10.8487	1.23121e-06	9.06957e-05	5.92138	5.90967	KO.LPS_WT.LPS	RAW	ENSMUSG00000028758	4.04241	down
Gm15687	2.27117	-2.75413	10.8406	1.2393e-06	9.10411e-05	5.91451	5.90682	KO.LPS_WT.LPS	RAW	ENSMUSG00000086643	4.04076	up
Gm41715	2.56444	-2.68082	10.8348	1.24516e-06	9.12204e-05	5.90957	5.90478	KO.LPS_WT.LPS	RAW	ENSMUSG00000117902	4.03991	up
Anpep	-1.79424	0.0945823	-10.7605	1.32276e-06	9.65782e-05	5.84616	5.87852	KO.LPS_WT.LPS	RAW	ENSMUSG00000039062	4.01512	down
Ticam1	0.747525	3.26011	10.758	1.32551e-06	9.65782e-05	5.84397	5.87762	KO.LPS_WT.LPS	RAW	ENSMUSG00000047123	4.01512	up
Hmga2	-0.895578	4.49803	-10.7525	1.3314e-06	9.67438e-05	5.83932	5.87569	KO.LPS_WT.LPS	RAW	ENSMUSG00000056758	4.01438	down
Tiam1	-2.07262	0.0666242	-10.7252	1.36149e-06	9.84349e-05	5.81587	5.86599	KO.LPS_WT.LPS	RAW	ENSMUSG00000002489	4.00685	down
B3glct	-0.870166	1.19963	-10.7247	1.36204e-06	9.84349e-05	5.81545	5.86581	KO.LPS_WT.LPS	RAW	ENSMUSG00000051950	4.00685	down
Col23a1	-1.45356	-2.74062	-10.7089	1.3798e-06	9.9213e-05	5.80185	5.86018	KO.LPS_WT.LPS	RAW	ENSMUSG00000063564	4.00343	down
Mgat4b	-1.14449	4.9716	-10.7038	1.38556e-06	9.9213e-05	5.79749	5.85838	KO.LPS_WT.LPS	RAW	ENSMUSG00000036620	4.00343	down
Tbc1d17	1.31764	1.63575	10.7031	1.38639e-06	9.9213e-05	5.79685	5.85811	KO.LPS_WT.LPS	RAW	ENSMUSG00000038520	4.00343	up
Gpr65	1.26384	3.21907	10.702	1.38765e-06	9.9213e-05	5.7959	5.85772	KO.LPS_WT.LPS	RAW	ENSMUSG00000021886	4.00343	up
S100a10	-2.13272	7.60457	-10.6897	1.4017e-06	9.97759e-05	5.78533	5.85335	KO.LPS_WT.LPS	RAW	ENSMUSG00000041959	4.00097	down
Tceal1	1.10885	-3.0228	10.6812	1.41153e-06	9.97759e-05	5.77799	5.85031	KO.LPS_WT.LPS	RAW	ENSMUSG00000049536	4.00097	up
Ppp2r1b	0.843548	3.78156	10.6796	1.41332e-06	9.97759e-05	5.77666	5.84976	KO.LPS_WT.LPS	RAW	ENSMUSG00000032058	4.00097	up
Srxn1	-0.836053	4.05737	-10.6762	1.41731e-06	9.97759e-05	5.7737	5.84853	KO.LPS_WT.LPS	RAW	ENSMUSG00000032802	4.00097	down
Esyt1	-0.740418	3.38681	-10.6721	1.42205e-06	9.97759e-05	5.7702	5.84708	KO.LPS_WT.LPS	RAW	ENSMUSG00000025366	4.00097	down
Csf2ra	-0.852577	4.30941	-10.6686	1.42622e-06	9.97759e-05	5.76712	5.84581	KO.LPS_WT.LPS	RAW	ENSMUSG00000059326	4.00097	down
Gm26611	2.74557	-2.63554	10.6683	1.42652e-06	9.97759e-05	5.76691	5.84572	KO.LPS_WT.LPS	RAW	ENSMUSG00000097677	4.00097	up
Gask1b	-0.961153	-1.94248	-10.6673	1.42766e-06	9.97759e-05	5.76606	5.84537	KO.LPS_WT.LPS	RAW	ENSMUSG00000027955	4.00097	down
Gm23072	-3.24995	-2.50944	-10.6661	1.4291e-06	9.97759e-05	5.76501	5.84494	KO.LPS_WT.LPS	RAW	ENSMUSG00000088868	4.00097	down
Fst	-1.29363	-2.59184	-10.6533	1.44426e-06	0.000100505	5.75393	5.84036	KO.LPS_WT.LPS	RAW	ENSMUSG00000021765	3.99781	down
Tuba1a	-1.56194	3.13904	-10.6509	1.44707e-06	0.000100505	5.75189	5.83951	KO.LPS_WT.LPS	RAW	ENSMUSG00000072235	3.99781	down
Akna	1.86682	3.75083	10.6418	1.45794e-06	0.000100998	5.74403	5.83626	KO.LPS_WT.LPS	RAW	ENSMUSG00000039158	3.99569	up
Igf2bp1	-1.39397	-2.65317	-10.6288	1.47363e-06	0.000101822	5.73279	5.83161	KO.LPS_WT.LPS	RAW	ENSMUSG00000013415	3.99216	down
Cacng8	-3.35952	1.14508	-10.56	1.56e-06	0.000107511	5.67297	5.80688	KO.LPS_WT.LPS	RAW	ENSMUSG00000053395	3.96855	down
Ifi209	-1.92294	-0.725285	-10.5293	1.60021e-06	0.000109944	5.64624	5.79582	KO.LPS_WT.LPS	RAW	ENSMUSG00000043263	3.95883	down
Them6	-1.38488	4.60628	-10.5269	1.60352e-06	0.000109944	5.64406	5.79492	KO.LPS_WT.LPS	RAW	ENSMUSG00000056665	3.95883	down
Gm9260	-2.74562	1.20042	-10.4969	1.64401e-06	0.000112432	5.61786	5.7841	KO.LPS_WT.LPS	RAW	ENSMUSG00000106239	3.94911	down
Swap70	0.735191	5.21559	10.4824	1.66406e-06	0.000113319	5.60513	5.77883	KO.LPS_WT.LPS	RAW	ENSMUSG00000031015	3.9457	up
Pltp	-1.54186	3.22265	-10.4773	1.67114e-06	0.000113319	5.60066	5.77699	KO.LPS_WT.LPS	RAW	ENSMUSG00000017754	3.9457	down
2410002F23Rik	0.68796	4.9337	10.4762	1.67271e-06	0.000113319	5.59967	5.77658	KO.LPS_WT.LPS	RAW	ENSMUSG00000045411	3.9457	up
Qpct	-2.64498	0.259783	-10.4753	1.67393e-06	0.000113319	5.59891	5.77626	KO.LPS_WT.LPS	RAW	ENSMUSG00000024084	3.9457	down
Amotl2	-2.07436	-1.60746	-10.4712	1.67971e-06	0.000113423	5.59528	5.77476	KO.LPS_WT.LPS	RAW	ENSMUSG00000032531	3.9453	down
Gm50206	0.647035	-3.16017	10.4654	1.68788e-06	0.000113546	5.59019	5.77266	KO.LPS_WT.LPS	RAW	ENSMUSG00000118043	3.94483	up
Carhsp1	-1.00705	3.7275	-10.4638	1.69003e-06	0.000113546	5.58885	5.77211	KO.LPS_WT.LPS	RAW	ENSMUSG00000008393	3.94483	down
Cysltr1	1.56373	2.65657	10.4591	1.69671e-06	0.00011371	5.5847	5.77039	KO.LPS_WT.LPS	RAW	ENSMUSG00000052821	3.9442	up
Ercc1	-1.03311	2.96948	-10.4474	1.71348e-06	0.000114546	5.57436	5.76612	KO.LPS_WT.LPS	RAW	ENSMUSG00000003549	3.94102	down
Gca	1.67984	1.75676	10.4229	1.74903e-06	0.000116631	5.55278	5.7572	KO.LPS_WT.LPS	RAW	ENSMUSG00000026893	3.93319	up
Abtb2	-1.767	-1.28752	-10.4049	1.77565e-06	0.000118112	5.53689	5.75064	KO.LPS_WT.LPS	RAW	ENSMUSG00000032724	3.92771	down
Fam167b	-1.96127	5.19954	-10.3903	1.7975e-06	0.000119269	5.52403	5.74533	KO.LPS_WT.LPS	RAW	ENSMUSG00000050493	3.92347	down
Nt5dc2	-1.27967	3.05116	-10.387	1.80246e-06	0.000119301	5.52114	5.74413	KO.LPS_WT.LPS	RAW	ENSMUSG00000071547	3.92335	down
Slc45a3	-1.83545	-0.86614	-10.3741	1.82222e-06	0.000120311	5.50967	5.7394	KO.LPS_WT.LPS	RAW	ENSMUSG00000026435	3.91969	down
Vopp1	1.63868	-2.67814	10.371	1.82689e-06	0.000120322	5.50698	5.73829	KO.LPS_WT.LPS	RAW	ENSMUSG00000037788	3.91965	up
Gm12039	3.20576	-1.90281	10.3485	1.86192e-06	0.000122329	5.487	5.73004	KO.LPS_WT.LPS	RAW	ENSMUSG00000081868	3.91247	up
Hilpda	-1.74151	3.67723	-10.3407	1.87425e-06	0.000122432	5.48006	5.72717	KO.LPS_WT.LPS	RAW	ENSMUSG00000043421	3.91211	down
Rnf217	1.30744	-0.0211852	10.3406	1.87437e-06	0.000122432	5.47999	5.72714	KO.LPS_WT.LPS	RAW	ENSMUSG00000063760	3.91211	up
Gusb	-0.731893	5.78366	-10.3362	1.88139e-06	0.000122432	5.47606	5.72552	KO.LPS_WT.LPS	RAW	ENSMUSG00000025534	3.91211	down
Oaf	-2.62671	-2.41258	-10.335	1.88334e-06	0.000122432	5.47497	5.72507	KO.LPS_WT.LPS	RAW	ENSMUSG00000032014	3.91211	down
Ppt1	-0.901791	5.21376	-10.333	1.88639e-06	0.000122432	5.47327	5.72437	KO.LPS_WT.LPS	RAW	ENSMUSG00000028657	3.91211	down
Col27a1	-1.21894	-1.8652	-10.3301	1.89105e-06	0.000122438	5.47067	5.7233	KO.LPS_WT.LPS	RAW	ENSMUSG00000045672	3.91208	down
Gm38091	2.39904	-2.49807	10.3234	1.90187e-06	0.000122841	5.46467	5.72082	KO.LPS_WT.LPS	RAW	ENSMUSG00000103247	3.91066	up
Gja1	-1.28693	1.0774	-10.3114	1.9212e-06	0.00012379	5.45404	5.71643	KO.LPS_WT.LPS	RAW	ENSMUSG00000050953	3.90731	down
Zfta	-1.24921	-0.418213	-10.2816	1.97035e-06	0.000126652	5.42746	5.70546	KO.LPS_WT.LPS	RAW	ENSMUSG00000053080	3.89739	down
-	-1.56751	1.89946	-10.2676	1.99401e-06	0.000127865	5.41489	5.70027	KO.LPS_WT.LPS	RAW	ENSMUSG00000120485	3.89325	down
Gstm1	-4.15641	0.910677	-10.254	2.0171e-06	0.00012879	5.40278	5.69527	KO.LPS_WT.LPS	RAW	ENSMUSG00000058135	3.89012	down
Gm50255	-1.83062	-2.86427	-10.2535	2.01806e-06	0.00012879	5.40228	5.69507	KO.LPS_WT.LPS	RAW	ENSMUSG00000118342	3.89012	down
Mir100hg	-1.1015	-2.87739	-10.2478	2.02783e-06	0.000128843	5.3972	5.69297	KO.LPS_WT.LPS	RAW	ENSMUSG00000074415	3.88994	down
Anxa4	-0.986117	4.3998	-10.2474	2.02853e-06	0.000128843	5.39683	5.69282	KO.LPS_WT.LPS	RAW	ENSMUSG00000029994	3.88994	down
Ube2q2	0.735793	4.37553	10.2144	2.08635e-06	0.000132202	5.36725	5.68061	KO.LPS_WT.LPS	RAW	ENSMUSG00000032307	3.87876	up
Mafb	-2.81872	-0.90487	-10.2065	2.10052e-06	0.000132785	5.36012	5.67767	KO.LPS_WT.LPS	RAW	ENSMUSG00000074622	3.87685	down
Tmem38b	-0.97476	5.0722	-10.1825	2.14403e-06	0.00013481	5.33854	5.66877	KO.LPS_WT.LPS	RAW	ENSMUSG00000028420	3.87028	down
Pcdh17	0.854164	-3.05209	10.1808	2.1471e-06	0.00013481	5.33703	5.66815	KO.LPS_WT.LPS	RAW	ENSMUSG00000035566	3.87028	up
Cpne2	-1.45006	1.17158	-10.1805	2.14768e-06	0.00013481	5.33675	5.66803	KO.LPS_WT.LPS	RAW	ENSMUSG00000034361	3.87028	down
Sgsm1	-1.61076	1.90212	-10.1744	2.15882e-06	0.000135192	5.3313	5.66578	KO.LPS_WT.LPS	RAW	ENSMUSG00000042216	3.86905	down
Cerk	-1.03676	1.76512	-10.1713	2.16456e-06	0.000135234	5.32851	5.66463	KO.LPS_WT.LPS	RAW	ENSMUSG00000035891	3.86891	down
Senp8	0.861398	1.364	10.1676	2.17146e-06	0.000135349	5.32516	5.66325	KO.LPS_WT.LPS	RAW	ENSMUSG00000051705	3.86854	up
Stac2	-2.6079	-0.610558	-10.1533	2.19831e-06	0.000136704	5.31222	5.65791	KO.LPS_WT.LPS	RAW	ENSMUSG00000017400	3.86422	down
Cyria	1.70867	-1.79648	10.1461	2.21181e-06	0.000137224	5.30577	5.65525	KO.LPS_WT.LPS	RAW	ENSMUSG00000020589	3.86257	up
Sqstm1	-1.02851	7.01004	-10.1279	2.24675e-06	0.00013907	5.28926	5.64845	KO.LPS_WT.LPS	RAW	ENSMUSG00000015837	3.85677	down
Syne2	1.94426	-1.15955	10.1251	2.2522e-06	0.000139085	5.28671	5.64739	KO.LPS_WT.LPS	RAW	ENSMUSG00000063450	3.85672	up
Synpo2	1.78408	-2.35298	10.1194	2.26331e-06	0.000139449	5.28153	5.64526	KO.LPS_WT.LPS	RAW	ENSMUSG00000050315	3.85559	up
Blnk	1.15075	2.05754	10.0898	2.32158e-06	0.000142585	5.25475	5.63422	KO.LPS_WT.LPS	RAW	ENSMUSG00000061132	3.84593	up
Gm9732	2.02338	0.481535	10.0882	2.32487e-06	0.000142585	5.25326	5.6336	KO.LPS_WT.LPS	RAW	ENSMUSG00000115483	3.84593	up
Lin28b	1.97708	-1.85897	10.0608	2.38049e-06	0.000145492	5.22835	5.62333	KO.LPS_WT.LPS	RAW	ENSMUSG00000063804	3.83716	up
Gm9844	-3.02043	0.126033	-10.0595	2.38316e-06	0.000145492	5.22718	5.62285	KO.LPS_WT.LPS	RAW	ENSMUSG00000091955	3.83716	down
Znf41-ps	2.61137	-0.915687	10.052	2.39859e-06	0.000145874	5.22037	5.62004	KO.LPS_WT.LPS	RAW	ENSMUSG00000084350	3.83602	up
Clic1	-1.54937	7.33579	-10.0512	2.40032e-06	0.000145874	5.21961	5.61973	KO.LPS_WT.LPS	RAW	ENSMUSG00000007041	3.83602	down
Gm14817	1.3896	-2.72483	10.0448	2.41365e-06	0.000146223	5.21378	5.61733	KO.LPS_WT.LPS	RAW	ENSMUSG00000085669	3.83498	up
Ninj1	-1.71661	5.23161	-10.0432	2.417e-06	0.000146223	5.21232	5.61672	KO.LPS_WT.LPS	RAW	ENSMUSG00000037966	3.83498	down
Dennd2d	0.756678	3.55838	10.027	2.45118e-06	0.000147946	5.19752	5.61062	KO.LPS_WT.LPS	RAW	ENSMUSG00000027901	3.8299	up
Eml5	2.09057	-0.102107	10.0245	2.45655e-06	0.000147946	5.19521	5.60967	KO.LPS_WT.LPS	RAW	ENSMUSG00000051166	3.8299	up
Ralgds	-1.121	3.12748	-10.004	2.5006e-06	0.000150155	5.17649	5.60196	KO.LPS_WT.LPS	RAW	ENSMUSG00000026821	3.82346	down
Sh2d5	-1.96193	1.57643	-10.0022	2.50445e-06	0.000150155	5.17486	5.60129	KO.LPS_WT.LPS	RAW	ENSMUSG00000045349	3.82346	down
H2-M3	-1.28479	3.45876	-9.98795	2.53571e-06	0.000151689	5.16179	5.5959	KO.LPS_WT.LPS	RAW	ENSMUSG00000016206	3.81905	down
Sdcbp	-0.662931	5.60553	-9.98309	2.54645e-06	0.000151872	5.15734	5.59407	KO.LPS_WT.LPS	RAW	ENSMUSG00000028249	3.81852	down
Gm34084	1.24798	-2.98801	9.98094	2.55123e-06	0.000151872	5.15536	5.59325	KO.LPS_WT.LPS	RAW	ENSMUSG00000113010	3.81852	up
Srpr	0.728344	6.07557	9.97887	2.55582e-06	0.000151872	5.15346	5.59247	KO.LPS_WT.LPS	RAW	ENSMUSG00000032042	3.81852	up
Irf7	-0.814622	3.39063	-9.97345	2.5679e-06	0.000152252	5.14849	5.59042	KO.LPS_WT.LPS	RAW	ENSMUSG00000025498	3.81744	down
Nr4a1	-1.54955	0.485679	-9.95645	2.60622e-06	0.000153963	5.13288	5.58399	KO.LPS_WT.LPS	RAW	ENSMUSG00000023034	3.81258	down
Dcstamp	-0.854384	3.771	-9.95446	2.61076e-06	0.000153963	5.13105	5.58323	KO.LPS_WT.LPS	RAW	ENSMUSG00000022303	3.81258	down
Gbp2b	-1.73472	-0.11507	-9.95302	2.61403e-06	0.000153963	5.12972	5.58269	KO.LPS_WT.LPS	RAW	ENSMUSG00000040264	3.81258	down
Fcho1	2.91528	-1.03541	9.94842	2.62456e-06	0.000154243	5.12549	5.58094	KO.LPS_WT.LPS	RAW	ENSMUSG00000070000	3.81179	up
Dhfr	-0.860258	3.41107	-9.94282	2.63741e-06	0.000154659	5.12034	5.57882	KO.LPS_WT.LPS	RAW	ENSMUSG00000021707	3.81063	down
Tgtp2	-2.07502	-2.32664	-9.92778	2.67228e-06	0.000156361	5.10649	5.57312	KO.LPS_WT.LPS	RAW	ENSMUSG00000078921	3.80587	down
Zbtb44	0.963109	2.62914	9.9158	2.70043e-06	0.000157662	5.09544	5.56857	KO.LPS_WT.LPS	RAW	ENSMUSG00000047412	3.80227	up
Zcwpw1	-2.67638	-0.888806	-9.90202	2.73321e-06	0.000159229	5.08272	5.56333	KO.LPS_WT.LPS	RAW	ENSMUSG00000037108	3.79798	down
Chsy3	1.85161	-2.59279	9.88575	2.77247e-06	0.000161165	5.06768	5.55713	KO.LPS_WT.LPS	RAW	ENSMUSG00000058152	3.79273	up
Ogfrl1	-0.758291	1.96401	-9.87342	2.80264e-06	0.000162565	5.05626	5.55243	KO.LPS_WT.LPS	RAW	ENSMUSG00000026158	3.78897	down
Tgfbr1	2.13269	2.36504	9.85095	2.85853e-06	0.000165449	5.03543	5.54386	KO.LPS_WT.LPS	RAW	ENSMUSG00000007613	3.78134	up
Mx1	-1.97027	-1.15357	-9.831	2.90919e-06	0.000168017	5.01691	5.53623	KO.LPS_WT.LPS	RAW	ENSMUSG00000000386	3.77465	down
Pde4b	0.908127	1.31106	9.81909	2.93991e-06	0.000169367	5.00582	5.53167	KO.LPS_WT.LPS	RAW	ENSMUSG00000028525	3.77117	up
Zwilch	0.965483	4.16864	9.81703	2.94525e-06	0.000169367	5.00391	5.53088	KO.LPS_WT.LPS	RAW	ENSMUSG00000032400	3.77117	up
Lmna	-1.48709	6.58191	-9.81158	2.95945e-06	0.000169464	4.99883	5.52879	KO.LPS_WT.LPS	RAW	ENSMUSG00000028063	3.77092	down
Dnase1l1	-1.12321	3.44308	-9.81152	2.9596e-06	0.000169464	4.99878	5.52877	KO.LPS_WT.LPS	RAW	ENSMUSG00000019088	3.77092	down
E430024P14Rik	1.78641	-1.70803	9.78375	3.03315e-06	0.000173304	4.97288	5.51811	KO.LPS_WT.LPS	RAW	ENSMUSG00000090069	3.76119	up
Zfp345	2.30935	-1.48821	9.75977	3.09825e-06	0.000176646	4.95047	5.50888	KO.LPS_WT.LPS	RAW	ENSMUSG00000074731	3.7529	up
Gm2427	2.70626	-1.12923	9.74995	3.12537e-06	0.000177814	4.94127	5.5051	KO.LPS_WT.LPS	RAW	ENSMUSG00000101751	3.75003	up
Plp2	-1.28404	7.29224	-9.73931	3.15503e-06	0.00017912	4.93131	5.501	KO.LPS_WT.LPS	RAW	ENSMUSG00000031146	3.74686	down
Slc66a2	-1.15211	1.69451	-9.73345	3.17151e-06	0.000179554	4.92581	5.49873	KO.LPS_WT.LPS	RAW	ENSMUSG00000034006	3.7458	down
Cnn2	-3.46196	-0.569443	-9.73151	3.17698e-06	0.000179554	4.92399	5.49798	KO.LPS_WT.LPS	RAW	ENSMUSG00000004665	3.7458	down
Fads2	-0.585655	7.15449	-9.72882	3.18458e-06	0.000179554	4.92147	5.49695	KO.LPS_WT.LPS	RAW	ENSMUSG00000024665	3.7458	down
Ubtd1	-1.36811	3.49644	-9.72707	3.18954e-06	0.000179554	4.91982	5.49627	KO.LPS_WT.LPS	RAW	ENSMUSG00000025171	3.7458	down
Mpp1	-0.699792	3.22935	-9.72159	3.20513e-06	0.000180053	4.91468	5.49415	KO.LPS_WT.LPS	RAW	ENSMUSG00000031402	3.7446	down
Cpq	1.66041	-0.567868	9.70682	3.24754e-06	0.000182053	4.9008	5.48845	KO.LPS_WT.LPS	RAW	ENSMUSG00000039007	3.7398	up
Ccl25	1.06633	0.160325	9.69519	3.28136e-06	0.000183564	4.88986	5.48395	KO.LPS_WT.LPS	RAW	ENSMUSG00000023235	3.73621	up
Gm9497	1.54718	-2.93513	9.66437	3.37291e-06	0.000188291	4.86081	5.472	KO.LPS_WT.LPS	RAW	ENSMUSG00000106068	3.72517	up
Galm	-1.73694	0.186177	-9.65442	3.40306e-06	0.000189579	4.85142	5.46813	KO.LPS_WT.LPS	RAW	ENSMUSG00000035473	3.72221	down
Tnfaip8l2	-1.8037	3.95995	-9.63883	3.4509e-06	0.000191844	4.83667	5.46207	KO.LPS_WT.LPS	RAW	ENSMUSG00000013707	3.71705	down
Pafah1b2	0.657664	4.84705	9.62498	3.49403e-06	0.000193839	4.82356	5.45667	KO.LPS_WT.LPS	RAW	ENSMUSG00000003131	3.71256	up
AA414768	-1.13369	3.17008	-9.61533	3.52441e-06	0.00019512	4.81442	5.45291	KO.LPS_WT.LPS	RAW	ENSMUSG00000083307	3.7097	down
Rin3	0.814484	1.99797	9.60652	3.5524e-06	0.00019622	4.80606	5.44948	KO.LPS_WT.LPS	RAW	ENSMUSG00000044456	3.70726	up
Cfp	-1.70319	6.02989	-9.60272	3.56455e-06	0.00019622	4.80246	5.448	KO.LPS_WT.LPS	RAW	ENSMUSG00000001128	3.70726	down
Zfp599	1.69931	0.0992846	9.60217	3.56631e-06	0.00019622	4.80193	5.44778	KO.LPS_WT.LPS	RAW	ENSMUSG00000062794	3.70726	up
Igfbp4	-1.36928	3.84639	-9.59745	3.58148e-06	0.00019665	4.79745	5.44594	KO.LPS_WT.LPS	RAW	ENSMUSG00000017493	3.7063	down
Ms4a6b	-1.19462	1.86715	-9.58278	3.62907e-06	0.000198855	4.78351	5.4402	KO.LPS_WT.LPS	RAW	ENSMUSG00000024677	3.70146	down
Trem2	-1.2264	5.07573	-9.5776	3.64605e-06	0.000199362	4.77858	5.43818	KO.LPS_WT.LPS	RAW	ENSMUSG00000023992	3.70036	down
Gm19026	2.11787	-1.77756	9.57541	3.65323e-06	0.000199362	4.7765	5.43732	KO.LPS_WT.LPS	RAW	ENSMUSG00000103845	3.70036	up
Lyz1	-4.94647	0.558266	-9.55921	3.70697e-06	0.000201883	4.76107	5.43098	KO.LPS_WT.LPS	RAW	ENSMUSG00000069515	3.6949	down
Marveld1	-1.76608	2.01796	-9.54017	3.77125e-06	0.000204966	4.74291	5.42351	KO.LPS_WT.LPS	RAW	ENSMUSG00000044345	3.68832	down
7SK	3.67872	-1.08532	9.53612	3.78511e-06	0.000205302	4.73903	5.42192	KO.LPS_WT.LPS	RAW	ENSMUSG00002075137	3.68761	up
Kat6b	3.12358	0.505186	9.52962	3.80741e-06	0.00020574	4.73283	5.41937	KO.LPS_WT.LPS	RAW	ENSMUSG00000021767	3.68668	up
Ppp2r3a	1.82782	-0.0844667	9.52928	3.80858e-06	0.00020574	4.7325	5.41924	KO.LPS_WT.LPS	RAW	ENSMUSG00000043154	3.68668	up
Ighj1	2.3182	5.25256	9.52616	3.81935e-06	0.000205906	4.72952	5.41801	KO.LPS_WT.LPS	RAW	ENSMUSG00000076621	3.68633	up
Chordc1	0.625656	4.48595	9.52049	3.839e-06	0.000206549	4.7241	5.41578	KO.LPS_WT.LPS	RAW	ENSMUSG00000001774	3.68498	up
Zdhhc14	-0.943777	1.49884	-9.51694	3.85135e-06	0.000206797	4.7207	5.41439	KO.LPS_WT.LPS	RAW	ENSMUSG00000034265	3.68445	down
Gnpda1	-0.755604	2.35049	-9.51152	3.87028e-06	0.000207398	4.71552	5.41226	KO.LPS_WT.LPS	RAW	ENSMUSG00000052102	3.6832	down
Alpk2	0.949355	-1.92375	9.49479	3.92944e-06	0.000209717	4.69949	5.40567	KO.LPS_WT.LPS	RAW	ENSMUSG00000032845	3.67837	up
Il2rg	0.826242	4.6838	9.49357	3.9338e-06	0.000209717	4.69832	5.40519	KO.LPS_WT.LPS	RAW	ENSMUSG00000031304	3.67837	up
Gmpr	-1.69421	2.28813	-9.49265	3.93709e-06	0.000209717	4.69744	5.40482	KO.LPS_WT.LPS	RAW	ENSMUSG00000000253	3.67837	down
Kcnj2	1.79156	2.1339	9.48726	3.95639e-06	0.000210326	4.69227	5.4027	KO.LPS_WT.LPS	RAW	ENSMUSG00000041695	3.67711	up
Rab21	-0.675923	4.1278	-9.46799	4.02626e-06	0.000213616	4.67377	5.3951	KO.LPS_WT.LPS	RAW	ENSMUSG00000020132	3.67037	down
Gpsm3	-1.10587	3.83604	-9.46292	4.04487e-06	0.000214178	4.66889	5.3931	KO.LPS_WT.LPS	RAW	ENSMUSG00000034786	3.66923	down
Mapk3	-0.982495	4.90831	-9.45405	4.07767e-06	0.000215488	4.66036	5.38959	KO.LPS_WT.LPS	RAW	ENSMUSG00000063065	3.66658	down
Gm24837	4.4592	-1.29534	9.4429	4.1193e-06	0.000217258	4.64962	5.38518	KO.LPS_WT.LPS	RAW	ENSMUSG00000089308	3.66302	up
Vsir	0.696505	2.96112	9.43846	4.136e-06	0.00021771	4.64534	5.38342	KO.LPS_WT.LPS	RAW	ENSMUSG00000020101	3.66212	up
St14	-1.5749	-0.192964	-9.42869	4.17301e-06	0.000219227	4.63593	5.37955	KO.LPS_WT.LPS	RAW	ENSMUSG00000031995	3.65911	down
Pirb	-1.88182	-1.70706	-9.42502	4.18703e-06	0.000219532	4.63238	5.37809	KO.LPS_WT.LPS	RAW	ENSMUSG00000058818	3.6585	down
Marchf11	-1.45724	-2.33563	-9.41944	4.20843e-06	0.000220222	4.62699	5.37588	KO.LPS_WT.LPS	RAW	ENSMUSG00000022269	3.65714	down
Ints14	0.666209	4.91789	9.41176	4.23803e-06	0.000221338	4.61958	5.37284	KO.LPS_WT.LPS	RAW	ENSMUSG00000034263	3.65494	up
Irf2bp2	-1.15603	2.30009	-9.40642	4.25879e-06	0.000221988	4.61442	5.37071	KO.LPS_WT.LPS	RAW	ENSMUSG00000051495	3.65367	down
Mpp3	-1.17053	-2.62343	-9.39701	4.29558e-06	0.00022347	4.60532	5.36698	KO.LPS_WT.LPS	RAW	ENSMUSG00000052373	3.65078	down
Shb	-1.50392	1.2828	-9.37855	4.36884e-06	0.00022684	4.58744	5.35963	KO.LPS_WT.LPS	RAW	ENSMUSG00000044813	3.64428	down
Slc11a1	-1.05285	3.01884	-9.37357	4.38882e-06	0.000227436	4.58262	5.35765	KO.LPS_WT.LPS	RAW	ENSMUSG00000026177	3.64314	down
Mtdh	0.8725	5.15715	9.36611	4.41896e-06	0.000228555	4.57538	5.35468	KO.LPS_WT.LPS	RAW	ENSMUSG00000022255	3.64101	up
Gm26693	2.95708	-2.31374	9.34683	4.4979e-06	0.000232189	4.55666	5.34699	KO.LPS_WT.LPS	RAW	ENSMUSG00000097030	3.63416	up
Arhgap4	-1.31866	-0.691857	-9.34188	4.51839e-06	0.000232411	4.55185	5.34502	KO.LPS_WT.LPS	RAW	ENSMUSG00000031389	3.63374	down
Adam3	1.99091	1.14854	9.33969	4.52752e-06	0.000232411	4.54972	5.34414	KO.LPS_WT.LPS	RAW	ENSMUSG00000031553	3.63374	up
Casp3	-0.868887	3.62754	-9.33751	4.53658e-06	0.000232411	4.5476	5.34327	KO.LPS_WT.LPS	RAW	ENSMUSG00000031628	3.63374	down
Ubxn2a	1.30898	4.45346	9.33742	4.53696e-06	0.000232411	4.54751	5.34323	KO.LPS_WT.LPS	RAW	ENSMUSG00000020634	3.63374	up
Pik3r3	1.47701	-0.948392	9.33295	4.55567e-06	0.000232923	4.54316	5.34145	KO.LPS_WT.LPS	RAW	ENSMUSG00000028698	3.63279	up
Agmo	-1.18681	1.51463	-9.31829	4.61756e-06	0.000234969	4.52889	5.33559	KO.LPS_WT.LPS	RAW	ENSMUSG00000050103	3.62899	down
Tnfrsf23	-1.25254	1.51149	-9.31772	4.62e-06	0.000234969	4.52833	5.33536	KO.LPS_WT.LPS	RAW	ENSMUSG00000037613	3.62899	down
Med17	0.628383	4.33489	9.31724	4.62204e-06	0.000234969	4.52786	5.33517	KO.LPS_WT.LPS	RAW	ENSMUSG00000031935	3.62899	up
Psmb9	-1.4948	1.5517	-9.30727	4.66474e-06	0.000236689	4.51814	5.33117	KO.LPS_WT.LPS	RAW	ENSMUSG00000096727	3.62582	down
Plpp2	-1.28316	3.64341	-9.29474	4.71899e-06	0.000238988	4.50591	5.32615	KO.LPS_WT.LPS	RAW	ENSMUSG00000052151	3.62162	down
Kyat3	-1.40777	-0.19758	-9.28474	4.76278e-06	0.00024075	4.49613	5.32214	KO.LPS_WT.LPS	RAW	ENSMUSG00000040213	3.61843	down
Lgals3	-1.76088	7.93561	-9.27731	4.79558e-06	0.00024161	4.48888	5.31916	KO.LPS_WT.LPS	RAW	ENSMUSG00000050335	3.61688	down
Trp53i11	-1.42764	1.62898	-9.2768	4.79787e-06	0.00024161	4.48837	5.31895	KO.LPS_WT.LPS	RAW	ENSMUSG00000068735	3.61688	down
Glrx	-1.34968	1.97424	-9.25636	4.88948e-06	0.000245761	4.46836	5.31074	KO.LPS_WT.LPS	RAW	ENSMUSG00000021591	3.60949	down
Ube2l6	-1.53044	4.10676	-9.24392	4.94619e-06	0.000248145	4.45616	5.30573	KO.LPS_WT.LPS	RAW	ENSMUSG00000027078	3.60529	down
Dusp1	1.05573	1.65977	9.23879	4.96981e-06	0.000248451	4.45112	5.30366	KO.LPS_WT.LPS	RAW	ENSMUSG00000024190	3.60476	up
Mtfmt	0.687592	3.4497	9.23783	4.97422e-06	0.000248451	4.45018	5.30327	KO.LPS_WT.LPS	RAW	ENSMUSG00000059183	3.60476	up
Selenom	-1.1773	2.96465	-9.23517	4.98651e-06	0.000248451	4.44757	5.3022	KO.LPS_WT.LPS	RAW	ENSMUSG00000075702	3.60476	down
D630023F18Rik	-1.72489	-0.678339	-9.23348	4.99434e-06	0.000248451	4.44591	5.30152	KO.LPS_WT.LPS	RAW	ENSMUSG00000044816	3.60476	down
Fam20c	-0.939443	1.75446	-9.23253	4.99876e-06	0.000248451	4.44497	5.30114	KO.LPS_WT.LPS	RAW	ENSMUSG00000025854	3.60476	down
Alox5ap	-1.42696	5.7808	-9.22133	5.05106e-06	0.000250585	4.43396	5.29662	KO.LPS_WT.LPS	RAW	ENSMUSG00000060063	3.60105	down
Gnat2	1.49066	-0.698051	9.21087	5.1004e-06	0.000252283	4.42367	5.2924	KO.LPS_WT.LPS	RAW	ENSMUSG00000009108	3.59811	up
Zfand5	0.610904	3.19039	9.21008	5.10416e-06	0.000252283	4.42289	5.29208	KO.LPS_WT.LPS	RAW	ENSMUSG00000024750	3.59811	up
Snx19	0.900776	3.38453	9.1914	5.1937e-06	0.000256235	4.40449	5.28452	KO.LPS_WT.LPS	RAW	ENSMUSG00000031993	3.59136	up
Tap1	-0.905045	3.00476	-9.18572	5.22126e-06	0.000257121	4.39889	5.28222	KO.LPS_WT.LPS	RAW	ENSMUSG00000037321	3.58986	down
Gm14127	2.00716	-2.40293	9.16751	5.31072e-06	0.000261045	4.38091	5.27485	KO.LPS_WT.LPS	RAW	ENSMUSG00000082740	3.58328	up
Tpbg	-2.15605	-2.46318	-9.1453	5.42216e-06	0.000266034	4.35893	5.26583	KO.LPS_WT.LPS	RAW	ENSMUSG00000035274	3.57506	down
Cdc42ep2	-2.04801	0.168014	-9.13079	5.49629e-06	0.000269177	4.34455	5.25993	KO.LPS_WT.LPS	RAW	ENSMUSG00000045664	3.56996	down
Ereg	-1.45158	-2.95903	-9.12122	5.54585e-06	0.000271108	4.33505	5.25603	KO.LPS_WT.LPS	RAW	ENSMUSG00000029377	3.56686	down
Gm49730	2.41928	-2.01154	9.10809	5.61457e-06	0.000273966	4.32201	5.25068	KO.LPS_WT.LPS	RAW	ENSMUSG00000116639	3.5623	up
Hyou1	0.863332	6.18969	9.0942	5.6883e-06	0.000276838	4.3082	5.24502	KO.LPS_WT.LPS	RAW	ENSMUSG00000032115	3.55777	up
Itprip	-1.04241	1.7522	-9.09253	5.69724e-06	0.000276838	4.30654	5.24434	KO.LPS_WT.LPS	RAW	ENSMUSG00000117975	3.55777	down
Rasgrp4	-2.63125	-1.25363	-9.09118	5.70447e-06	0.000276838	4.30519	5.24378	KO.LPS_WT.LPS	RAW	ENSMUSG00000030589	3.55777	down
Atp1b3	-0.948276	7.90161	-9.08589	5.73294e-06	0.000277715	4.29992	5.24162	KO.LPS_WT.LPS	RAW	ENSMUSG00000032412	3.5564	down
Dpep2nb	1.18285	-2.30858	9.08178	5.75511e-06	0.000278181	4.29584	5.23995	KO.LPS_WT.LPS	RAW	ENSMUSG00000115768	3.55567	up
Dock9	2.33436	-0.828317	9.08026	5.76336e-06	0.000278181	4.29432	5.23932	KO.LPS_WT.LPS	RAW	ENSMUSG00000025558	3.55567	up
Rbm43	-0.700674	3.48064	-9.07364	5.79939e-06	0.00027938	4.28772	5.23662	KO.LPS_WT.LPS	RAW	ENSMUSG00000036249	3.5538	down
Slc9a9	1.15901	-0.151221	9.07187	5.8091e-06	0.00027938	4.28595	5.23589	KO.LPS_WT.LPS	RAW	ENSMUSG00000031129	3.5538	up
Nradd	-1.49805	1.55283	-9.06469	5.84848e-06	0.000280769	4.2788	5.23296	KO.LPS_WT.LPS	RAW	ENSMUSG00000032491	3.55165	down
Thbs4	-0.851596	-2.6906	-9.04065	5.98266e-06	0.000286696	4.25477	5.22311	KO.LPS_WT.LPS	RAW	ENSMUSG00000021702	3.54258	down
Ift43	-1.83632	1.79364	-9.03165	6.03378e-06	0.000288628	4.24576	5.21941	KO.LPS_WT.LPS	RAW	ENSMUSG00000007867	3.53966	down
Grhpr	-1.05797	3.28275	-9.02836	6.05252e-06	0.000289008	4.24248	5.21806	KO.LPS_WT.LPS	RAW	ENSMUSG00000035637	3.53909	down
Gdpd1	-2.77071	-0.188539	-8.99826	6.2275e-06	0.000296833	4.21229	5.20569	KO.LPS_WT.LPS	RAW	ENSMUSG00000061666	3.52749	down
Tap2	-1.05727	2.2489	-8.98605	6.30005e-06	0.000299757	4.20002	5.20066	KO.LPS_WT.LPS	RAW	ENSMUSG00000024339	3.52323	down
Cd69	1.15581	-1.2371	8.98248	6.32147e-06	0.000299958	4.19643	5.19918	KO.LPS_WT.LPS	RAW	ENSMUSG00000030156	3.52294	up
Txlnb	1.30638	-1.94723	8.9816	6.32672e-06	0.000299958	4.19555	5.19882	KO.LPS_WT.LPS	RAW	ENSMUSG00000039891	3.52294	up
Baiap2	-1.04044	1.03973	-8.9704	6.39442e-06	0.000302632	4.18427	5.1942	KO.LPS_WT.LPS	RAW	ENSMUSG00000025372	3.51909	down
Ifitm6	-3.10151	2.37198	-8.9684	6.40656e-06	0.00030267	4.18227	5.19338	KO.LPS_WT.LPS	RAW	ENSMUSG00000059108	3.51903	down
Ethe1	-1.51311	2.86294	-8.96073	6.45347e-06	0.000303856	4.17454	5.19021	KO.LPS_WT.LPS	RAW	ENSMUSG00000064254	3.51733	down
Msi1	1.32754	-1.05871	8.96058	6.45439e-06	0.000303856	4.17439	5.19014	KO.LPS_WT.LPS	RAW	ENSMUSG00000054256	3.51733	up
Marcksl1	-1.09533	7.15186	-8.9583	6.4684e-06	0.000303981	4.17209	5.1892	KO.LPS_WT.LPS	RAW	ENSMUSG00000047945	3.51715	down
Itm2b	-1.03673	5.23332	-8.95349	6.49809e-06	0.00030484	4.16724	5.18721	KO.LPS_WT.LPS	RAW	ENSMUSG00000022108	3.51593	down
Tiam2	1.53455	-0.790877	8.94999	6.51979e-06	0.000305322	4.16371	5.18577	KO.LPS_WT.LPS	RAW	ENSMUSG00000023800	3.51524	up
Abcc3	-1.89378	-1.87153	-8.94447	6.55414e-06	0.000306395	4.15814	5.18348	KO.LPS_WT.LPS	RAW	ENSMUSG00000020865	3.51372	down
Card19	-1.18041	5.45419	-8.93438	6.61751e-06	0.000308817	4.14794	5.17931	KO.LPS_WT.LPS	RAW	ENSMUSG00000037960	3.5103	down
Gm48770	0.889524	-3.09955	8.92429	6.6815e-06	0.00031126	4.13775	5.17513	KO.LPS_WT.LPS	RAW	ENSMUSG00000114857	3.50688	up
Chst1	-2.53483	-0.84248	-8.92059	6.70512e-06	0.000311817	4.13401	5.17359	KO.LPS_WT.LPS	RAW	ENSMUSG00000027221	3.5061	down
Hadh	-1.03032	3.09143	-8.91088	6.76763e-06	0.000313639	4.12418	5.16956	KO.LPS_WT.LPS	RAW	ENSMUSG00000027984	3.50357	down
Dok2	-1.18598	5.61462	-8.9087	6.78173e-06	0.000313639	4.12197	5.16866	KO.LPS_WT.LPS	RAW	ENSMUSG00000022102	3.50357	down
Gm16332	1.95474	-0.579709	8.9084	6.78368e-06	0.000313639	4.12167	5.16853	KO.LPS_WT.LPS	RAW	ENSMUSG00000089991	3.50357	up
Lrrc75a	-1.06961	3.07991	-8.90724	6.79121e-06	0.000313639	4.12049	5.16805	KO.LPS_WT.LPS	RAW	ENSMUSG00000046417	3.50357	down
Mt1	-1.49648	6.92236	-8.89565	6.86691e-06	0.000316588	4.10874	5.16324	KO.LPS_WT.LPS	RAW	ENSMUSG00000031765	3.49951	down
Cep57	0.673544	3.92378	8.88807	6.91688e-06	0.000318343	4.10106	5.16009	KO.LPS_WT.LPS	RAW	ENSMUSG00000031922	3.4971	up
Gm6166	-1.32483	6.04167	-8.87927	6.97546e-06	0.000320488	4.09212	5.15643	KO.LPS_WT.LPS	RAW	ENSMUSG00000074280	3.49419	down
Acap1	-1.34736	-1.26678	-8.87446	7.00769e-06	0.000321416	4.08724	5.15443	KO.LPS_WT.LPS	RAW	ENSMUSG00000001588	3.49293	down
Cebpb	-1.60635	4.93961	-8.86587	7.06564e-06	0.00032305	4.07851	5.15085	KO.LPS_WT.LPS	RAW	ENSMUSG00000056501	3.49073	down
Zfp827	1.35504	2.34891	8.8656	7.06746e-06	0.00032305	4.07824	5.15074	KO.LPS_WT.LPS	RAW	ENSMUSG00000071064	3.49073	up
Ncf2	-0.787784	3.55658	-8.86293	7.08565e-06	0.000323328	4.07551	5.14962	KO.LPS_WT.LPS	RAW	ENSMUSG00000026480	3.49036	down
Klf10	-1.16935	1.87805	-8.85609	7.13229e-06	0.000324902	4.06856	5.14677	KO.LPS_WT.LPS	RAW	ENSMUSG00000037465	3.48825	down
Chrm4	1.47804	2.55202	8.85296	7.15381e-06	0.000325177	4.06537	5.14546	KO.LPS_WT.LPS	RAW	ENSMUSG00000040495	3.48788	up
Dusp5	-1.86668	1.80769	-8.85167	7.16264e-06	0.000325177	4.06406	5.14493	KO.LPS_WT.LPS	RAW	ENSMUSG00000034765	3.48788	down
Msrb1	-1.39073	3.62497	-8.84559	7.20461e-06	0.000326528	4.05787	5.14239	KO.LPS_WT.LPS	RAW	ENSMUSG00000075705	3.48608	down
BC028528	-1.56975	2.59771	-8.84256	7.22565e-06	0.000326783	4.05478	5.14112	KO.LPS_WT.LPS	RAW	ENSMUSG00000038543	3.48574	down
Nlgn2	-1.15624	-0.2867	-8.84002	7.2433e-06	0.000326783	4.05219	5.14006	KO.LPS_WT.LPS	RAW	ENSMUSG00000051790	3.48574	down
Mapk12	-2.2432	-1.31555	-8.8395	7.24691e-06	0.000326783	4.05166	5.13985	KO.LPS_WT.LPS	RAW	ENSMUSG00000022610	3.48574	down
Asap1	1.43438	3.2872	8.82682	7.33589e-06	0.000329756	4.03873	5.13455	KO.LPS_WT.LPS	RAW	ENSMUSG00000022377	3.48181	up
Ccr1	-2.61044	-1.84345	-8.82587	7.34265e-06	0.000329756	4.03775	5.13415	KO.LPS_WT.LPS	RAW	ENSMUSG00000025804	3.48181	down
Snx2	-0.631483	5.40877	-8.82485	7.34984e-06	0.000329756	4.03671	5.13372	KO.LPS_WT.LPS	RAW	ENSMUSG00000034484	3.48181	down
Ryk	-0.782991	4.48033	-8.82178	7.37164e-06	0.000330098	4.03357	5.13244	KO.LPS_WT.LPS	RAW	ENSMUSG00000032547	3.48136	down
Ptgr1	-1.82138	1.66803	-8.81907	7.3909e-06	0.000330098	4.03081	5.1313	KO.LPS_WT.LPS	RAW	ENSMUSG00000028378	3.48136	down
Appl1	1.13971	3.36928	8.81856	7.39449e-06	0.000330098	4.03029	5.13109	KO.LPS_WT.LPS	RAW	ENSMUSG00000040760	3.48136	up
Phlda1	-1.41548	1.39958	-8.81082	7.44991e-06	0.000331553	4.02238	5.12785	KO.LPS_WT.LPS	RAW	ENSMUSG00000020205	3.47945	down
Ublcp1	-0.790306	3.06886	-8.81054	7.45189e-06	0.000331553	4.0221	5.12773	KO.LPS_WT.LPS	RAW	ENSMUSG00000041231	3.47945	down
Pias1	0.993829	3.09241	8.79854	7.53869e-06	0.000334858	4.00982	5.1227	KO.LPS_WT.LPS	RAW	ENSMUSG00000032405	3.47514	up
Sema4b	-1.08945	1.91743	-8.79657	7.55306e-06	0.00033494	4.0078	5.12188	KO.LPS_WT.LPS	RAW	ENSMUSG00000030539	3.47503	down
Serpinb8	-0.992928	3.0186	-8.78546	7.63454e-06	0.000337993	3.99643	5.11722	KO.LPS_WT.LPS	RAW	ENSMUSG00000026315	3.47109	down
Spats2l	-1.23901	-2.85739	-8.7726	7.73013e-06	0.000341659	3.98323	5.11181	KO.LPS_WT.LPS	RAW	ENSMUSG00000038305	3.46641	down
Fah	-2.6816	-0.606807	-8.76138	7.81456e-06	0.000344397	3.97172	5.1071	KO.LPS_WT.LPS	RAW	ENSMUSG00000030630	3.46294	down
Slc41a2	-0.870204	1.87972	-8.76094	7.81784e-06	0.000344397	3.97127	5.10691	KO.LPS_WT.LPS	RAW	ENSMUSG00000034591	3.46294	down
Bcl2l11	1.0601	3.01999	8.75537	7.86014e-06	0.000345391	3.96555	5.10457	KO.LPS_WT.LPS	RAW	ENSMUSG00000027381	3.46169	up
Otor	-2.90632	-2.20219	-8.75457	7.86624e-06	0.000345391	3.96473	5.10423	KO.LPS_WT.LPS	RAW	ENSMUSG00000027416	3.46169	down
Hap1	-1.79654	0.229936	-8.74929	7.90666e-06	0.00034626	3.95929	5.10201	KO.LPS_WT.LPS	RAW	ENSMUSG00000006930	3.4606	down
Nme7	-0.75111	1.91347	-8.7486	7.91193e-06	0.00034626	3.95859	5.10172	KO.LPS_WT.LPS	RAW	ENSMUSG00000026575	3.4606	down
Gm37498	1.06029	-2.97595	8.74587	7.93291e-06	0.000346611	3.95578	5.10057	KO.LPS_WT.LPS	RAW	ENSMUSG00000103907	3.46016	up
Maml2	1.571	-0.542993	8.74373	7.9494e-06	0.000346765	3.95358	5.09967	KO.LPS_WT.LPS	RAW	ENSMUSG00000031925	3.45996	up
Nucb2	-1.06807	3.31894	-8.73763	7.99662e-06	0.000348257	3.9473	5.09709	KO.LPS_WT.LPS	RAW	ENSMUSG00000030659	3.4581	down
Klf6	-0.720394	4.02996	-8.73313	8.03163e-06	0.000349213	3.94266	5.0952	KO.LPS_WT.LPS	RAW	ENSMUSG00000000078	3.45691	down
Foxred2	1.0426	2.32979	8.72485	8.09645e-06	0.000351268	3.93414	5.09171	KO.LPS_WT.LPS	RAW	ENSMUSG00000016552	3.45436	up
Tmem176a	1.08572	2.5801	8.72375	8.10516e-06	0.000351268	3.933	5.09124	KO.LPS_WT.LPS	RAW	ENSMUSG00000023367	3.45436	up
Fes	-0.739498	3.82301	-8.71408	8.18175e-06	0.000354013	3.92303	5.08715	KO.LPS_WT.LPS	RAW	ENSMUSG00000053158	3.45098	down
Bnip3	-0.78723	5.23942	-8.71052	8.2101e-06	0.000354666	3.91936	5.08565	KO.LPS_WT.LPS	RAW	ENSMUSG00000078566	3.45018	down
Angptl2	-1.17306	1.20745	-8.7079	8.23104e-06	0.000354997	3.91666	5.08455	KO.LPS_WT.LPS	RAW	ENSMUSG00000004105	3.44978	down
Acvr2a	1.54727	1.93999	8.69086	8.36881e-06	0.000360358	3.89905	5.07734	KO.LPS_WT.LPS	RAW	ENSMUSG00000052155	3.44327	up
Gm11935	2.37764	-2.72752	8.65891	8.63409e-06	0.000370605	3.86596	5.06378	KO.LPS_WT.LPS	RAW	ENSMUSG00000081206	3.43109	up
Hpgds	1.08685	3.11892	8.65886	8.6345e-06	0.000370605	3.8659	5.06376	KO.LPS_WT.LPS	RAW	ENSMUSG00000029919	3.43109	up
Has1	-1.81217	-2.49292	-8.65261	8.68744e-06	0.000372279	3.85942	5.06111	KO.LPS_WT.LPS	RAW	ENSMUSG00000003665	3.42913	down
Prex1	1.3842	3.78665	8.6507	8.70367e-06	0.000372378	3.85744	5.0603	KO.LPS_WT.LPS	RAW	ENSMUSG00000039621	3.42902	up
Dtx4	0.823121	4.32775	8.64644	8.74004e-06	0.000373337	3.85302	5.05849	KO.LPS_WT.LPS	RAW	ENSMUSG00000039982	3.4279	up
Gramd1b	1.51943	3.4214	8.63657	8.82496e-06	0.000374985	3.84276	5.05429	KO.LPS_WT.LPS	RAW	ENSMUSG00000040111	3.42599	up
Tec	-1.06051	2.86382	-8.63597	8.83013e-06	0.000374985	3.84214	5.05403	KO.LPS_WT.LPS	RAW	ENSMUSG00000029217	3.42599	down
Tnfrsf26	-1.89082	0.832399	-8.63584	8.83124e-06	0.000374985	3.84201	5.05398	KO.LPS_WT.LPS	RAW	ENSMUSG00000045362	3.42599	down
Lig1	-0.662535	4.96272	-8.63544	8.83471e-06	0.000374985	3.84159	5.05381	KO.LPS_WT.LPS	RAW	ENSMUSG00000056394	3.42599	down
Rbpms	-1.19671	-2.42182	-8.6266	8.91165e-06	0.000377651	3.83239	5.05004	KO.LPS_WT.LPS	RAW	ENSMUSG00000031586	3.42291	down
Tnfsf10	-0.885557	-2.6548	-8.62345	8.93921e-06	0.000378219	3.82912	5.0487	KO.LPS_WT.LPS	RAW	ENSMUSG00000039304	3.42226	down
Hotairm1	-1.52523	1.12335	-8.61329	9.02882e-06	0.000381407	3.81853	5.04437	KO.LPS_WT.LPS	RAW	ENSMUSG00000087658	3.41861	down
Psmb8	-1.50001	4.4478	-8.60572	9.09614e-06	0.000383171	3.81065	5.04114	KO.LPS_WT.LPS	RAW	ENSMUSG00000024338	3.41661	down
Slc7a8	-1.9894	-1.25148	-8.60538	9.09922e-06	0.000383171	3.81029	5.041	KO.LPS_WT.LPS	RAW	ENSMUSG00000022180	3.41661	down
Amz1	1.3675	1.14499	8.59272	9.2132e-06	0.00038736	3.79709	5.03559	KO.LPS_WT.LPS	RAW	ENSMUSG00000050022	3.41189	up
Gm14461	0.9512	-0.253549	8.58736	9.26189e-06	0.000388473	3.79149	5.0333	KO.LPS_WT.LPS	RAW	ENSMUSG00000054510	3.41064	up
Gm37238	1.3137	-2.89887	8.58661	9.26872e-06	0.000388473	3.79071	5.03298	KO.LPS_WT.LPS	RAW	ENSMUSG00000103373	3.41064	up
-	-2.40165	-0.0403675	-8.58251	9.3062e-06	0.000389433	3.78643	5.03123	KO.LPS_WT.LPS	RAW	ENSMUSG00000121096	3.40957	down
Sigirr	-1.47294	0.39864	-8.57339	9.3902e-06	0.000391774	3.7769	5.02732	KO.LPS_WT.LPS	RAW	ENSMUSG00000025494	3.40696	down
Phkb	1.07398	2.39251	8.57326	9.39145e-06	0.000391774	3.77676	5.02727	KO.LPS_WT.LPS	RAW	ENSMUSG00000036879	3.40696	up
Gpat3	-1.96937	-1.51727	-8.55927	9.52191e-06	0.000396132	3.76212	5.02128	KO.LPS_WT.LPS	RAW	ENSMUSG00000029314	3.40216	down
Il1bos	0.84556	-0.892206	8.55888	9.52554e-06	0.000396132	3.76171	5.02111	KO.LPS_WT.LPS	RAW	ENSMUSG00000074805	3.40216	up
Xdh	-1.42712	-2.1587	-8.55627	9.55018e-06	0.00039654	3.75897	5.01999	KO.LPS_WT.LPS	RAW	ENSMUSG00000024066	3.40171	down
Zfp110	0.834364	3.44558	8.5534	9.57723e-06	0.000397047	3.75597	5.01876	KO.LPS_WT.LPS	RAW	ENSMUSG00000058638	3.40116	up
Fabp5	-1.74637	3.63886	-8.54672	9.64063e-06	0.000399056	3.74897	5.01589	KO.LPS_WT.LPS	RAW	ENSMUSG00000027533	3.39897	down
Pknox1	0.858603	2.83126	8.54214	9.68439e-06	0.000400248	3.74416	5.01393	KO.LPS_WT.LPS	RAW	ENSMUSG00000006705	3.39767	up
Metrnl	-1.72627	3.71964	-8.53074	9.79415e-06	0.000403906	3.7322	5.00903	KO.LPS_WT.LPS	RAW	ENSMUSG00000039208	3.39372	down
H2-T23	-1.07237	3.44779	-8.52982	9.8031e-06	0.000403906	3.73124	5.00864	KO.LPS_WT.LPS	RAW	ENSMUSG00000067212	3.39372	down
Pros1	1.26467	1.43163	8.52768	9.82385e-06	0.000404138	3.72899	5.00772	KO.LPS_WT.LPS	RAW	ENSMUSG00000022912	3.39347	up
Gm47765	2.1663	-2.78035	8.51793	9.91915e-06	0.000407432	3.71875	5.00353	KO.LPS_WT.LPS	RAW	ENSMUSG00000112830	3.38995	up
Fkbp11	-1.48118	1.65818	-8.51368	9.96106e-06	0.000408526	3.71427	5.00169	KO.LPS_WT.LPS	RAW	ENSMUSG00000003355	3.38878	down
Eef2k	-1.26763	-1.1064	-8.5107	9.99057e-06	0.000409108	3.71113	5.00041	KO.LPS_WT.LPS	RAW	ENSMUSG00000035064	3.38816	down
Cd63-ps	-1.32461	4.02531	-8.50874	1.001e-05	0.000409181	3.70907	4.99957	KO.LPS_WT.LPS	RAW	ENSMUSG00000085939	3.38808	down
Pitpnm2	1.22983	1.25609	8.50743	1.00229e-05	0.000409181	3.7077	4.999	KO.LPS_WT.LPS	RAW	ENSMUSG00000029406	3.38808	up
Triobp	-0.7121	0.490345	-8.50583	1.00389e-05	0.000409208	3.70601	4.99831	KO.LPS_WT.LPS	RAW	ENSMUSG00000033088	3.38806	down
Isg20	-1.58797	1.30808	-8.49243	1.01733e-05	0.000414056	3.69189	4.99254	KO.LPS_WT.LPS	RAW	ENSMUSG00000039236	3.38294	down
Khk	-1.47655	3.16457	-8.48956	1.02023e-05	0.000414606	3.68887	4.9913	KO.LPS_WT.LPS	RAW	ENSMUSG00000029162	3.38236	down
Pianp	-0.670062	3.98919	-8.4822	1.02772e-05	0.000417013	3.68111	4.98813	KO.LPS_WT.LPS	RAW	ENSMUSG00000030329	3.37985	down
Csf2rb	-1.15497	0.916883	-8.47986	1.03011e-05	0.000417353	3.67864	4.98711	KO.LPS_WT.LPS	RAW	ENSMUSG00000071713	3.3795	down
Hhex	-1.07497	2.76897	-8.475	1.0351e-05	0.000418595	3.67352	4.98502	KO.LPS_WT.LPS	RAW	ENSMUSG00000024986	3.37821	down
Areg	-2.99923	-2.25636	-8.47383	1.03631e-05	0.000418595	3.67227	4.98451	KO.LPS_WT.LPS	RAW	ENSMUSG00000029378	3.37821	down
Elovl5	-0.647069	4.69664	-8.46872	1.0416e-05	0.000419735	3.66688	4.9823	KO.LPS_WT.LPS	RAW	ENSMUSG00000032349	3.37702	down
Hinfp	1.01502	2.96158	8.46706	1.04331e-05	0.000419735	3.66513	4.98159	KO.LPS_WT.LPS	RAW	ENSMUSG00000032119	3.37702	up
Ddit4	-1.73543	1.74949	-8.46655	1.04384e-05	0.000419735	3.66459	4.98136	KO.LPS_WT.LPS	RAW	ENSMUSG00000020108	3.37702	down
Etv1	-0.952636	1.46716	-8.46394	1.04656e-05	0.000420194	3.66183	4.98024	KO.LPS_WT.LPS	RAW	ENSMUSG00000004151	3.37655	down
Gm26902	1.85684	-2.63548	8.46081	1.04983e-05	0.000420876	3.65852	4.97888	KO.LPS_WT.LPS	RAW	ENSMUSG00000097558	3.37585	up
Mmd	-0.933608	2.69841	-8.45117	1.05996e-05	0.0004243	3.64833	4.97471	KO.LPS_WT.LPS	RAW	ENSMUSG00000003948	3.37233	down
Gm11465	3.1489	-1.5609	8.44573	1.06573e-05	0.000425973	3.64256	4.97235	KO.LPS_WT.LPS	RAW	ENSMUSG00000086820	3.37062	up
Nfrkb	1.42956	2.447	8.41504	1.0989e-05	0.000438227	3.61002	4.95904	KO.LPS_WT.LPS	RAW	ENSMUSG00000042185	3.3583	up
Espnl	-1.37441	-1.94587	-8.41434	1.09966e-05	0.000438227	3.60929	4.95874	KO.LPS_WT.LPS	RAW	ENSMUSG00000049515	3.3583	down
Dhx34	-1.05787	3.06654	-8.4104	1.10401e-05	0.000439247	3.6051	4.95703	KO.LPS_WT.LPS	RAW	ENSMUSG00000006019	3.35729	down
Gdpd5	-0.771799	1.82841	-8.40905	1.10551e-05	0.000439247	3.60366	4.95644	KO.LPS_WT.LPS	RAW	ENSMUSG00000035314	3.35729	down
Kcnn4	-1.11296	4.50726	-8.40692	1.10787e-05	0.00043953	3.6014	4.95551	KO.LPS_WT.LPS	RAW	ENSMUSG00000054342	3.35701	down
Ptpn7	-0.603658	4.47794	-8.40393	1.11119e-05	0.000440195	3.59822	4.95421	KO.LPS_WT.LPS	RAW	ENSMUSG00000031506	3.35635	down
Aldh1l1	-2.05595	-1.31757	-8.39069	1.12602e-05	0.000445411	3.58414	4.94845	KO.LPS_WT.LPS	RAW	ENSMUSG00000030088	3.35124	down
Smarca4	0.981066	5.67913	8.38795	1.12912e-05	0.000445673	3.58122	4.94726	KO.LPS_WT.LPS	RAW	ENSMUSG00000032187	3.35098	up
4833427F10Rik	-3.22552	-1.38019	-8.38716	1.13002e-05	0.000445673	3.58038	4.94692	KO.LPS_WT.LPS	RAW	ENSMUSG00000092171	3.35098	down
Gm37226	1.69708	-2.39086	8.38366	1.13399e-05	0.000446582	3.57665	4.94539	KO.LPS_WT.LPS	RAW	ENSMUSG00000102533	3.3501	up
Slc44a2	0.756794	3.55344	8.37331	1.14583e-05	0.000450583	3.56562	4.94088	KO.LPS_WT.LPS	RAW	ENSMUSG00000057193	3.34623	up
Arhgef7	-0.863877	3.39034	-8.3647	1.15579e-05	0.000453828	3.55644	4.93712	KO.LPS_WT.LPS	RAW	ENSMUSG00000031511	3.34311	down
Prkca	1.30369	0.622591	8.36142	1.1596e-05	0.000454578	3.55294	4.93569	KO.LPS_WT.LPS	RAW	ENSMUSG00000050965	3.34239	up
Zfp677	1.40668	-1.1831	8.36014	1.1611e-05	0.000454578	3.55157	4.93513	KO.LPS_WT.LPS	RAW	ENSMUSG00000062743	3.34239	up
Retsat	-0.760951	4.29593	-8.34915	1.174e-05	0.00045896	3.53983	4.93033	KO.LPS_WT.LPS	RAW	ENSMUSG00000056666	3.33823	down
A530010L16Rik	0.947907	0.180339	8.33769	1.18762e-05	0.000463311	3.52758	4.92532	KO.LPS_WT.LPS	RAW	ENSMUSG00000110682	3.33413	up
Gm52950	1.95753	-2.83255	8.33688	1.1886e-05	0.000463311	3.52671	4.92496	KO.LPS_WT.LPS	RAW	ENSMUSG00000118618	3.33413	up
Ptms	-1.53949	5.88325	-8.3323	1.1941e-05	0.000464778	3.52181	4.92296	KO.LPS_WT.LPS	RAW	ENSMUSG00000030122	3.33275	down
Mefv	-0.518605	-3.19228	-8.32479	1.20317e-05	0.000467307	3.51377	4.91967	KO.LPS_WT.LPS	RAW	ENSMUSG00000022534	3.3304	not sig
Prag1	0.929327	3.13001	8.32403	1.20409e-05	0.000467307	3.51296	4.91934	KO.LPS_WT.LPS	RAW	ENSMUSG00000050271	3.3304	up
Bmf	-1.38496	-0.73802	-8.31752	1.21203e-05	0.000469028	3.50598	4.91649	KO.LPS_WT.LPS	RAW	ENSMUSG00000040093	3.3288	down
Agap2	1.19453	1.19991	8.31752	1.21204e-05	0.000469028	3.50598	4.91648	KO.LPS_WT.LPS	RAW	ENSMUSG00000025422	3.3288	up
Paqr4	-1.3345	1.03872	-8.30334	1.22952e-05	0.000475108	3.49076	4.91026	KO.LPS_WT.LPS	RAW	ENSMUSG00000023909	3.32321	down
Hdac5	-1.04968	2.18605	-8.29042	1.24569e-05	0.000480132	3.47689	4.90459	KO.LPS_WT.LPS	RAW	ENSMUSG00000008855	3.31864	down
Usp28	1.36324	2.48881	8.29008	1.24612e-05	0.000480132	3.47653	4.90444	KO.LPS_WT.LPS	RAW	ENSMUSG00000032267	3.31864	up
Serpina3f	-1.78788	-1.71218	-8.28354	1.25439e-05	0.000482625	3.4695	4.90157	KO.LPS_WT.LPS	RAW	ENSMUSG00000066363	3.31639	down
Fem1a	0.846439	3.72999	8.2763	1.26363e-05	0.000485481	3.4617	4.89838	KO.LPS_WT.LPS	RAW	ENSMUSG00000043683	3.31383	up
5830444B04Rik	-1.06721	-2.68845	-8.26053	1.284e-05	0.0004926	3.44471	4.89143	KO.LPS_WT.LPS	RAW	ENSMUSG00000084803	3.30751	down
Megf9	1.85261	2.17589	8.2511	1.29635e-05	0.000496624	3.43455	4.88728	KO.LPS_WT.LPS	RAW	ENSMUSG00000039270	3.30397	up
Degs1	-0.649089	5.88466	-8.2483	1.30005e-05	0.000497329	3.43152	4.88604	KO.LPS_WT.LPS	RAW	ENSMUSG00000038633	3.30336	down
Slc8b1	-0.818558	3.00182	-8.23766	1.31419e-05	0.000502019	3.42003	4.88134	KO.LPS_WT.LPS	RAW	ENSMUSG00000032754	3.29928	down
Cfh	1.31437	2.33867	8.23156	1.32236e-05	0.000504114	3.41344	4.87865	KO.LPS_WT.LPS	RAW	ENSMUSG00000026365	3.29747	up
Trim13	-0.962687	2.20057	-8.23076	1.32344e-05	0.000504114	3.41258	4.8783	KO.LPS_WT.LPS	RAW	ENSMUSG00000035235	3.29747	down
Sdc3	-1.71668	-0.800757	-8.22662	1.32903e-05	0.000505524	3.4081	4.87646	KO.LPS_WT.LPS	RAW	ENSMUSG00000025743	3.29626	down
Inpp1	-0.949107	-0.0443452	-8.21515	1.34466e-05	0.00051074	3.39568	4.87139	KO.LPS_WT.LPS	RAW	ENSMUSG00000026102	3.2918	down
Grpr	1.45467	-2.95826	8.20605	1.35719e-05	0.00051477	3.38583	4.86736	KO.LPS_WT.LPS	RAW	ENSMUSG00000031364	3.28839	up
Cers4	-1.31781	-0.228854	-8.20189	1.36296e-05	0.000516225	3.38132	4.86552	KO.LPS_WT.LPS	RAW	ENSMUSG00000008206	3.28716	down
Ppt2	-0.838067	3.41242	-8.19748	1.3691e-05	0.00051782	3.37654	4.86356	KO.LPS_WT.LPS	RAW	ENSMUSG00000015474	3.28582	down
Isyna1	-0.814807	5.75045	-8.19009	1.37948e-05	0.000521006	3.36852	4.86029	KO.LPS_WT.LPS	RAW	ENSMUSG00000019139	3.28316	down
Naa16	0.667769	1.45602	8.18497	1.38672e-05	0.000523004	3.36296	4.85801	KO.LPS_WT.LPS	RAW	ENSMUSG00000022020	3.2815	up
Irf4	2.48731	0.161237	8.1823	1.3905e-05	0.00052369	3.36006	4.85683	KO.LPS_WT.LPS	RAW	ENSMUSG00000021356	3.28093	up
Cdon	1.82209	-0.528263	8.1809	1.3925e-05	0.000523707	3.35854	4.8562	KO.LPS_WT.LPS	RAW	ENSMUSG00000038119	3.28091	up
Eps8	-0.733118	1.81439	-8.17826	1.39626e-05	0.000524383	3.35567	4.85503	KO.LPS_WT.LPS	RAW	ENSMUSG00000015766	3.28035	down
Gm31793	2.32024	-1.53472	8.17581	1.39976e-05	0.000524959	3.35301	4.85395	KO.LPS_WT.LPS	RAW	ENSMUSG00000112742	3.27987	up
8030451A03Rik	1.6554	-2.10318	8.17338	1.40326e-05	0.000525533	3.35036	4.85286	KO.LPS_WT.LPS	RAW	ENSMUSG00000073821	3.2794	up
Tpst2	-0.810571	3.27431	-8.16616	1.41366e-05	0.00052869	3.34251	4.84965	KO.LPS_WT.LPS	RAW	ENSMUSG00000029344	3.2768	down
Mcm7	-0.70212	5.16072	-8.16297	1.41828e-05	0.000529005	3.33905	4.84824	KO.LPS_WT.LPS	RAW	ENSMUSG00000029730	3.27654	down
Camk2d	0.681911	-0.129155	8.16285	1.41846e-05	0.000529005	3.33891	4.84818	KO.LPS_WT.LPS	RAW	ENSMUSG00000053819	3.27654	up
Brdt	1.82052	0.59255	8.15787	1.42571e-05	0.000530968	3.3335	4.84597	KO.LPS_WT.LPS	RAW	ENSMUSG00000029279	3.27493	up
Ptger4	1.12237	1.80344	8.15459	1.43052e-05	0.000531937	3.32992	4.8445	KO.LPS_WT.LPS	RAW	ENSMUSG00000039942	3.27414	up
Siglech	2.12572	0.845242	8.15251	1.43357e-05	0.000531937	3.32766	4.84358	KO.LPS_WT.LPS	RAW	ENSMUSG00000051504	3.27414	up
Prkch	-0.576926	3.33958	-8.15062	1.43635e-05	0.000531937	3.3256	4.84274	KO.LPS_WT.LPS	RAW	ENSMUSG00000021108	3.27414	not sig
Gpt	-1.47387	1.50401	-8.15032	1.4368e-05	0.000531937	3.32526	4.8426	KO.LPS_WT.LPS	RAW	ENSMUSG00000022546	3.27414	down
Itga5	0.530475	5.26447	8.14933	1.43826e-05	0.000531937	3.32419	4.84216	KO.LPS_WT.LPS	RAW	ENSMUSG00000000555	3.27414	not sig
Susd3	-1.5736	2.36885	-8.14712	1.44151e-05	0.000532404	3.32179	4.84118	KO.LPS_WT.LPS	RAW	ENSMUSG00000021384	3.27376	down
Ttc7	-0.587144	2.36239	-8.13676	1.45693e-05	0.000537054	3.31048	4.83656	KO.LPS_WT.LPS	RAW	ENSMUSG00000036918	3.26998	down
Lpcat4	-0.860574	3.60947	-8.13596	1.45812e-05	0.000537054	3.30961	4.83621	KO.LPS_WT.LPS	RAW	ENSMUSG00000027134	3.26998	down
Fam76b	0.838096	3.72649	8.13356	1.46173e-05	0.000537267	3.30699	4.83513	KO.LPS_WT.LPS	RAW	ENSMUSG00000037808	3.26981	up
Tnni1	1.04879	-2.82198	8.1329	1.46272e-05	0.000537267	3.30627	4.83484	KO.LPS_WT.LPS	RAW	ENSMUSG00000026418	3.26981	up
Lpcat2	-1.08941	2.97422	-8.13012	1.46691e-05	0.000538067	3.30323	4.8336	KO.LPS_WT.LPS	RAW	ENSMUSG00000033192	3.26916	down
Irf1	-0.771761	3.02787	-8.12658	1.47225e-05	0.000539287	3.29937	4.83202	KO.LPS_WT.LPS	RAW	ENSMUSG00000018899	3.26818	down
Gm5149	-2.1122	-2.43927	-8.12146	1.48001e-05	0.000541387	3.29378	4.82974	KO.LPS_WT.LPS	RAW	ENSMUSG00000105797	3.26649	down
Afp	-1.92376	0.628489	-8.12011	1.48207e-05	0.000541401	3.2923	4.82913	KO.LPS_WT.LPS	RAW	ENSMUSG00000054932	3.26648	down
S1pr2	0.720567	2.09197	8.11647	1.48764e-05	0.000542693	3.28832	4.8275	KO.LPS_WT.LPS	RAW	ENSMUSG00000043895	3.26545	up
Gm14928	-1.93797	3.5658	-8.1145	1.49065e-05	0.000543053	3.28616	4.82662	KO.LPS_WT.LPS	RAW	ENSMUSG00000082718	3.26516	down
Daglb	0.871676	1.60952	8.1074	1.50159e-05	0.000546291	3.2784	4.82345	KO.LPS_WT.LPS	RAW	ENSMUSG00000039206	3.26258	up
Rnh1	-1.0503	5.8609	-8.10513	1.50511e-05	0.000546828	3.27591	4.82243	KO.LPS_WT.LPS	RAW	ENSMUSG00000038650	3.26215	down
Sh3bp5	0.807412	4.33318	8.10149	1.51076e-05	0.000548081	3.27193	4.82081	KO.LPS_WT.LPS	RAW	ENSMUSG00000021892	3.26116	up
Cyp4f13	-0.643119	0.744312	-8.10027	1.51265e-05	0.000548081	3.27059	4.82026	KO.LPS_WT.LPS	RAW	ENSMUSG00000024055	3.26116	down
Batf	-2.27134	-1.77176	-8.0979	1.51635e-05	0.000548676	3.268	4.8192	KO.LPS_WT.LPS	RAW	ENSMUSG00000034266	3.26068	down
Pgm1	-0.692072	4.48408	-8.09372	1.5229e-05	0.000550302	3.26342	4.81733	KO.LPS_WT.LPS	RAW	ENSMUSG00000025791	3.2594	down
Grtp1	-1.31149	0.0160339	-8.09024	1.52837e-05	0.000551533	3.25961	4.81577	KO.LPS_WT.LPS	RAW	ENSMUSG00000038515	3.25843	down
Vgf	-1.87972	-0.80639	-8.08892	1.53046e-05	0.000551541	3.25816	4.81518	KO.LPS_WT.LPS	RAW	ENSMUSG00000037428	3.25842	down
Tle5	-1.06859	4.79893	-8.08414	1.53802e-05	0.00055352	3.25292	4.81304	KO.LPS_WT.LPS	RAW	ENSMUSG00000054452	3.25687	down
Vsig10	-1.74939	-0.44136	-8.07223	1.55706e-05	0.000559621	3.23984	4.80769	KO.LPS_WT.LPS	RAW	ENSMUSG00000066894	3.25211	down
Gsn	-0.701411	5.85297	-8.06305	1.5719e-05	0.000563117	3.22976	4.80357	KO.LPS_WT.LPS	RAW	ENSMUSG00000026879	3.2494	down
Larp1b	-0.535418	2.01852	-8.06245	1.57287e-05	0.000563117	3.22911	4.80331	KO.LPS_WT.LPS	RAW	ENSMUSG00000025762	3.2494	not sig
Abcd4	-0.838275	1.60023	-8.06231	1.57311e-05	0.000563117	3.22895	4.80324	KO.LPS_WT.LPS	RAW	ENSMUSG00000021240	3.2494	down
Acaa2	-1.29814	4.07765	-8.05545	1.58431e-05	0.000566371	3.2214	4.80016	KO.LPS_WT.LPS	RAW	ENSMUSG00000036880	3.2469	down
Tgm2	-1.70819	-0.906196	-8.05413	1.58647e-05	0.000566384	3.21996	4.79957	KO.LPS_WT.LPS	RAW	ENSMUSG00000037820	3.24689	down
1700037H04Rik	-0.992926	3.09485	-8.04931	1.59441e-05	0.00056846	3.21465	4.7974	KO.LPS_WT.LPS	RAW	ENSMUSG00000027327	3.2453	down
7SK	3.21387	-2.37862	8.03779	1.61355e-05	0.000574519	3.20197	4.79222	KO.LPS_WT.LPS	RAW	ENSMUSG00002076834	3.2407	up
Rrad	-1.92184	0.642802	-8.03056	1.62569e-05	0.000578072	3.194	4.78896	KO.LPS_WT.LPS	RAW	ENSMUSG00000031880	3.23802	down
Elk3	-0.962117	2.38708	-8.02292	1.63863e-05	0.000581899	3.18557	4.78552	KO.LPS_WT.LPS	RAW	ENSMUSG00000008398	3.23515	down
Foxa1	2.17163	-2.62745	8.01543	1.65143e-05	0.000585454	3.1773	4.78214	KO.LPS_WT.LPS	RAW	ENSMUSG00000035451	3.23251	up
Anxa9	-0.754797	2.28827	-8.01385	1.65413e-05	0.000585454	3.17556	4.78143	KO.LPS_WT.LPS	RAW	ENSMUSG00000015702	3.23251	down
Zfp346	0.64688	3.47464	8.01323	1.65521e-05	0.000585454	3.17487	4.78115	KO.LPS_WT.LPS	RAW	ENSMUSG00000021481	3.23251	up
Pcsk7	0.838018	3.07716	8.00625	1.66725e-05	0.000588935	3.16717	4.778	KO.LPS_WT.LPS	RAW	ENSMUSG00000035382	3.22993	up
Foxn3	1.05858	2.33955	8.00294	1.673e-05	0.000590186	3.16351	4.7765	KO.LPS_WT.LPS	RAW	ENSMUSG00000033713	3.22901	up
Airn	2.58813	-0.508638	8.0007	1.67692e-05	0.000590788	3.16102	4.77549	KO.LPS_WT.LPS	RAW	ENSMUSG00000078247	3.22857	up
Hbp1	1.39842	1.0695	7.99863	1.68052e-05	0.000591073	3.15874	4.77456	KO.LPS_WT.LPS	RAW	ENSMUSG00000002996	3.22836	up
Mir374b	3.74849	-1.44856	7.9977	1.68215e-05	0.000591073	3.15771	4.77414	KO.LPS_WT.LPS	RAW	ENSMUSG00000076269	3.22836	up
Rpap2	0.695984	2.88158	7.99522	1.68651e-05	0.000591827	3.15496	4.77301	KO.LPS_WT.LPS	RAW	ENSMUSG00000033773	3.22781	up
Cyb561a3	-0.811681	1.63166	-7.99382	1.68897e-05	0.000591913	3.15341	4.77238	KO.LPS_WT.LPS	RAW	ENSMUSG00000034445	3.22774	down
Kdm2b	1.6047	2.38923	7.98501	1.70453e-05	0.000596585	3.14366	4.7684	KO.LPS_WT.LPS	RAW	ENSMUSG00000029475	3.22433	up
Npc2	-1.22096	5.37261	-7.97611	1.72042e-05	0.000601358	3.1338	4.76437	KO.LPS_WT.LPS	RAW	ENSMUSG00000021242	3.22087	down
Gm43201	0.871177	-3.03838	7.97406	1.7241e-05	0.000601647	3.13153	4.76344	KO.LPS_WT.LPS	RAW	ENSMUSG00000104852	3.22066	up
Tex10	0.610495	4.02356	7.97244	1.72701e-05	0.000601647	3.12973	4.7627	KO.LPS_WT.LPS	RAW	ENSMUSG00000028345	3.22066	up
Ch25h	2.76975	-2.1616	7.9719	1.72799e-05	0.000601647	3.12913	4.76246	KO.LPS_WT.LPS	RAW	ENSMUSG00000050370	3.22066	up
Ehd2	-2.43354	-0.173214	-7.95848	1.75235e-05	0.000609336	3.11424	4.75638	KO.LPS_WT.LPS	RAW	ENSMUSG00000074364	3.21514	down
Rab8b	0.928396	5.25735	7.9542	1.76022e-05	0.000611277	3.10948	4.75443	KO.LPS_WT.LPS	RAW	ENSMUSG00000036943	3.21376	up
Nxpe4	1.4078	0.0708272	7.94567	1.77598e-05	0.000615949	3.10001	4.75056	KO.LPS_WT.LPS	RAW	ENSMUSG00000044229	3.21045	up
Tmem268	0.905504	2.27213	7.94136	1.784e-05	0.000617929	3.09522	4.74861	KO.LPS_WT.LPS	RAW	ENSMUSG00000045917	3.20906	up
Hk1	-0.605407	3.95812	-7.93491	1.79609e-05	0.000620622	3.08803	4.74567	KO.LPS_WT.LPS	RAW	ENSMUSG00000037012	3.20717	down
Stard10	-2.29389	-0.0780427	-7.93474	1.79642e-05	0.000620622	3.08784	4.74559	KO.LPS_WT.LPS	RAW	ENSMUSG00000030688	3.20717	down
Crtc1	0.806295	1.11272	7.93189	1.80178e-05	0.000621508	3.08467	4.7443	KO.LPS_WT.LPS	RAW	ENSMUSG00000003575	3.20655	up
Rrm2	-0.591445	5.50615	-7.93091	1.80363e-05	0.000621508	3.08358	4.74385	KO.LPS_WT.LPS	RAW	ENSMUSG00000020649	3.20655	down
Slc19a1	0.504988	4.76085	7.9208	1.82283e-05	0.000627318	3.07232	4.73925	KO.LPS_WT.LPS	RAW	ENSMUSG00000001436	3.20251	not sig
Pif1	0.716512	3.96406	7.9156	1.8328e-05	0.000629938	3.06652	4.73688	KO.LPS_WT.LPS	RAW	ENSMUSG00000041064	3.2007	up
Mef2c	1.4396	4.0573	7.91395	1.83598e-05	0.00062998	3.06468	4.73613	KO.LPS_WT.LPS	RAW	ENSMUSG00000005583	3.20067	up
Chd3	1.62776	2.12969	7.91309	1.83764e-05	0.00062998	3.06372	4.73574	KO.LPS_WT.LPS	RAW	ENSMUSG00000018474	3.20067	up
Slc2a1	-0.618611	6.23	-7.90971	1.84415e-05	0.00063065	3.05995	4.7342	KO.LPS_WT.LPS	RAW	ENSMUSG00000028645	3.20021	down
Gm48358	-1.98943	-1.9692	-7.90842	1.84667e-05	0.00063065	3.05851	4.73361	KO.LPS_WT.LPS	RAW	ENSMUSG00000113725	3.20021	down
Irgm1	-0.558429	3.95656	-7.90842	1.84667e-05	0.00063065	3.05851	4.73361	KO.LPS_WT.LPS	RAW	ENSMUSG00000046879	3.20021	not sig
Sesn1	0.911778	3.18272	7.89929	1.86444e-05	0.000635806	3.04832	4.72945	KO.LPS_WT.LPS	RAW	ENSMUSG00000038332	3.19668	up
Rdh8	1.20654	-1.41679	7.89721	1.86853e-05	0.000635806	3.046	4.7285	KO.LPS_WT.LPS	RAW	ENSMUSG00000053773	3.19668	up
Sin3a	1.12524	4.0398	7.89702	1.8689e-05	0.000635806	3.04578	4.72841	KO.LPS_WT.LPS	RAW	ENSMUSG00000042557	3.19668	up
Prr13	-0.90681	3.58437	-7.89056	1.88164e-05	0.000639327	3.03856	4.72546	KO.LPS_WT.LPS	RAW	ENSMUSG00000023048	3.19428	down
Fmnl1	-0.649451	5.81343	-7.88527	1.89213e-05	0.000641882	3.03265	4.72305	KO.LPS_WT.LPS	RAW	ENSMUSG00000055805	3.19254	down
Arcn1	0.780136	4.67749	7.88435	1.89396e-05	0.000641882	3.03162	4.72263	KO.LPS_WT.LPS	RAW	ENSMUSG00000032096	3.19254	up
Arrb2	-1.05697	5.52363	-7.88167	1.89932e-05	0.000642884	3.02861	4.7214	KO.LPS_WT.LPS	RAW	ENSMUSG00000060216	3.19187	down
Smo	-1.98171	-2.1206	-7.87962	1.90341e-05	0.000643455	3.02632	4.72047	KO.LPS_WT.LPS	RAW	ENSMUSG00000001761	3.19148	down
Bin2	-0.769868	3.91014	-7.87564	1.91139e-05	0.000645337	3.02188	4.71865	KO.LPS_WT.LPS	RAW	ENSMUSG00000098112	3.19021	down
Colec12	-0.722297	4.06385	-7.85753	1.94824e-05	0.000656044	3.00157	4.71036	KO.LPS_WT.LPS	RAW	ENSMUSG00000036103	3.18307	down
Calcoco1	-0.756168	0.0117932	-7.85689	1.94954e-05	0.000656044	3.00086	4.71007	KO.LPS_WT.LPS	RAW	ENSMUSG00000023055	3.18307	down
Mtmr2	0.788151	4.48622	7.85644	1.95047e-05	0.000656044	3.00036	4.70986	KO.LPS_WT.LPS	RAW	ENSMUSG00000031918	3.18307	up
Cd180	1.39432	5.11954	7.84954	1.96472e-05	0.000660008	2.99261	4.7067	KO.LPS_WT.LPS	RAW	ENSMUSG00000021624	3.18045	up
Nqo2	-0.831844	2.66605	-7.84798	1.96796e-05	0.000660267	2.99086	4.70598	KO.LPS_WT.LPS	RAW	ENSMUSG00000046949	3.18028	down
Miga1	0.789704	2.70931	7.84464	1.97493e-05	0.000661773	2.9871	4.70445	KO.LPS_WT.LPS	RAW	ENSMUSG00000054942	3.17929	up
Degs2	2.06124	-2.41828	7.83918	1.98635e-05	0.000664768	2.98097	4.70194	KO.LPS_WT.LPS	RAW	ENSMUSG00000021263	3.17733	up
Mylk2	-1.91128	-1.44441	-7.83336	1.99861e-05	0.000668034	2.97443	4.69927	KO.LPS_WT.LPS	RAW	ENSMUSG00000027470	3.1752	down
Slc25a24	-1.04821	3.41838	-7.82393	2.01862e-05	0.000673882	2.96383	4.69494	KO.LPS_WT.LPS	RAW	ENSMUSG00000040322	3.17142	down
Nkapd1	0.782107	3.4828	7.82253	2.02162e-05	0.000674041	2.96225	4.6943	KO.LPS_WT.LPS	RAW	ENSMUSG00000059820	3.17131	up
Nr1d1	-2.11912	0.825095	-7.81382	2.04035e-05	0.00067944	2.95244	4.6903	KO.LPS_WT.LPS	RAW	ENSMUSG00000020889	3.16785	down
Hmga1b	-0.676969	7.14476	-7.80909	2.05061e-05	0.000681438	2.94711	4.68812	KO.LPS_WT.LPS	RAW	ENSMUSG00000078249	3.16657	down
Ttll1	-1.0821	0.499739	-7.80833	2.05226e-05	0.000681438	2.94626	4.68777	KO.LPS_WT.LPS	RAW	ENSMUSG00000022442	3.16657	down
Naxe	-1.00905	5.67788	-7.80753	2.054e-05	0.000681438	2.94535	4.6874	KO.LPS_WT.LPS	RAW	ENSMUSG00000028070	3.16657	down
Il17ra	-0.676104	3.10532	-7.80214	2.06577e-05	0.000684436	2.93927	4.68492	KO.LPS_WT.LPS	RAW	ENSMUSG00000002897	3.16467	down
Cd82	-0.726818	4.30004	-7.80068	2.06897e-05	0.000684436	2.93763	4.68424	KO.LPS_WT.LPS	RAW	ENSMUSG00000027215	3.16467	down
A630091E08Rik	-1.37062	-2.97927	-7.79989	2.07071e-05	0.000684436	2.93673	4.68388	KO.LPS_WT.LPS	RAW	ENSMUSG00000055446	3.16467	down
Ddx60	-1.15201	-1.11172	-7.78574	2.10204e-05	0.000693135	2.92076	4.67736	KO.LPS_WT.LPS	RAW	ENSMUSG00000037921	3.15918	down
Carm1	1.25531	4.56024	7.78566	2.10222e-05	0.000693135	2.92067	4.67732	KO.LPS_WT.LPS	RAW	ENSMUSG00000032185	3.15918	up
Ptpro	-0.734885	2.15617	-7.78413	2.10563e-05	0.000693406	2.91895	4.67662	KO.LPS_WT.LPS	RAW	ENSMUSG00000030223	3.15901	down
Lmo2	-0.788419	4.45726	-7.7813	2.11197e-05	0.000694638	2.91575	4.67531	KO.LPS_WT.LPS	RAW	ENSMUSG00000032698	3.15824	down
Cd200r3	1.18019	-2.87512	7.77948	2.11605e-05	0.000695127	2.9137	4.67447	KO.LPS_WT.LPS	RAW	ENSMUSG00000036172	3.15794	up
Cyb5rl	0.739799	1.02981	7.77791	2.1196e-05	0.000695437	2.91192	4.67375	KO.LPS_WT.LPS	RAW	ENSMUSG00000028621	3.15774	up
Bud13	0.538404	3.1677	7.77555	2.12492e-05	0.000696327	2.90925	4.67266	KO.LPS_WT.LPS	RAW	ENSMUSG00000032077	3.15719	not sig
Por	-0.578491	5.37081	-7.77148	2.13415e-05	0.000696433	2.90464	4.67078	KO.LPS_WT.LPS	RAW	ENSMUSG00000005514	3.15712	not sig
Glcci1	2.39939	-2.12965	7.77122	2.13472e-05	0.000696433	2.90435	4.67066	KO.LPS_WT.LPS	RAW	ENSMUSG00000029638	3.15712	up
Sntb2	-1.24043	0.368044	-7.77097	2.13529e-05	0.000696433	2.90407	4.67054	KO.LPS_WT.LPS	RAW	ENSMUSG00000041308	3.15712	down
Fam122a	0.97501	4.81168	7.77081	2.13566e-05	0.000696433	2.90389	4.67047	KO.LPS_WT.LPS	RAW	ENSMUSG00000074922	3.15712	up
Lrrc10b	-0.643011	-3.04873	-7.76548	2.1478e-05	0.000699539	2.89786	4.66801	KO.LPS_WT.LPS	RAW	ENSMUSG00000090291	3.15519	down
Abcg2	1.87123	-1.53861	7.76193	2.15595e-05	0.000701007	2.89383	4.66636	KO.LPS_WT.LPS	RAW	ENSMUSG00000029802	3.15428	up
Eif4a2	0.564343	5.94951	7.75962	2.16124e-05	0.000701007	2.89122	4.6653	KO.LPS_WT.LPS	RAW	ENSMUSG00000022884	3.15428	not sig
Zfp438	2.24056	-1.14176	7.75939	2.16176e-05	0.000701007	2.89097	4.66519	KO.LPS_WT.LPS	RAW	ENSMUSG00000050945	3.15428	up
Cabin1	1.10681	3.27174	7.75895	2.16279e-05	0.000701007	2.89046	4.66498	KO.LPS_WT.LPS	RAW	ENSMUSG00000020196	3.15428	up
Kri1	0.908089	3.89116	7.74205	2.20208e-05	0.000712362	2.87131	4.65717	KO.LPS_WT.LPS	RAW	ENSMUSG00000035047	3.1473	up
Snx10	-0.520602	3.18907	-7.74112	2.20429e-05	0.000712362	2.87024	4.65673	KO.LPS_WT.LPS	RAW	ENSMUSG00000038301	3.1473	not sig
Was	-0.484301	5.15672	-7.74047	2.20582e-05	0.000712362	2.86951	4.65643	KO.LPS_WT.LPS	RAW	ENSMUSG00000031165	3.1473	not sig
Crtc2	0.519105	4.47142	7.73058	2.22921e-05	0.000718573	2.85828	4.65185	KO.LPS_WT.LPS	RAW	ENSMUSG00000027936	3.14353	not sig
Gmip	0.592228	4.53817	7.73007	2.23043e-05	0.000718573	2.8577	4.65161	KO.LPS_WT.LPS	RAW	ENSMUSG00000036246	3.14353	up
Nol9	0.507832	4.99708	7.7194	2.256e-05	0.000725938	2.84558	4.64666	KO.LPS_WT.LPS	RAW	ENSMUSG00000028948	3.1391	not sig
Prxl2c	-0.951286	1.65576	-7.71277	2.27205e-05	0.000730225	2.83804	4.64358	KO.LPS_WT.LPS	RAW	ENSMUSG00000021482	3.13654	down
Borcs5	-0.879293	1.37592	-7.70989	2.27906e-05	0.000731596	2.83476	4.64224	KO.LPS_WT.LPS	RAW	ENSMUSG00000042992	3.13573	down
Psat1	-0.607061	6.90599	-7.70594	2.28872e-05	0.000733818	2.83026	4.64041	KO.LPS_WT.LPS	RAW	ENSMUSG00000024640	3.13441	down
Efemp2	-1.57634	-0.698157	-7.70223	2.29782e-05	0.000735192	2.82604	4.63868	KO.LPS_WT.LPS	RAW	ENSMUSG00000024909	3.1336	down
Mapre2	-0.658468	2.98813	-7.70195	2.29851e-05	0.000735192	2.82572	4.63855	KO.LPS_WT.LPS	RAW	ENSMUSG00000024277	3.1336	down
Serpinb2	1.12008	-0.720905	7.69988	2.30361e-05	0.000735946	2.82336	4.63759	KO.LPS_WT.LPS	RAW	ENSMUSG00000062345	3.13315	up
Zfp266	1.4903	2.70791	7.6971	2.3105e-05	0.000737263	2.82019	4.63629	KO.LPS_WT.LPS	RAW	ENSMUSG00000060510	3.13238	up
Dusp18	0.727936	1.17927	7.69432	2.31739e-05	0.000738582	2.81702	4.635	KO.LPS_WT.LPS	RAW	ENSMUSG00000047205	3.1316	up
Smad3	1.33631	0.287471	7.68672	2.33633e-05	0.000743732	2.80836	4.63147	KO.LPS_WT.LPS	RAW	ENSMUSG00000032402	3.12858	up
Tbc1d1	0.927262	3.24875	7.67605	2.36324e-05	0.000751223	2.79617	4.62649	KO.LPS_WT.LPS	RAW	ENSMUSG00000029174	3.12423	up
Polr1b	0.530492	4.152	7.67517	2.36548e-05	0.000751223	2.79517	4.62608	KO.LPS_WT.LPS	RAW	ENSMUSG00000027395	3.12423	not sig
Prelid2	-1.43131	3.2367	-7.6729	2.37125e-05	0.000752161	2.79257	4.62502	KO.LPS_WT.LPS	RAW	ENSMUSG00000056671	3.12369	down
Fut11	0.50302	1.71635	7.665	2.39146e-05	0.000757674	2.78354	4.62134	KO.LPS_WT.LPS	RAW	ENSMUSG00000039357	3.12052	not sig
Dnajb4	0.910261	0.983044	7.65769	2.41033e-05	0.000762749	2.77518	4.61792	KO.LPS_WT.LPS	RAW	ENSMUSG00000028035	3.11762	up
Ap1s1	-1.0993	6.69827	-7.65623	2.4141e-05	0.000763038	2.77352	4.61724	KO.LPS_WT.LPS	RAW	ENSMUSG00000004849	3.11745	down
Ireb2	1.24209	4.23095	7.64752	2.43684e-05	0.000768648	2.76355	4.61317	KO.LPS_WT.LPS	RAW	ENSMUSG00000032293	3.11427	up
Gstt4	0.864743	-0.290931	7.64723	2.4376e-05	0.000768648	2.76321	4.61304	KO.LPS_WT.LPS	RAW	ENSMUSG00000009093	3.11427	up
Atp2a3	-0.791649	2.92775	-7.64564	2.44179e-05	0.000769062	2.76139	4.61229	KO.LPS_WT.LPS	RAW	ENSMUSG00000020788	3.11404	down
Heca	0.837516	2.61777	7.63025	2.48261e-05	0.000781	2.74375	4.60509	KO.LPS_WT.LPS	RAW	ENSMUSG00000039879	3.10735	up
Acaa1a	-1.08066	4.97699	-7.62817	2.4882e-05	0.000781838	2.74135	4.60411	KO.LPS_WT.LPS	RAW	ENSMUSG00000036138	3.10688	down
Rsad1	0.826122	0.609979	7.62432	2.49854e-05	0.000784011	2.73694	4.60231	KO.LPS_WT.LPS	RAW	ENSMUSG00000039096	3.10568	up
Gbp5	-0.935344	-0.100133	-7.62342	2.50098e-05	0.000784011	2.7359	4.60189	KO.LPS_WT.LPS	RAW	ENSMUSG00000105504	3.10568	down
Gm7665	-1.45756	4.50855	-7.61876	2.51359e-05	0.000787043	2.73055	4.59971	KO.LPS_WT.LPS	RAW	ENSMUSG00000063628	3.104	down
Map2	1.18144	-2.76214	7.61062	2.53579e-05	0.000793064	2.7212	4.59589	KO.LPS_WT.LPS	RAW	ENSMUSG00000015222	3.10069	up
Gsto1	-1.22703	4.41584	-7.60119	2.56175e-05	0.000799351	2.71036	4.59146	KO.LPS_WT.LPS	RAW	ENSMUSG00000025068	3.09726	down
Tuba4a	-0.953888	4.88303	-7.60115	2.56187e-05	0.000799351	2.71031	4.59144	KO.LPS_WT.LPS	RAW	ENSMUSG00000026202	3.09726	down
Amy1	3.04595	-1.02636	7.59991	2.5653e-05	0.000799488	2.70889	4.59086	KO.LPS_WT.LPS	RAW	ENSMUSG00000074264	3.09719	up
Gm16026	0.759344	-0.624893	7.59391	2.582e-05	0.000803756	2.70198	4.58804	KO.LPS_WT.LPS	RAW	ENSMUSG00000079455	3.09488	up
Tmem107	-1.55562	2.2315	-7.58801	2.59855e-05	0.000807564	2.69518	4.58527	KO.LPS_WT.LPS	RAW	ENSMUSG00000020895	3.09282	down
Garem2	2.17141	-2.43028	7.58654	2.6027e-05	0.000807564	2.69349	4.58458	KO.LPS_WT.LPS	RAW	ENSMUSG00000044576	3.09282	up
Klc4	-1.07706	3.01323	-7.58633	2.60329e-05	0.000807564	2.69324	4.58448	KO.LPS_WT.LPS	RAW	ENSMUSG00000003546	3.09282	down
Slc7a11	1.08094	2.22093	7.58332	2.61179e-05	0.000809261	2.68978	4.58306	KO.LPS_WT.LPS	RAW	ENSMUSG00000027737	3.09191	up
Cyp2c55	2.28784	-0.887231	7.58088	2.61871e-05	0.000810467	2.68696	4.58191	KO.LPS_WT.LPS	RAW	ENSMUSG00000025002	3.09126	up
Phf11d	-0.743748	3.19528	-7.57881	2.62458e-05	0.000811344	2.68458	4.58094	KO.LPS_WT.LPS	RAW	ENSMUSG00000068245	3.0908	down
Hmgn5	-0.801107	5.07725	-7.57411	2.638e-05	0.00081455	2.67915	4.57873	KO.LPS_WT.LPS	RAW	ENSMUSG00000031245	3.08908	down
Flnc	1.65402	0.559275	7.5683	2.65466e-05	0.000818751	2.67245	4.57599	KO.LPS_WT.LPS	RAW	ENSMUSG00000068699	3.08685	up
Foxred1	0.608716	3.65268	7.56326	2.66922e-05	0.000822293	2.66663	4.57362	KO.LPS_WT.LPS	RAW	ENSMUSG00000039048	3.08497	up
Ezr	-0.584938	4.59809	-7.55568	2.69128e-05	0.000828133	2.65787	4.57004	KO.LPS_WT.LPS	RAW	ENSMUSG00000052397	3.0819	down
Mrps6	-1.29459	5.41456	-7.55367	2.69718e-05	0.000828995	2.65554	4.56909	KO.LPS_WT.LPS	RAW	ENSMUSG00000039680	3.08145	down
Creg1	-0.741168	5.36469	-7.55179	2.70268e-05	0.000829731	2.65337	4.56821	KO.LPS_WT.LPS	RAW	ENSMUSG00000040713	3.08106	down
Ttyh2	-0.526463	2.93988	-7.54963	2.70902e-05	0.000829932	2.65088	4.56719	KO.LPS_WT.LPS	RAW	ENSMUSG00000034714	3.08096	not sig
4930579C12Rik	2.15026	-2.04578	7.54946	2.70954e-05	0.000829932	2.65068	4.5671	KO.LPS_WT.LPS	RAW	ENSMUSG00000074146	3.08096	up
Wbp1	-0.878112	2.43974	-7.54779	2.71447e-05	0.000830491	2.64874	4.56631	KO.LPS_WT.LPS	RAW	ENSMUSG00000030035	3.08066	down
C1qtnf6	-2.70159	-0.518318	-7.53842	2.74225e-05	0.000838031	2.63791	4.56189	KO.LPS_WT.LPS	RAW	ENSMUSG00000022440	3.07674	down
Pon2	-0.498217	2.92105	-7.53673	2.74732e-05	0.000838623	2.63594	4.56109	KO.LPS_WT.LPS	RAW	ENSMUSG00000032667	3.07643	not sig
Tsc1	1.01583	1.63627	7.53124	2.76379e-05	0.000841905	2.62958	4.55849	KO.LPS_WT.LPS	RAW	ENSMUSG00000026812	3.07474	up
Milr1	-0.761004	4.94252	-7.53104	2.76437e-05	0.000841905	2.62936	4.5584	KO.LPS_WT.LPS	RAW	ENSMUSG00000040528	3.07474	down
Ptbp2	0.791364	2.15761	7.51515	2.81267e-05	0.000855239	2.61092	4.55088	KO.LPS_WT.LPS	RAW	ENSMUSG00000028134	3.06791	up
4932442E05Rik	1.41823	-1.79653	7.51397	2.81629e-05	0.000855239	2.60956	4.55032	KO.LPS_WT.LPS	RAW	ENSMUSG00000104443	3.06791	up
-	2.4114	0.35344	7.51282	2.81982e-05	0.000855239	2.60822	4.54978	KO.LPS_WT.LPS	RAW	ENSMUSG00000120036	3.06791	up
D030028A08Rik	1.39089	0.864475	7.51246	2.82095e-05	0.000855239	2.6078	4.54961	KO.LPS_WT.LPS	RAW	ENSMUSG00000078700	3.06791	up
Dpysl2	-1.39163	2.40377	-7.50952	2.82998e-05	0.000856136	2.60439	4.54822	KO.LPS_WT.LPS	RAW	ENSMUSG00000022048	3.06746	down
Gm48065	1.09067	-3.00542	7.50942	2.83031e-05	0.000856136	2.60427	4.54817	KO.LPS_WT.LPS	RAW	ENSMUSG00000111116	3.06746	up
Sptlc2	-0.525277	3.10749	-7.50693	2.83801e-05	0.000857497	2.60138	4.54699	KO.LPS_WT.LPS	RAW	ENSMUSG00000021036	3.06677	not sig
Lamp1	-0.628387	8.00549	-7.49935	2.86161e-05	0.000861983	2.59257	4.54339	KO.LPS_WT.LPS	RAW	ENSMUSG00000031447	3.0645	down
Hk3	-0.652331	2.98124	-7.4992	2.86206e-05	0.000861983	2.5924	4.54332	KO.LPS_WT.LPS	RAW	ENSMUSG00000025877	3.0645	down
S100a11	-1.38016	7.37049	-7.49905	2.86253e-05	0.000861983	2.59222	4.54325	KO.LPS_WT.LPS	RAW	ENSMUSG00000027907	3.0645	down
Gnai2	-0.593966	6.94297	-7.49751	2.86736e-05	0.000862465	2.59043	4.54252	KO.LPS_WT.LPS	RAW	ENSMUSG00000032562	3.06426	down
Aldh3b1	-0.824343	4.48776	-7.49439	2.87713e-05	0.000864292	2.58681	4.54104	KO.LPS_WT.LPS	RAW	ENSMUSG00000024885	3.06334	down
Tmem50a	-1.02968	5.73623	-7.49352	2.8799e-05	0.000864292	2.58579	4.54062	KO.LPS_WT.LPS	RAW	ENSMUSG00000028822	3.06334	down
Xlr4c	-1.07499	-2.90134	-7.49052	2.88934e-05	0.000866154	2.5823	4.5392	KO.LPS_WT.LPS	RAW	ENSMUSG00000031362	3.0624	down
Tnfaip6	-1.49031	-2.94935	-7.48395	2.91019e-05	0.000871416	2.57465	4.53608	KO.LPS_WT.LPS	RAW	ENSMUSG00000053475	3.05977	down
P4hb	-0.661837	8.53716	-7.48196	2.91652e-05	0.000871416	2.57234	4.53514	KO.LPS_WT.LPS	RAW	ENSMUSG00000025130	3.05977	down
Gm29488	1.45802	-2.86937	7.48027	2.9219e-05	0.000871416	2.57037	4.53433	KO.LPS_WT.LPS	RAW	ENSMUSG00000101778	3.05977	up
Trim16	-2.26629	-1.2515	-7.48022	2.92207e-05	0.000871416	2.57031	4.53431	KO.LPS_WT.LPS	RAW	ENSMUSG00000047821	3.05977	down
Alkbh8	1.27239	2.71102	7.47987	2.92319e-05	0.000871416	2.56991	4.53414	KO.LPS_WT.LPS	RAW	ENSMUSG00000025899	3.05977	up
Zbtb1	1.04207	1.98689	7.47732	2.93136e-05	0.00087288	2.56693	4.53293	KO.LPS_WT.LPS	RAW	ENSMUSG00000033454	3.05905	up
4930513N10Rik	1.2818	-0.815173	7.47529	2.93789e-05	0.000873852	2.56457	4.53196	KO.LPS_WT.LPS	RAW	ENSMUSG00000074136	3.05856	up
Tmem131l	0.939569	1.92793	7.47228	2.94759e-05	0.000875254	2.56106	4.53053	KO.LPS_WT.LPS	RAW	ENSMUSG00000033767	3.05787	up
Cwf19l2	1.65017	2.14338	7.4718	2.94915e-05	0.000875254	2.5605	4.5303	KO.LPS_WT.LPS	RAW	ENSMUSG00000025898	3.05787	up
Ywhah	-0.566135	6.14698	-7.46865	2.95933e-05	0.000877301	2.55683	4.52881	KO.LPS_WT.LPS	RAW	ENSMUSG00000018965	3.05685	not sig
Nat10	0.503903	4.72374	7.4672	2.96403e-05	0.000877721	2.55514	4.52812	KO.LPS_WT.LPS	RAW	ENSMUSG00000027185	3.05664	not sig
Adora2b	-1.46778	1.79484	-7.46418	2.97386e-05	0.000879657	2.55162	4.52668	KO.LPS_WT.LPS	RAW	ENSMUSG00000018500	3.05569	down
Mapk11	-1.97942	1.37496	-7.46294	2.97792e-05	0.000879886	2.55016	4.52609	KO.LPS_WT.LPS	RAW	ENSMUSG00000053137	3.05557	down
Smpdl3b	-0.605516	5.84278	-7.44435	3.03928e-05	0.000896846	2.52846	4.51723	KO.LPS_WT.LPS	RAW	ENSMUSG00000028885	3.04728	down
Blvrb	-1.36924	2.87254	-7.44353	3.04203e-05	0.000896846	2.52749	4.51684	KO.LPS_WT.LPS	RAW	ENSMUSG00000040466	3.04728	down
-	2.31064	-2.50694	7.44213	3.04669e-05	0.000897231	2.52586	4.51617	KO.LPS_WT.LPS	RAW	ENSMUSG00000120721	3.0471	up
Glce	1.18638	2.63827	7.43867	3.05831e-05	0.000899663	2.52181	4.51452	KO.LPS_WT.LPS	RAW	ENSMUSG00000032252	3.04592	up
4930461G14Rik	-1.81099	-2.09662	-7.42252	3.11311e-05	0.000914776	2.50291	4.50681	KO.LPS_WT.LPS	RAW	ENSMUSG00000097651	3.03869	down
Grhl1	1.44986	-0.51162	7.41839	3.12731e-05	0.000916517	2.49807	4.50483	KO.LPS_WT.LPS	RAW	ENSMUSG00000020656	3.03786	up
Mcub	-1.2985	4.13046	-7.41814	3.12817e-05	0.000916517	2.49777	4.50471	KO.LPS_WT.LPS	RAW	ENSMUSG00000027994	3.03786	down
Arpin	-1.03628	2.57556	-7.4178	3.12932e-05	0.000916517	2.49738	4.50455	KO.LPS_WT.LPS	RAW	ENSMUSG00000039043	3.03786	down
Pxmp4	-1.13187	0.758655	-7.41666	3.13327e-05	0.000916671	2.49604	4.504	KO.LPS_WT.LPS	RAW	ENSMUSG00000000876	3.03779	down
Smox	-0.75365	3.55835	-7.40319	3.1801e-05	0.000929354	2.48025	4.49756	KO.LPS_WT.LPS	RAW	ENSMUSG00000027333	3.03182	down
Gm12854	-1.23506	4.41148	-7.4018	3.18501e-05	0.000929772	2.47861	4.49689	KO.LPS_WT.LPS	RAW	ENSMUSG00000078238	3.03162	down
E2f6	0.590667	2.91235	7.3998	3.19203e-05	0.000929966	2.47626	4.49593	KO.LPS_WT.LPS	RAW	ENSMUSG00000057469	3.03153	up
Chek1	0.664732	3.12496	7.3988	3.19554e-05	0.000929966	2.47509	4.49546	KO.LPS_WT.LPS	RAW	ENSMUSG00000032113	3.03153	up
Gm10634	2.12156	-1.20158	7.39864	3.19611e-05	0.000929966	2.4749	4.49538	KO.LPS_WT.LPS	RAW	ENSMUSG00000074149	3.03153	up
Slc9a3r1	-0.802487	3.09178	-7.38499	3.24465e-05	0.000942965	2.45886	4.48883	KO.LPS_WT.LPS	RAW	ENSMUSG00000020733	3.0255	down
Syk	1.03193	2.47896	7.3841	3.24783e-05	0.000942965	2.45782	4.48841	KO.LPS_WT.LPS	RAW	ENSMUSG00000021457	3.0255	up
Sp9	1.41892	-1.98908	7.37755	3.27145e-05	0.000948771	2.4501	4.48526	KO.LPS_WT.LPS	RAW	ENSMUSG00000068859	3.02284	up
Pvr	0.531225	2.59686	7.37659	3.27493e-05	0.000948771	2.44897	4.4848	KO.LPS_WT.LPS	RAW	ENSMUSG00000040511	3.02284	not sig
Kcnab2	-0.698524	4.11196	-7.37328	3.28691e-05	0.000951211	2.44509	4.48321	KO.LPS_WT.LPS	RAW	ENSMUSG00000028931	3.02172	down
F3	-1.74894	-0.657348	-7.37075	3.29614e-05	0.000952852	2.4421	4.48199	KO.LPS_WT.LPS	RAW	ENSMUSG00000028128	3.02097	down
Ranbp3l	-1.55077	0.267807	-7.3651	3.31681e-05	0.000957792	2.43545	4.47928	KO.LPS_WT.LPS	RAW	ENSMUSG00000048424	3.01873	down
Txndc12	-0.814403	4.21093	-7.35425	3.35689e-05	0.00096832	2.42266	4.47406	KO.LPS_WT.LPS	RAW	ENSMUSG00000028567	3.01398	down
Gstp1	-2.05485	0.649095	-7.34886	3.37704e-05	0.00097245	2.41629	4.47146	KO.LPS_WT.LPS	RAW	ENSMUSG00000060803	3.01213	down
Esd	-1.07931	5.70301	-7.34847	3.37848e-05	0.00097245	2.41584	4.47128	KO.LPS_WT.LPS	RAW	ENSMUSG00000021996	3.01213	down
H1f2	-1.4592	3.03053	-7.34591	3.3881e-05	0.00097417	2.41281	4.47004	KO.LPS_WT.LPS	RAW	ENSMUSG00000036181	3.01137	down
Rnpep	-0.68115	4.2087	-7.33845	3.41624e-05	0.000980454	2.404	4.46645	KO.LPS_WT.LPS	RAW	ENSMUSG00000041926	3.00857	down
E130308A19Rik	1.70403	-1.20044	7.33818	3.41729e-05	0.000980454	2.40368	4.46632	KO.LPS_WT.LPS	RAW	ENSMUSG00000045071	3.00857	up
Slc29a1	-0.685428	4.39007	-7.3293	3.45112e-05	0.000989099	2.39319	4.46204	KO.LPS_WT.LPS	RAW	ENSMUSG00000023942	3.00476	down
Grn	-0.793767	6.89675	-7.32816	3.45551e-05	0.000989298	2.39184	4.46149	KO.LPS_WT.LPS	RAW	ENSMUSG00000034708	3.00467	down
Fgf13	0.969763	2.02581	7.32654	3.46174e-05	0.00099002	2.38992	4.46071	KO.LPS_WT.LPS	RAW	ENSMUSG00000031137	3.00436	up
Arhgap9	-0.977422	3.94633	-7.32093	3.4834e-05	0.000995151	2.38328	4.458	KO.LPS_WT.LPS	RAW	ENSMUSG00000040345	3.00211	down
Cntf	1.54146	-0.15634	7.30894	3.53017e-05	0.00100743	2.36908	4.4522	KO.LPS_WT.LPS	RAW	ENSMUSG00000079415	2.99678	up
Gm48768	1.03052	-0.288719	7.3056	3.54333e-05	0.00101011	2.36512	4.45059	KO.LPS_WT.LPS	RAW	ENSMUSG00000112346	2.99563	up
Hcn3	1.98389	-0.881519	7.30061	3.56304e-05	0.00101465	2.35921	4.44818	KO.LPS_WT.LPS	RAW	ENSMUSG00000028051	2.99368	up
Npat	1.65471	2.94189	7.29632	3.58013e-05	0.00101843	2.35412	4.4461	KO.LPS_WT.LPS	RAW	ENSMUSG00000033054	2.99207	up
Ptpn9	0.702533	3.88211	7.28772	3.61462e-05	0.00102715	2.34391	4.44194	KO.LPS_WT.LPS	RAW	ENSMUSG00000032290	2.98837	up
Daxx	-0.627138	5.1972	-7.28633	3.62025e-05	0.00102766	2.34226	4.44126	KO.LPS_WT.LPS	RAW	ENSMUSG00000002307	2.98815	down
Gm16861	1.26682	-1.03058	7.28242	3.63605e-05	0.00103105	2.33762	4.43937	KO.LPS_WT.LPS	RAW	ENSMUSG00000097397	2.98672	up
Palm3	-1.46389	-2.30613	-7.27795	3.65427e-05	0.00103512	2.3323	4.4372	KO.LPS_WT.LPS	RAW	ENSMUSG00000047986	2.98501	down
Aldoc	-0.611642	4.29151	-7.27689	3.65859e-05	0.00103524	2.33104	4.43669	KO.LPS_WT.LPS	RAW	ENSMUSG00000017390	2.98496	down
Gcsh	-0.941571	5.82328	-7.27095	3.68294e-05	0.00104103	2.32398	4.43381	KO.LPS_WT.LPS	RAW	ENSMUSG00000034424	2.98254	down
Bak1	-0.510893	5.99018	-7.26722	3.69834e-05	0.00104428	2.31954	4.43199	KO.LPS_WT.LPS	RAW	ENSMUSG00000057789	2.98118	not sig
Tagln2	-1.11932	6.87414	-7.26178	3.72089e-05	0.00104954	2.31307	4.42935	KO.LPS_WT.LPS	RAW	ENSMUSG00000026547	2.979	down
Man2c1	0.498141	3.22607	7.25634	3.7436e-05	0.00105483	2.30659	4.42671	KO.LPS_WT.LPS	RAW	ENSMUSG00000032295	2.97682	not sig
Osgin2	0.543698	3.5207	7.25147	3.76408e-05	0.00105949	2.30078	4.42434	KO.LPS_WT.LPS	RAW	ENSMUSG00000041153	2.9749	not sig
Calm1	-0.76779	7.40861	-7.24675	3.78401e-05	0.00106386	2.29516	4.42205	KO.LPS_WT.LPS	RAW	ENSMUSG00000001175	2.97312	down
Tusc3	-0.792299	3.49942	-7.24548	3.78939e-05	0.00106386	2.29364	4.42143	KO.LPS_WT.LPS	RAW	ENSMUSG00000118664	2.97312	down
Edc3	0.510937	3.05534	7.24498	3.79154e-05	0.00106386	2.29304	4.42118	KO.LPS_WT.LPS	RAW	ENSMUSG00000038957	2.97312	not sig
Adssl1	-0.754345	5.2719	-7.24311	3.79948e-05	0.00106405	2.29081	4.42028	KO.LPS_WT.LPS	RAW	ENSMUSG00000011148	2.97304	down
Gch1	-1.06482	2.23653	-7.24295	3.80017e-05	0.00106405	2.29062	4.4202	KO.LPS_WT.LPS	RAW	ENSMUSG00000037580	2.97304	down
Zc3h12d	-1.54675	-1.31993	-7.24155	3.80614e-05	0.00106412	2.28895	4.41952	KO.LPS_WT.LPS	RAW	ENSMUSG00000039981	2.97301	down
Ccnb2-ps	2.12494	-1.32697	7.24102	3.80838e-05	0.00106412	2.28832	4.41926	KO.LPS_WT.LPS	RAW	ENSMUSG00000083718	2.97301	up
Macir	-0.523923	2.07984	-7.2396	3.81447e-05	0.00106471	2.28662	4.41857	KO.LPS_WT.LPS	RAW	ENSMUSG00000044768	2.97277	not sig
Usp36	0.798892	3.70242	7.23659	3.82736e-05	0.00106719	2.28303	4.4171	KO.LPS_WT.LPS	RAW	ENSMUSG00000033909	2.97176	up
Map2k3	-0.855137	5.15546	-7.23358	3.84028e-05	0.00106968	2.27944	4.41564	KO.LPS_WT.LPS	RAW	ENSMUSG00000018932	2.97075	down
Dnaaf3	-1.03971	0.826967	-7.22722	3.8678e-05	0.00107622	2.27184	4.41254	KO.LPS_WT.LPS	RAW	ENSMUSG00000055809	2.9681	down
Rnf130	-0.910652	2.90741	-7.22621	3.87218e-05	0.00107632	2.27064	4.41204	KO.LPS_WT.LPS	RAW	ENSMUSG00000020376	2.96806	down
Mre11a	0.55256	3.72842	7.21953	3.90134e-05	0.0010833	2.26265	4.40879	KO.LPS_WT.LPS	RAW	ENSMUSG00000031928	2.96525	not sig
Heatr9	1.97399	-1.13134	7.21727	3.91125e-05	0.00108493	2.25995	4.40768	KO.LPS_WT.LPS	RAW	ENSMUSG00000018925	2.9646	up
Glmn	0.773968	3.63271	7.21333	3.92862e-05	0.00108861	2.25523	4.40576	KO.LPS_WT.LPS	RAW	ENSMUSG00000029276	2.96313	up
Gla	-1.19855	2.50841	-7.20789	3.9527e-05	0.00109415	2.24872	4.40311	KO.LPS_WT.LPS	RAW	ENSMUSG00000031266	2.96092	down
Gm45820	3.31281	-0.420575	7.20235	3.97741e-05	0.00109947	2.24209	4.4004	KO.LPS_WT.LPS	RAW	ENSMUSG00000110433	2.95882	up
H3f3b	-0.83365	8.16573	-7.20174	3.98014e-05	0.00109947	2.24136	4.4001	KO.LPS_WT.LPS	RAW	ENSMUSG00000016559	2.95882	down
Urod	-1.01484	3.43698	-7.20043	3.986e-05	0.00109982	2.23979	4.39946	KO.LPS_WT.LPS	RAW	ENSMUSG00000028684	2.95868	down
Ifitm3	-1.7449	8.24742	-7.19962	3.98962e-05	0.00109982	2.23882	4.39907	KO.LPS_WT.LPS	RAW	ENSMUSG00000025492	2.95868	down
E2f1	-0.884222	3.02974	-7.19634	4.00439e-05	0.00110171	2.23489	4.39746	KO.LPS_WT.LPS	RAW	ENSMUSG00000027490	2.95793	down
1700001L05Rik	1.64047	-0.710228	7.19627	4.00473e-05	0.00110171	2.2348	4.39743	KO.LPS_WT.LPS	RAW	ENSMUSG00000075511	2.95793	up
Dhrs3	-0.701829	4.08865	-7.19495	4.01067e-05	0.00110221	2.23322	4.39678	KO.LPS_WT.LPS	RAW	ENSMUSG00000066026	2.95773	down
Fcgr2b	-0.622032	0.998695	-7.19164	4.02566e-05	0.0011052	2.22925	4.39516	KO.LPS_WT.LPS	RAW	ENSMUSG00000026656	2.95656	down
Stt3a	0.515764	5.21605	7.18813	4.04159e-05	0.00110843	2.22504	4.39345	KO.LPS_WT.LPS	RAW	ENSMUSG00000032116	2.95529	not sig
Smad6	0.918119	-0.226449	7.18235	4.06799e-05	0.00111348	2.21811	4.39062	KO.LPS_WT.LPS	RAW	ENSMUSG00000036867	2.95332	up
Ugdh	-0.480615	3.04056	-7.18228	4.06832e-05	0.00111348	2.21803	4.39059	KO.LPS_WT.LPS	RAW	ENSMUSG00000029201	2.95332	not sig
Inppl1	0.692031	4.40584	7.17996	4.079e-05	0.00111526	2.21524	4.38945	KO.LPS_WT.LPS	RAW	ENSMUSG00000032737	2.95262	up
Snx20	-0.837199	2.35634	-7.17854	4.08552e-05	0.0011155	2.21353	4.38875	KO.LPS_WT.LPS	RAW	ENSMUSG00000031662	2.95253	down
Ldlr	0.79118	5.40609	7.17795	4.08823e-05	0.0011155	2.21283	4.38846	KO.LPS_WT.LPS	RAW	ENSMUSG00000032193	2.95253	up
Synpo	-0.876938	-0.144746	-7.17183	4.11659e-05	0.00112209	2.20547	4.38546	KO.LPS_WT.LPS	RAW	ENSMUSG00000043079	2.94997	down
Atat1	0.733674	0.632271	7.17021	4.1241e-05	0.001123	2.20353	4.38467	KO.LPS_WT.LPS	RAW	ENSMUSG00000024426	2.94962	up
Prelid3a	1.05457	1.20483	7.16931	4.12829e-05	0.001123	2.20244	4.38423	KO.LPS_WT.LPS	RAW	ENSMUSG00000024530	2.94962	up
Hyls1	0.702801	2.36542	7.16447	4.15092e-05	0.001128	2.19662	4.38186	KO.LPS_WT.LPS	RAW	ENSMUSG00000050555	2.94769	up
Pomt1	0.605614	2.39856	7.15735	4.18446e-05	0.00113496	2.18806	4.37836	KO.LPS_WT.LPS	RAW	ENSMUSG00000039254	2.94502	up
Atxn7l2	0.717601	1.80529	7.15723	4.185e-05	0.00113496	2.18792	4.3783	KO.LPS_WT.LPS	RAW	ENSMUSG00000048997	2.94502	up
H2-D1	-1.07181	6.90709	-7.15396	4.20053e-05	0.00113647	2.18397	4.3767	KO.LPS_WT.LPS	RAW	ENSMUSG00000073411	2.94444	down
Nefh	-1.642	-2.14448	-7.15346	4.2029e-05	0.00113647	2.18338	4.37645	KO.LPS_WT.LPS	RAW	ENSMUSG00000020396	2.94444	down
Tubg1	-0.662762	4.6499	-7.15337	4.20332e-05	0.00113647	2.18327	4.37641	KO.LPS_WT.LPS	RAW	ENSMUSG00000035198	2.94444	down
Zfp809	1.92203	3.2601	7.14675	4.23488e-05	0.00114385	2.1753	4.37316	KO.LPS_WT.LPS	RAW	ENSMUSG00000057982	2.94163	up
Gm45774	-2.23278	-0.0873967	-7.14569	4.23998e-05	0.00114407	2.17402	4.37264	KO.LPS_WT.LPS	RAW	ENSMUSG00000110588	2.94155	down
Lck	-2.32516	-0.244172	-7.14451	4.24566e-05	0.00114445	2.1726	4.37205	KO.LPS_WT.LPS	RAW	ENSMUSG00000000409	2.9414	down
Lyn	-0.480366	5.73666	-7.13984	4.26817e-05	0.00114935	2.16696	4.36976	KO.LPS_WT.LPS	RAW	ENSMUSG00000042228	2.93955	not sig
A930037H05Rik	1.94448	-0.788687	7.1386	4.27416e-05	0.00114981	2.16547	4.36915	KO.LPS_WT.LPS	RAW	ENSMUSG00000109408	2.93937	up
Lratd2	-0.719254	1.95756	-7.13334	4.2997e-05	0.00115552	2.15913	4.36656	KO.LPS_WT.LPS	RAW	ENSMUSG00000072568	2.93722	down
Zfp512b	0.878479	2.43748	7.12433	4.34383e-05	0.0011662	2.14826	4.36213	KO.LPS_WT.LPS	RAW	ENSMUSG00000000823	2.93323	up
Gm28875	-1.45377	3.96465	-7.12027	4.36388e-05	0.00117041	2.14335	4.36013	KO.LPS_WT.LPS	RAW	ENSMUSG00000100975	2.93166	down
Gm10832	2.08887	-2.45465	7.11745	4.37787e-05	0.00117299	2.13994	4.35874	KO.LPS_WT.LPS	RAW	ENSMUSG00000115992	2.93071	up
Aqp1	-1.58382	-2.08428	-7.11555	4.38732e-05	0.00117434	2.13765	4.3578	KO.LPS_WT.LPS	RAW	ENSMUSG00000004655	2.9302	down
Enc1	1.02987	2.31117	7.10716	4.42932e-05	0.0011844	2.1275	4.35366	KO.LPS_WT.LPS	RAW	ENSMUSG00000041773	2.9265	up
Mir17hg	0.570268	3.86999	7.10607	4.43479e-05	0.00118468	2.12619	4.35313	KO.LPS_WT.LPS	RAW	ENSMUSG00000089726	2.9264	not sig
Nucb1	-0.567181	3.38421	-7.10426	4.4439e-05	0.00118516	2.124	4.35224	KO.LPS_WT.LPS	RAW	ENSMUSG00000030824	2.92622	not sig
Gm8850	3.88716	-1.33601	7.10396	4.44545e-05	0.00118516	2.12363	4.35208	KO.LPS_WT.LPS	RAW	ENSMUSG00000104181	2.92622	up
Rdx	0.920967	5.38804	7.09471	4.49244e-05	0.00119649	2.11244	4.34752	KO.LPS_WT.LPS	RAW	ENSMUSG00000032050	2.92209	up
Tnpo2	0.74316	4.26119	7.09074	4.51275e-05	0.00120071	2.10763	4.34556	KO.LPS_WT.LPS	RAW	ENSMUSG00000031691	2.92056	up
Sptbn1	1.75205	1.64173	7.08528	4.54086e-05	0.00120698	2.10102	4.34286	KO.LPS_WT.LPS	RAW	ENSMUSG00000020315	2.9183	up
Cep68	0.988249	2.88852	7.08144	4.56078e-05	0.00121107	2.09636	4.34096	KO.LPS_WT.LPS	RAW	ENSMUSG00000044066	2.91683	up
Ifi202b	-1.82553	2.56972	-7.07029	4.61909e-05	0.00122534	2.08283	4.33544	KO.LPS_WT.LPS	RAW	ENSMUSG00000026535	2.91174	down
Pde4a	0.855082	2.76446	7.06428	4.65087e-05	0.00123255	2.07553	4.33247	KO.LPS_WT.LPS	RAW	ENSMUSG00000032177	2.9092	up
Ech1	-1.04365	4.20475	-7.05925	4.67765e-05	0.00123842	2.06942	4.32997	KO.LPS_WT.LPS	RAW	ENSMUSG00000053898	2.90713	down
Gm6665	1.86674	-2.33603	7.05605	4.69479e-05	0.00124173	2.06552	4.32838	KO.LPS_WT.LPS	RAW	ENSMUSG00000091561	2.90597	up
Jade3	0.986884	2.51532	7.05437	4.70376e-05	0.00124287	2.06349	4.32756	KO.LPS_WT.LPS	RAW	ENSMUSG00000037315	2.90557	up
Gm42047	1.27732	6.01461	7.05309	4.71067e-05	0.0012433	2.06193	4.32692	KO.LPS_WT.LPS	RAW	ENSMUSG00000110631	2.90542	up
Ighm	0.646857	7.18774	7.05234	4.7147e-05	0.0012433	2.06102	4.32655	KO.LPS_WT.LPS	RAW	ENSMUSG00000076617	2.90542	up
Scly	-0.762963	2.05656	-7.04113	4.77549e-05	0.0012581	2.04737	4.32098	KO.LPS_WT.LPS	RAW	ENSMUSG00000026307	2.90029	down
Tbcel	1.0971	2.18353	7.04021	4.78051e-05	0.00125818	2.04626	4.32053	KO.LPS_WT.LPS	RAW	ENSMUSG00000037287	2.90026	up
Taldo1	-1.07655	6.86333	-7.03756	4.79505e-05	0.00126076	2.04302	4.31921	KO.LPS_WT.LPS	RAW	ENSMUSG00000025503	2.89937	down
Hivep3	2.21143	2.5635	7.03514	4.80833e-05	0.00126301	2.04008	4.31801	KO.LPS_WT.LPS	RAW	ENSMUSG00000028634	2.89859	up
Il10	-3.06904	-1.55031	-7.03289	4.8207e-05	0.00126502	2.03734	4.31689	KO.LPS_WT.LPS	RAW	ENSMUSG00000016529	2.8979	down
Gm20655	1.5766	-1.77443	7.02934	4.84032e-05	0.00126892	2.03302	4.31513	KO.LPS_WT.LPS	RAW	ENSMUSG00000093672	2.89656	up
Zc3h12c	2.47083	3.82327	7.02721	4.85214e-05	0.00127078	2.03042	4.31407	KO.LPS_WT.LPS	RAW	ENSMUSG00000035164	2.89593	up
Trim30a	-0.869403	2.00319	-7.02557	4.8613e-05	0.00127193	2.02841	4.31325	KO.LPS_WT.LPS	RAW	ENSMUSG00000030921	2.89554	down
Svil	-1.15822	-2.50568	-7.02407	4.86964e-05	0.00127286	2.02659	4.3125	KO.LPS_WT.LPS	RAW	ENSMUSG00000024236	2.89522	down
Zfp882	2.47092	-0.784564	7.02131	4.88509e-05	0.00127566	2.02321	4.31113	KO.LPS_WT.LPS	RAW	ENSMUSG00000089857	2.89427	up
Dcaf8	0.596655	2.62958	7.01216	4.93657e-05	0.00128784	2.01205	4.30657	KO.LPS_WT.LPS	RAW	ENSMUSG00000026554	2.89014	up
Blk	-0.516146	-3.19289	-7.00912	4.95385e-05	0.00129092	2.00833	4.30506	KO.LPS_WT.LPS	RAW	ENSMUSG00000014453	2.8891	not sig
Gm12250	-2.94925	-1.41571	-7.00819	4.95911e-05	0.00129092	2.0072	4.3046	KO.LPS_WT.LPS	RAW	ENSMUSG00000082292	2.8891	down
Sgk1	-1.25222	-0.385056	-7.00753	4.96284e-05	0.00129092	2.0064	4.30427	KO.LPS_WT.LPS	RAW	ENSMUSG00000019970	2.8891	down
G6pdx	-0.453171	6.39058	-7.00559	4.97392e-05	0.00129137	2.00402	4.3033	KO.LPS_WT.LPS	RAW	ENSMUSG00000031400	2.88895	not sig
Papss1	-0.658499	3.65185	-7.00553	4.97425e-05	0.00129137	2.00395	4.30327	KO.LPS_WT.LPS	RAW	ENSMUSG00000028032	2.88895	down
Dlx1as	1.34629	0.29683	7.00363	4.98514e-05	0.00129294	2.00162	4.30232	KO.LPS_WT.LPS	RAW	ENSMUSG00000084946	2.88842	up
Nme4	-2.236	1.18601	-7.00276	4.99012e-05	0.00129298	2.00056	4.30189	KO.LPS_WT.LPS	RAW	ENSMUSG00000024177	2.88841	down
Nsmf	0.674462	2.57598	7.00182	4.9955e-05	0.00129312	1.99941	4.30142	KO.LPS_WT.LPS	RAW	ENSMUSG00000006476	2.88836	up
Ctsb	-0.688162	7.98379	-7.00007	5.00555e-05	0.00129447	1.99727	4.30055	KO.LPS_WT.LPS	RAW	ENSMUSG00000021939	2.88791	down
Hoxa7	-2.06656	-1.82309	-6.99728	5.02162e-05	0.00129737	1.99386	4.29916	KO.LPS_WT.LPS	RAW	ENSMUSG00000038236	2.88694	down
Adam18	1.77925	-1.85443	6.99046	5.06113e-05	0.00130632	1.98551	4.29575	KO.LPS_WT.LPS	RAW	ENSMUSG00000031552	2.88395	up
Stx3	-0.607798	1.74845	-6.9887	5.07133e-05	0.00130769	1.98337	4.29488	KO.LPS_WT.LPS	RAW	ENSMUSG00000041488	2.8835	down
Ppargc1b	1.99904	1.68962	6.98762	5.07766e-05	0.00130806	1.98204	4.29434	KO.LPS_WT.LPS	RAW	ENSMUSG00000033871	2.88337	up
Tk1	-0.860893	3.67567	-6.9846	5.09532e-05	0.00131135	1.97834	4.29283	KO.LPS_WT.LPS	RAW	ENSMUSG00000025574	2.88228	down
Gm35315	1.00437	1.21377	6.97767	5.13612e-05	0.00132058	1.96985	4.28936	KO.LPS_WT.LPS	RAW	ENSMUSG00000109771	2.87924	up
Cisd3	-1.29731	4.48181	-6.97514	5.15106e-05	0.00132315	1.96676	4.2881	KO.LPS_WT.LPS	RAW	ENSMUSG00000078695	2.87839	down
Casp8	-0.627457	4.17244	-6.96825	5.19212e-05	0.00133055	1.9583	4.28466	KO.LPS_WT.LPS	RAW	ENSMUSG00000026029	2.87597	down
Zfp26	1.63133	2.15768	6.96815	5.19273e-05	0.00133055	1.95818	4.2846	KO.LPS_WT.LPS	RAW	ENSMUSG00000063108	2.87597	up
Gga3	0.759693	3.30899	6.9678	5.1948e-05	0.00133055	1.95775	4.28443	KO.LPS_WT.LPS	RAW	ENSMUSG00000020740	2.87597	up
Arg2	-1.68927	0.407289	-6.9598	5.24291e-05	0.00134158	1.94794	4.28043	KO.LPS_WT.LPS	RAW	ENSMUSG00000021125	2.87238	down
Clu	-1.99774	-2.28546	-6.95857	5.25038e-05	0.00134221	1.94642	4.27981	KO.LPS_WT.LPS	RAW	ENSMUSG00000022037	2.87218	down
Ube4a	1.35613	3.40353	6.95136	5.29421e-05	0.00134989	1.93757	4.2762	KO.LPS_WT.LPS	RAW	ENSMUSG00000059890	2.8697	up
Rel	1.47416	4.3971	6.95134	5.29435e-05	0.00134989	1.93754	4.27619	KO.LPS_WT.LPS	RAW	ENSMUSG00000020275	2.8697	up
Sema5a	2.14746	2.17681	6.95055	5.29916e-05	0.00134989	1.93657	4.27579	KO.LPS_WT.LPS	RAW	ENSMUSG00000022231	2.8697	up
Vat1	-0.713125	6.27321	-6.94991	5.30309e-05	0.00134989	1.93578	4.27547	KO.LPS_WT.LPS	RAW	ENSMUSG00000034993	2.8697	down
Tex12	3.26212	-1.66743	6.94949	5.30567e-05	0.00134989	1.93526	4.27526	KO.LPS_WT.LPS	RAW	ENSMUSG00000032065	2.8697	up
H2-Q4	-0.897562	3.75472	-6.94803	5.31458e-05	0.00135087	1.93348	4.27453	KO.LPS_WT.LPS	RAW	ENSMUSG00000035929	2.86939	down
Adam33	-1.20233	-2.91243	-6.94601	5.32703e-05	0.00135275	1.93099	4.27352	KO.LPS_WT.LPS	RAW	ENSMUSG00000027318	2.86878	down
Mettl26	-0.900417	3.01147	-6.9419	5.35236e-05	0.00135789	1.92593	4.27145	KO.LPS_WT.LPS	RAW	ENSMUSG00000025731	2.86713	down
Ccdc82	1.22282	2.17292	6.94084	5.35895e-05	0.00135828	1.92462	4.27092	KO.LPS_WT.LPS	RAW	ENSMUSG00000079084	2.86701	up
Parp3	-0.948711	0.95486	-6.93804	5.37627e-05	0.00136138	1.92119	4.26952	KO.LPS_WT.LPS	RAW	ENSMUSG00000023249	2.86602	down
Lrguk	1.94714	-1.08631	6.93682	5.38389e-05	0.00136202	1.91968	4.2689	KO.LPS_WT.LPS	RAW	ENSMUSG00000056215	2.86582	up
Apoa2	3.48815	-1.27909	6.93524	5.39374e-05	0.00136322	1.91773	4.26811	KO.LPS_WT.LPS	RAW	ENSMUSG00000005681	2.86543	up
Rbm15b	0.601425	2.8302	6.93007	5.42605e-05	0.00137009	1.91137	4.26552	KO.LPS_WT.LPS	RAW	ENSMUSG00000074102	2.86325	up
Mast4	2.0308	-0.807569	6.92624	5.45012e-05	0.00137422	1.90666	4.26359	KO.LPS_WT.LPS	RAW	ENSMUSG00000034751	2.86194	up
Cdc25b	-0.491396	4.61359	-6.92584	5.45269e-05	0.00137422	1.90616	4.26339	KO.LPS_WT.LPS	RAW	ENSMUSG00000027330	2.86194	not sig
Ssbp4	-0.950438	4.86882	-6.91935	5.49378e-05	0.00138322	1.89816	4.26013	KO.LPS_WT.LPS	RAW	ENSMUSG00000070003	2.85911	down
Hpcal1	-0.740853	4.44881	-6.91857	5.49874e-05	0.00138322	1.8972	4.25974	KO.LPS_WT.LPS	RAW	ENSMUSG00000071379	2.85911	down
Akap8	0.567875	4.37589	6.91525	5.5199e-05	0.00138686	1.89311	4.25807	KO.LPS_WT.LPS	RAW	ENSMUSG00000024045	2.85797	not sig
Micall2	-1.00757	1.13757	-6.91468	5.52357e-05	0.00138686	1.8924	4.25778	KO.LPS_WT.LPS	RAW	ENSMUSG00000036718	2.85797	down
Emc9	-1.24559	0.467324	-6.91121	5.54581e-05	0.00139114	1.88812	4.25603	KO.LPS_WT.LPS	RAW	ENSMUSG00000022217	2.85663	down
Rap2b	-0.739571	1.57245	-6.90826	5.5648e-05	0.00139459	1.88448	4.25455	KO.LPS_WT.LPS	RAW	ENSMUSG00000036894	2.85555	down
Sirpb1c	-0.699653	-3.0531	-6.9039	5.59296e-05	0.00140033	1.87911	4.25236	KO.LPS_WT.LPS	RAW	ENSMUSG00000074677	2.85377	down
E230020A03Rik	0.989056	-2.65558	6.89659	5.64059e-05	0.00141094	1.87008	4.24868	KO.LPS_WT.LPS	RAW	ENSMUSG00000104420	2.85049	up
Gphn	0.7816	3.95304	6.89447	5.65448e-05	0.00141206	1.86746	4.24761	KO.LPS_WT.LPS	RAW	ENSMUSG00000047454	2.85015	up
Dynlt1f	-0.987087	1.94008	-6.8943	5.65562e-05	0.00141206	1.86724	4.24752	KO.LPS_WT.LPS	RAW	ENSMUSG00000095677	2.85015	down
Iffo2	-0.667101	2.05247	-6.89294	5.66453e-05	0.00141295	1.86557	4.24684	KO.LPS_WT.LPS	RAW	ENSMUSG00000041025	2.84987	down
Slamf7	1.0635	-2.80598	6.89215	5.66975e-05	0.00141295	1.86458	4.24644	KO.LPS_WT.LPS	RAW	ENSMUSG00000038179	2.84987	up
Cndp2	-0.791744	5.16767	-6.88801	5.69708e-05	0.00141843	1.85946	4.24435	KO.LPS_WT.LPS	RAW	ENSMUSG00000024644	2.84819	down
Adam15	-0.546213	4.62281	-6.88582	5.71162e-05	0.00142073	1.85675	4.24324	KO.LPS_WT.LPS	RAW	ENSMUSG00000028041	2.84749	not sig
9930017N22Rik	2.03384	-0.268388	6.88142	5.74085e-05	0.00142668	1.85131	4.24102	KO.LPS_WT.LPS	RAW	ENSMUSG00000115276	2.84567	up
Tmod3	0.740548	3.55102	6.87854	5.76011e-05	0.00143013	1.84775	4.23957	KO.LPS_WT.LPS	RAW	ENSMUSG00000058587	2.84462	up
Tsc22d4	-0.559884	3.08193	-6.87511	5.78312e-05	0.00143353	1.8435	4.23784	KO.LPS_WT.LPS	RAW	ENSMUSG00000029723	2.84359	not sig
Ccdc167	0.698353	-0.156945	6.87452	5.78711e-05	0.00143353	1.84277	4.23754	KO.LPS_WT.LPS	RAW	ENSMUSG00000024018	2.84359	up
Gm29438	3.05383	-1.73175	6.87411	5.78986e-05	0.00143353	1.84226	4.23733	KO.LPS_WT.LPS	RAW	ENSMUSG00000101823	2.84359	up
Mthfs	1.01845	-0.13302	6.87267	5.79956e-05	0.0014346	1.84048	4.23661	KO.LPS_WT.LPS	RAW	ENSMUSG00000066442	2.84327	up
Gm3671	-2.15753	-1.81941	-6.87152	5.80735e-05	0.0014352	1.83905	4.23602	KO.LPS_WT.LPS	RAW	ENSMUSG00000098232	2.84309	down
Gm37979	3.0833	-1.45443	6.8703	5.81556e-05	0.00143582	1.83755	4.23541	KO.LPS_WT.LPS	RAW	ENSMUSG00000103135	2.8429	up
Dab2	-0.915789	4.88035	-6.8692	5.82304e-05	0.00143582	1.83618	4.23485	KO.LPS_WT.LPS	RAW	ENSMUSG00000022150	2.8429	down
Gm17477	2.72664	-1.92081	6.86834	5.82885e-05	0.00143582	1.83511	4.23442	KO.LPS_WT.LPS	RAW	ENSMUSG00000084917	2.8429	up
Ccdc34	-0.726946	2.74972	-6.86798	5.83133e-05	0.00143582	1.83466	4.23423	KO.LPS_WT.LPS	RAW	ENSMUSG00000027160	2.8429	down
Zfp36	-0.464979	5.02059	-6.86305	5.86487e-05	0.00144179	1.82855	4.23174	KO.LPS_WT.LPS	RAW	ENSMUSG00000044786	2.8411	not sig
Chrnb2	0.981416	1.51331	6.86228	5.87015e-05	0.00144179	1.82759	4.23135	KO.LPS_WT.LPS	RAW	ENSMUSG00000027950	2.8411	up
Abhd12	-0.620932	4.33131	-6.8619	5.87272e-05	0.00144179	1.82713	4.23116	KO.LPS_WT.LPS	RAW	ENSMUSG00000032046	2.8411	down
Tpd52	-0.600267	4.0322	-6.8608	5.88023e-05	0.00144179	1.82577	4.23061	KO.LPS_WT.LPS	RAW	ENSMUSG00000027506	2.8411	down
Dhrs7	-1.19754	1.92596	-6.86047	5.88254e-05	0.00144179	1.82535	4.23044	KO.LPS_WT.LPS	RAW	ENSMUSG00000021094	2.8411	down
Gm15478	2.69774	-2.05024	6.85785	5.90051e-05	0.00144487	1.8221	4.22911	KO.LPS_WT.LPS	RAW	ENSMUSG00000085363	2.84017	up
Hspa1b	-1.90175	1.31327	-6.85393	5.92749e-05	0.00144975	1.81724	4.22713	KO.LPS_WT.LPS	RAW	ENSMUSG00000090877	2.83871	down
Bnip3l	-0.816519	3.74012	-6.85209	5.94023e-05	0.00144975	1.81496	4.2262	KO.LPS_WT.LPS	RAW	ENSMUSG00000022051	2.83871	down
Zfp449	-0.959902	-2.50846	-6.85196	5.94111e-05	0.00144975	1.8148	4.22613	KO.LPS_WT.LPS	RAW	ENSMUSG00000073176	2.83871	down
Icam5	0.8833	0.599994	6.85181	5.94215e-05	0.00144975	1.81461	4.22606	KO.LPS_WT.LPS	RAW	ENSMUSG00000032174	2.83871	up
Tsr1	0.633477	5.24389	6.84891	5.96232e-05	0.00145335	1.811	4.22458	KO.LPS_WT.LPS	RAW	ENSMUSG00000038335	2.83763	up
Gpr34	1.70215	-1.39433	6.83767	6.04099e-05	0.00147118	1.79704	4.21889	KO.LPS_WT.LPS	RAW	ENSMUSG00000040229	2.83233	up
Gng4	-1.50987	-2.3103	-6.83683	6.04691e-05	0.00147129	1.796	4.21847	KO.LPS_WT.LPS	RAW	ENSMUSG00000021303	2.8323	down
Lpin3	1.15378	0.135057	6.83001	6.09526e-05	0.00148101	1.78752	4.21501	KO.LPS_WT.LPS	RAW	ENSMUSG00000027412	2.82944	up
Gm48684	2.57755	-1.6832	6.82963	6.09795e-05	0.00148101	1.78705	4.21482	KO.LPS_WT.LPS	RAW	ENSMUSG00000114893	2.82944	up
Glmp	-0.951846	3.75238	-6.82113	6.15888e-05	0.0014929	1.77646	4.2105	KO.LPS_WT.LPS	RAW	ENSMUSG00000001418	2.82597	down
Rbm7	0.522191	4.52322	6.82078	6.16141e-05	0.0014929	1.77602	4.21032	KO.LPS_WT.LPS	RAW	ENSMUSG00000042396	2.82597	not sig
Cep295	1.76447	2.55861	6.82046	6.16367e-05	0.0014929	1.77563	4.21016	KO.LPS_WT.LPS	RAW	ENSMUSG00000046111	2.82597	up
Tm6sf1	-1.11713	2.25485	-6.81642	6.19286e-05	0.00149862	1.7706	4.20811	KO.LPS_WT.LPS	RAW	ENSMUSG00000038623	2.82431	down
1700030K09Rik	0.668426	2.09236	6.81247	6.22159e-05	0.00150379	1.76567	4.2061	KO.LPS_WT.LPS	RAW	ENSMUSG00000052794	2.82281	up
Sowahc	0.860528	2.79452	6.81193	6.22549e-05	0.00150379	1.765	4.20583	KO.LPS_WT.LPS	RAW	ENSMUSG00000098188	2.82281	up
Slc7a14	-1.03681	-2.53264	-6.80815	6.25316e-05	0.00150911	1.76028	4.2039	KO.LPS_WT.LPS	RAW	ENSMUSG00000069072	2.82128	down
E230001N04Rik	-1.45305	-0.512318	-6.80618	6.26759e-05	0.00151062	1.75783	4.2029	KO.LPS_WT.LPS	RAW	ENSMUSG00000066170	2.82084	down
-	-1.24963	-2.13611	-6.80575	6.27072e-05	0.00151062	1.7573	4.20268	KO.LPS_WT.LPS	RAW	ENSMUSG00000120086	2.82084	down
Hsd17b10	-1.22061	4.90091	-6.80363	6.28631e-05	0.00151206	1.75465	4.2016	KO.LPS_WT.LPS	RAW	ENSMUSG00000025260	2.82043	down
Srpk2	0.921534	1.52952	6.80312	6.29008e-05	0.00151206	1.75401	4.20134	KO.LPS_WT.LPS	RAW	ENSMUSG00000062604	2.82043	up
Gpd1l	-0.705497	3.40815	-6.80264	6.29363e-05	0.00151206	1.75341	4.2011	KO.LPS_WT.LPS	RAW	ENSMUSG00000050627	2.82043	down
Pdzd4	1.56483	-1.79787	6.80052	6.30929e-05	0.00151446	1.75077	4.20002	KO.LPS_WT.LPS	RAW	ENSMUSG00000002006	2.81974	up
Plxdc1	-1.55521	-1.78665	-6.79862	6.32332e-05	0.00151646	1.7484	4.19905	KO.LPS_WT.LPS	RAW	ENSMUSG00000017417	2.81917	down
Dapp1	0.531754	2.70086	6.79756	6.33123e-05	0.001517	1.74707	4.19851	KO.LPS_WT.LPS	RAW	ENSMUSG00000028159	2.81901	not sig
Dusp3	-0.533197	4.71488	-6.7953	6.34801e-05	0.00151966	1.74425	4.19736	KO.LPS_WT.LPS	RAW	ENSMUSG00000003518	2.81825	not sig
Gamt	-1.37743	1.82859	-6.79171	6.37476e-05	0.0015247	1.73977	4.19554	KO.LPS_WT.LPS	RAW	ENSMUSG00000020150	2.81682	down
Rassf4	1.27958	5.26455	6.79068	6.38246e-05	0.00152518	1.73848	4.19501	KO.LPS_WT.LPS	RAW	ENSMUSG00000042129	2.81668	up
Batf2	-1.33644	0.61365	-6.78986	6.38861e-05	0.00152528	1.73746	4.19459	KO.LPS_WT.LPS	RAW	ENSMUSG00000039699	2.81665	down
Ddx6	1.22741	5.27602	6.78329	6.43804e-05	0.00153571	1.72925	4.19125	KO.LPS_WT.LPS	RAW	ENSMUSG00000032097	2.81369	up
Gm11870	4.51094	-0.935613	6.78229	6.44562e-05	0.00153615	1.728	4.19074	KO.LPS_WT.LPS	RAW	ENSMUSG00000084408	2.81357	up
Zfp811	1.39275	0.629894	6.78029	6.46075e-05	0.00153738	1.7255	4.18972	KO.LPS_WT.LPS	RAW	ENSMUSG00000055202	2.81322	up
Igf2bp2	0.696109	2.70217	6.78009	6.46231e-05	0.00153738	1.72525	4.18961	KO.LPS_WT.LPS	RAW	ENSMUSG00000033581	2.81322	up
Zfp280c	1.05821	3.27032	6.77671	6.48803e-05	0.00154051	1.72101	4.18789	KO.LPS_WT.LPS	RAW	ENSMUSG00000036916	2.81233	up
Dcaf6	0.561991	1.41523	6.77599	6.4935e-05	0.00154051	1.72012	4.18752	KO.LPS_WT.LPS	RAW	ENSMUSG00000026571	2.81233	not sig
Slc29a2	0.557418	2.13401	6.77569	6.49576e-05	0.00154051	1.71975	4.18737	KO.LPS_WT.LPS	RAW	ENSMUSG00000024891	2.81233	not sig
Uap1l1	-1.08964	4.32357	-6.77533	6.49849e-05	0.00154051	1.7193	4.18719	KO.LPS_WT.LPS	RAW	ENSMUSG00000026956	2.81233	down
Ptpn6	-0.543909	7.14597	-6.77205	6.52359e-05	0.00154509	1.71519	4.18551	KO.LPS_WT.LPS	RAW	ENSMUSG00000004266	2.81105	not sig
Hmga1	-0.684521	4.91453	-6.76904	6.5467e-05	0.0015487	1.71143	4.18398	KO.LPS_WT.LPS	RAW	ENSMUSG00000046711	2.81003	down
Pou2f2	0.600194	3.23975	6.76856	6.55041e-05	0.0015487	1.71082	4.18373	KO.LPS_WT.LPS	RAW	ENSMUSG00000008496	2.81003	up
Adh7	2.64069	-1.38343	6.7647	6.58022e-05	0.00155316	1.70599	4.18176	KO.LPS_WT.LPS	RAW	ENSMUSG00000055301	2.80878	up
Tsku	1.70287	-0.531024	6.76462	6.58088e-05	0.00155316	1.70588	4.18172	KO.LPS_WT.LPS	RAW	ENSMUSG00000049580	2.80878	up
Taf4b	0.707789	2.78398	6.76302	6.59328e-05	0.00155346	1.70388	4.1809	KO.LPS_WT.LPS	RAW	ENSMUSG00000054321	2.8087	up
Fam110a	-0.87621	2.5718	-6.76295	6.5938e-05	0.00155346	1.70379	4.18086	KO.LPS_WT.LPS	RAW	ENSMUSG00000027459	2.8087	down
Gm22428	-3.39987	-2.47196	-6.75201	6.67925e-05	0.00157195	1.69008	4.17527	KO.LPS_WT.LPS	RAW	ENSMUSG00000089179	2.80356	down
Gm37833	1.46875	-2.95474	6.7514	6.68403e-05	0.00157195	1.68932	4.17496	KO.LPS_WT.LPS	RAW	ENSMUSG00000103581	2.80356	up
Enthd1	-2.08998	-2.57202	-6.75059	6.69041e-05	0.00157207	1.6883	4.17455	KO.LPS_WT.LPS	RAW	ENSMUSG00000050439	2.80353	down
Gm11613	0.799096	2.02523	6.74983	6.69643e-05	0.0015721	1.68734	4.17416	KO.LPS_WT.LPS	RAW	ENSMUSG00000085586	2.80352	up
Tmbim6	-0.658105	5.70617	-6.74354	6.74626e-05	0.00158241	1.67945	4.17094	KO.LPS_WT.LPS	RAW	ENSMUSG00000023010	2.80068	down
Sort1	1.17269	1.51814	6.73972	6.77668e-05	0.00158815	1.67466	4.16898	KO.LPS_WT.LPS	RAW	ENSMUSG00000068747	2.79911	up
Tmem106c	-0.649291	3.79517	-6.7379	6.79123e-05	0.00159017	1.67237	4.16805	KO.LPS_WT.LPS	RAW	ENSMUSG00000052369	2.79856	down
Avpi1	-1.4859	3.41922	-6.73701	6.79841e-05	0.00159046	1.67125	4.16759	KO.LPS_WT.LPS	RAW	ENSMUSG00000018821	2.79848	down
Zmiz2	0.674549	4.85441	6.73125	6.8447e-05	0.00159989	1.66402	4.16465	KO.LPS_WT.LPS	RAW	ENSMUSG00000041164	2.79591	up
Bcl2a1a	1.8503	1.44023	6.73019	6.85329e-05	0.0016005	1.66269	4.1641	KO.LPS_WT.LPS	RAW	ENSMUSG00000102037	2.79574	up
Cd63	-1.3466	5.11795	-6.72395	6.90397e-05	0.00161093	1.65484	4.1609	KO.LPS_WT.LPS	RAW	ENSMUSG00000025351	2.79292	down
Eif2d	-0.573191	2.32303	-6.72128	6.92576e-05	0.0016146	1.65148	4.15953	KO.LPS_WT.LPS	RAW	ENSMUSG00000026427	2.79193	not sig
Slc39a8	1.52243	-2.30528	6.72032	6.93364e-05	0.00161503	1.65027	4.15904	KO.LPS_WT.LPS	RAW	ENSMUSG00000053897	2.79182	up
Pgap1	1.67768	0.958423	6.71922	6.94269e-05	0.00161517	1.64888	4.15847	KO.LPS_WT.LPS	RAW	ENSMUSG00000073678	2.79178	up
Cap1	-0.454702	7.9451	-6.71877	6.94632e-05	0.00161517	1.64833	4.15825	KO.LPS_WT.LPS	RAW	ENSMUSG00000028656	2.79178	not sig
Atp6ap2	-0.628806	5.9086	-6.71536	6.97439e-05	0.00162029	1.64403	4.15649	KO.LPS_WT.LPS	RAW	ENSMUSG00000031007	2.79041	down
Fbxo11	0.651006	4.19524	6.71442	6.98215e-05	0.00162068	1.64285	4.15601	KO.LPS_WT.LPS	RAW	ENSMUSG00000005371	2.7903	up
Wwc1	-1.51145	-1.51997	-6.71092	7.01112e-05	0.00162492	1.63844	4.15421	KO.LPS_WT.LPS	RAW	ENSMUSG00000018849	2.78917	down
Borcs8	-0.954597	3.27694	-6.71074	7.01256e-05	0.00162492	1.63822	4.15412	KO.LPS_WT.LPS	RAW	ENSMUSG00000002345	2.78917	down
Gm21182	1.57044	-0.477097	6.70918	7.02556e-05	0.00162522	1.63625	4.15332	KO.LPS_WT.LPS	RAW	ENSMUSG00000095766	2.78909	up
Gm38245	1.83445	-2.52549	6.70913	7.026e-05	0.00162522	1.63618	4.15329	KO.LPS_WT.LPS	RAW	ENSMUSG00000103467	2.78909	up
Tmem254	-1.0004	1.75821	-6.7082	7.03371e-05	0.00162559	1.63501	4.15282	KO.LPS_WT.LPS	RAW	ENSMUSG00000072676	2.78899	down
Dpy19l1	0.774718	3.91076	6.70595	7.05245e-05	0.00162713	1.63218	4.15166	KO.LPS_WT.LPS	RAW	ENSMUSG00000043067	2.78858	up
Nfx1	0.54386	4.64484	6.70594	7.0525e-05	0.00162713	1.63217	4.15166	KO.LPS_WT.LPS	RAW	ENSMUSG00000028423	2.78858	not sig
Pnoc	-1.1015	-2.96565	-6.70481	7.06198e-05	0.00162791	1.63074	4.15107	KO.LPS_WT.LPS	RAW	ENSMUSG00000045731	2.78837	down
Lgals1	-1.20786	8.94777	-6.70006	7.10182e-05	0.00163568	1.62475	4.14863	KO.LPS_WT.LPS	RAW	ENSMUSG00000068220	2.7863	down
Calcrl	-0.848112	4.47926	-6.69784	7.1205e-05	0.00163708	1.62195	4.14749	KO.LPS_WT.LPS	RAW	ENSMUSG00000059588	2.78593	down
Fnbp1l	1.30902	5.7464	6.69767	7.12187e-05	0.00163708	1.62175	4.14741	KO.LPS_WT.LPS	RAW	ENSMUSG00000039735	2.78593	up
Eya4	1.02161	-2.16333	6.69715	7.12626e-05	0.00163708	1.62109	4.14714	KO.LPS_WT.LPS	RAW	ENSMUSG00000010461	2.78593	up
Pus7l	0.564146	3.53772	6.6925	7.1657e-05	0.00164473	1.61521	4.14474	KO.LPS_WT.LPS	RAW	ENSMUSG00000033356	2.78391	not sig
F9	0.729167	1.70527	6.69135	7.17542e-05	0.00164555	1.61377	4.14415	KO.LPS_WT.LPS	RAW	ENSMUSG00000031138	2.78369	up
5031439G07Rik	-0.528515	3.47977	-6.67816	7.28852e-05	0.00166869	1.59712	4.13736	KO.LPS_WT.LPS	RAW	ENSMUSG00000036046	2.77762	not sig
Irak3	-1.19979	1.52196	-6.67757	7.29364e-05	0.00166869	1.59637	4.13706	KO.LPS_WT.LPS	RAW	ENSMUSG00000020227	2.77762	down
Il12rb2	2.51176	-1.83925	6.67741	7.29505e-05	0.00166869	1.59616	4.13697	KO.LPS_WT.LPS	RAW	ENSMUSG00000018341	2.77762	up
Znrf3	1.25821	1.30193	6.67644	7.30342e-05	0.00166917	1.59494	4.13647	KO.LPS_WT.LPS	RAW	ENSMUSG00000041961	2.7775	up
Zfp317	0.729567	2.93268	6.67507	7.3153e-05	0.00167046	1.59321	4.13577	KO.LPS_WT.LPS	RAW	ENSMUSG00000057551	2.77716	up
Ano8	-0.676411	1.21649	-6.6733	7.33067e-05	0.00167141	1.59097	4.13486	KO.LPS_WT.LPS	RAW	ENSMUSG00000034863	2.77692	down
Mexis	0.96986	-3.07946	6.67316	7.33195e-05	0.00167141	1.59079	4.13478	KO.LPS_WT.LPS	RAW	ENSMUSG00000086712	2.77692	up
H2az2	-1.12172	3.7152	-6.67104	7.35041e-05	0.00167419	1.58811	4.13369	KO.LPS_WT.LPS	RAW	ENSMUSG00000041126	2.7762	down
2700062C07Rik	0.859036	3.44265	6.66705	7.38529e-05	0.00168066	1.58307	4.13163	KO.LPS_WT.LPS	RAW	ENSMUSG00000024273	2.77452	up
Gm48904	0.547182	-3.18513	6.66636	7.39138e-05	0.00168066	1.58219	4.13127	KO.LPS_WT.LPS	RAW	ENSMUSG00000114081	2.77452	not sig
Bmi1	0.555248	4.8989	6.66517	7.40179e-05	0.0016816	1.58069	4.13066	KO.LPS_WT.LPS	RAW	ENSMUSG00000026739	2.77428	not sig
Rnf11	0.406148	3.80373	6.66254	7.42502e-05	0.00168455	1.57736	4.1293	KO.LPS_WT.LPS	RAW	ENSMUSG00000028557	2.77352	not sig
Neo1	1.68694	-0.365085	6.66173	7.43212e-05	0.00168455	1.57634	4.12889	KO.LPS_WT.LPS	RAW	ENSMUSG00000032340	2.77352	up
Psd	0.767522	1.10658	6.66156	7.43368e-05	0.00168455	1.57611	4.1288	KO.LPS_WT.LPS	RAW	ENSMUSG00000037126	2.77352	up
Cdkn1a	-0.622443	5.55843	-6.65673	7.47649e-05	0.00169281	1.57	4.1263	KO.LPS_WT.LPS	RAW	ENSMUSG00000023067	2.77139	down
Vmn2r-ps139	-1.64397	-2.56606	-6.65277	7.5118e-05	0.0016983	1.56498	4.12426	KO.LPS_WT.LPS	RAW	ENSMUSG00000101499	2.76999	down
Adss	-0.433697	5.3118	-6.65258	7.51341e-05	0.0016983	1.56475	4.12416	KO.LPS_WT.LPS	RAW	ENSMUSG00000015961	2.76999	not sig
Zfp865	0.67172	1.92445	6.65171	7.5212e-05	0.00169834	1.56365	4.12371	KO.LPS_WT.LPS	RAW	ENSMUSG00000074405	2.76998	up
Cnnm1	-0.645153	-2.21173	-6.65107	7.52699e-05	0.00169834	1.56283	4.12338	KO.LPS_WT.LPS	RAW	ENSMUSG00000025189	2.76998	down
Stap1	0.470569	5.76824	6.64978	7.53857e-05	0.00169834	1.56119	4.12271	KO.LPS_WT.LPS	RAW	ENSMUSG00000029254	2.76998	not sig
Pus7	0.759113	3.54583	6.64973	7.53899e-05	0.00169834	1.56113	4.12269	KO.LPS_WT.LPS	RAW	ENSMUSG00000057541	2.76998	up
Nsdhl	-0.462117	4.55198	-6.64524	7.57942e-05	0.00170555	1.55544	4.12036	KO.LPS_WT.LPS	RAW	ENSMUSG00000031349	2.76813	not sig
Rbm4b	0.759397	0.989964	6.64475	7.58378e-05	0.00170555	1.55483	4.12011	KO.LPS_WT.LPS	RAW	ENSMUSG00000033760	2.76813	up
Snapc4	0.882553	2.8922	6.63309	7.6899e-05	0.0017271	1.54003	4.11408	KO.LPS_WT.LPS	RAW	ENSMUSG00000036281	2.76268	up
Gpr68	0.917602	1.25558	6.63166	7.70302e-05	0.0017271	1.53821	4.11334	KO.LPS_WT.LPS	RAW	ENSMUSG00000047415	2.76268	up
Bclaf3	0.820139	2.19884	6.63151	7.70439e-05	0.0017271	1.53802	4.11326	KO.LPS_WT.LPS	RAW	ENSMUSG00000044150	2.76268	up
Mdfic	0.509977	3.41101	6.6314	7.70543e-05	0.0017271	1.53788	4.1132	KO.LPS_WT.LPS	RAW	ENSMUSG00000041390	2.76268	not sig
Gm14239	2.08264	-2.37904	6.62751	7.7412e-05	0.00173367	1.53295	4.11119	KO.LPS_WT.LPS	RAW	ENSMUSG00000080237	2.76103	up
Dlat	0.431583	4.96285	6.62274	7.78544e-05	0.00174211	1.52688	4.10872	KO.LPS_WT.LPS	RAW	ENSMUSG00000000168	2.75892	not sig
Dgkh	1.7015	-0.279714	6.61993	7.81155e-05	0.0017465	1.52331	4.10726	KO.LPS_WT.LPS	RAW	ENSMUSG00000034731	2.75783	up
Eml2	-0.631628	3.39953	-6.61858	7.82415e-05	0.001747	1.5216	4.10656	KO.LPS_WT.LPS	RAW	ENSMUSG00000040811	2.75771	down
Olfr920	1.11395	-0.39514	6.61829	7.82686e-05	0.001747	1.52123	4.10641	KO.LPS_WT.LPS	RAW	ENSMUSG00000061039	2.75771	up
Ccdc50	1.11078	5.33045	6.6162	7.84639e-05	0.00174868	1.51857	4.10533	KO.LPS_WT.LPS	RAW	ENSMUSG00000038127	2.75729	up
Mtfp1	-0.79723	2.58334	-6.61609	7.84749e-05	0.00174868	1.51842	4.10527	KO.LPS_WT.LPS	RAW	ENSMUSG00000004748	2.75729	down
Tpgs2	-0.791048	1.93342	-6.61469	7.86061e-05	0.001749	1.51664	4.10454	KO.LPS_WT.LPS	RAW	ENSMUSG00000024269	2.75721	down
Gbp9	-0.911302	-1.65559	-6.61454	7.86201e-05	0.001749	1.51645	4.10447	KO.LPS_WT.LPS	RAW	ENSMUSG00000029298	2.75721	down
Cluh	0.712649	5.17193	6.61253	7.88084e-05	0.00175173	1.51391	4.10343	KO.LPS_WT.LPS	RAW	ENSMUSG00000020741	2.75653	up
Baiap2l1	-1.4273	-0.38301	-6.61156	7.89004e-05	0.00175232	1.51266	4.10292	KO.LPS_WT.LPS	RAW	ENSMUSG00000038859	2.75639	down
Arap3	-0.705449	2.80927	-6.60546	7.94779e-05	0.00176368	1.5049	4.09975	KO.LPS_WT.LPS	RAW	ENSMUSG00000024451	2.75358	down
Gpx4	-1.26081	4.70945	-6.60379	7.96368e-05	0.00176574	1.50277	4.09889	KO.LPS_WT.LPS	RAW	ENSMUSG00000075706	2.75307	down
Gemin5	0.760389	3.82989	6.60151	7.98543e-05	0.00176785	1.49987	4.0977	KO.LPS_WT.LPS	RAW	ENSMUSG00000037275	2.75255	up
Naglu	-0.591771	3.57996	-6.60081	7.9921e-05	0.00176785	1.49898	4.09734	KO.LPS_WT.LPS	RAW	ENSMUSG00000001751	2.75255	down
Bst2	-1.34827	6.36629	-6.60071	7.99303e-05	0.00176785	1.49885	4.09729	KO.LPS_WT.LPS	RAW	ENSMUSG00000046718	2.75255	down
Slc27a4	-0.627124	2.29938	-6.5942	8.05554e-05	0.00178021	1.49056	4.09391	KO.LPS_WT.LPS	RAW	ENSMUSG00000059316	2.74953	down
Hdac9	1.33175	1.27007	6.5913	8.08352e-05	0.00178492	1.48687	4.0924	KO.LPS_WT.LPS	RAW	ENSMUSG00000004698	2.74838	up
L2hgdh	0.501577	3.58305	6.58878	8.10797e-05	0.00178884	1.48365	4.09109	KO.LPS_WT.LPS	RAW	ENSMUSG00000020988	2.74743	not sig
Kifc3	-1.04728	1.92013	-6.58636	8.13149e-05	0.00179015	1.48056	4.08983	KO.LPS_WT.LPS	RAW	ENSMUSG00000031788	2.74711	down
Gm44432	2.54248	-1.83374	6.58585	8.13642e-05	0.00179015	1.47992	4.08957	KO.LPS_WT.LPS	RAW	ENSMUSG00000107932	2.74711	up
Megf11	1.55604	-2.14191	6.58562	8.13868e-05	0.00179015	1.47962	4.08945	KO.LPS_WT.LPS	RAW	ENSMUSG00000036466	2.74711	up
Hsd17b11	-0.922247	2.86356	-6.58541	8.14072e-05	0.00179015	1.47936	4.08934	KO.LPS_WT.LPS	RAW	ENSMUSG00000029311	2.74711	down
Man1a	1.07344	1.05399	6.58422	8.15237e-05	0.00179124	1.47783	4.08872	KO.LPS_WT.LPS	RAW	ENSMUSG00000003746	2.74685	up
Dennd4a	1.59899	2.32996	6.58347	8.15968e-05	0.00179138	1.47688	4.08833	KO.LPS_WT.LPS	RAW	ENSMUSG00000053641	2.74681	up
Ccdc146	2.32546	-2.16842	6.58075	8.18635e-05	0.00179576	1.4734	4.08691	KO.LPS_WT.LPS	RAW	ENSMUSG00000064280	2.74575	up
Ppp2r5c	-0.428141	4.25698	-6.57778	8.21556e-05	0.00180069	1.46961	4.08536	KO.LPS_WT.LPS	RAW	ENSMUSG00000017843	2.74456	not sig
Pdia3	-0.646224	8.14891	-6.5716	8.27671e-05	0.00181261	1.46171	4.08214	KO.LPS_WT.LPS	RAW	ENSMUSG00000027248	2.7417	down
Flrt2	-1.08351	2.20365	-6.56532	8.33929e-05	0.00182482	1.45369	4.07887	KO.LPS_WT.LPS	RAW	ENSMUSG00000047414	2.73878	down
Lyl1	-0.905484	4.97857	-6.56183	8.3743e-05	0.00183098	1.44923	4.07705	KO.LPS_WT.LPS	RAW	ENSMUSG00000034041	2.73732	down
Gm18517	1.27789	2.90602	6.55773	8.41565e-05	0.00183771	1.44399	4.07491	KO.LPS_WT.LPS	RAW	ENSMUSG00000114836	2.73572	up
Ivns1abp	0.710066	5.47416	6.55741	8.41883e-05	0.00183771	1.44358	4.07475	KO.LPS_WT.LPS	RAW	ENSMUSG00000023150	2.73572	up
Trim43c	3.31057	-1.1127	6.55513	8.442e-05	0.00184068	1.44066	4.07355	KO.LPS_WT.LPS	RAW	ENSMUSG00000067399	2.73502	up
Hddc3	-1.06608	1.53769	-6.55465	8.44678e-05	0.00184068	1.44005	4.07331	KO.LPS_WT.LPS	RAW	ENSMUSG00000030532	2.73502	down
Twf2	-0.959339	4.60796	-6.55388	8.45467e-05	0.00184068	1.43906	4.0729	KO.LPS_WT.LPS	RAW	ENSMUSG00000023277	2.73502	down
Crebzf	0.674752	3.89643	6.55336	8.45997e-05	0.00184068	1.43839	4.07263	KO.LPS_WT.LPS	RAW	ENSMUSG00000051451	2.73502	up
Echdc3	-2.13484	-0.881096	-6.55124	8.48156e-05	0.00184362	1.43568	4.07152	KO.LPS_WT.LPS	RAW	ENSMUSG00000039063	2.73433	down
Rara	-1.36251	1.57699	-6.55068	8.48725e-05	0.00184362	1.43496	4.07123	KO.LPS_WT.LPS	RAW	ENSMUSG00000037992	2.73433	down
Cdyl2	-1.05295	1.67181	-6.54957	8.49858e-05	0.00184458	1.43354	4.07065	KO.LPS_WT.LPS	RAW	ENSMUSG00000031758	2.7341	down
Zfp703	-0.813934	1.94679	-6.54575	8.53771e-05	0.00185157	1.42865	4.06866	KO.LPS_WT.LPS	RAW	ENSMUSG00000085795	2.73246	down
Slc2a9	-0.646686	0.911679	-6.54455	8.55008e-05	0.00185257	1.42711	4.06803	KO.LPS_WT.LPS	RAW	ENSMUSG00000005107	2.73222	down
Rrp1b	0.584292	4.20567	6.54395	8.55621e-05	0.00185257	1.42635	4.06772	KO.LPS_WT.LPS	RAW	ENSMUSG00000058392	2.73222	up
Tmem176b	0.843597	5.4853	6.53825	8.61512e-05	0.00186358	1.41904	4.06474	KO.LPS_WT.LPS	RAW	ENSMUSG00000029810	2.72965	up
Anxa5	-0.772787	8.97844	-6.53768	8.62099e-05	0.00186358	1.41832	4.06444	KO.LPS_WT.LPS	RAW	ENSMUSG00000027712	2.72965	down
Lims2	-1.8764	-1.46782	-6.53684	8.62969e-05	0.00186396	1.41724	4.064	KO.LPS_WT.LPS	RAW	ENSMUSG00000024395	2.72956	down
Prdx4	-0.894422	5.70647	-6.53286	8.67121e-05	0.00187141	1.41213	4.06192	KO.LPS_WT.LPS	RAW	ENSMUSG00000025289	2.72783	down
Zfp282	0.514153	1.81474	6.52929	8.70852e-05	0.00187795	1.40756	4.06006	KO.LPS_WT.LPS	RAW	ENSMUSG00000025821	2.72632	not sig
Rrbp1	-0.436829	4.82206	-6.52849	8.71693e-05	0.00187825	1.40653	4.05964	KO.LPS_WT.LPS	RAW	ENSMUSG00000027422	2.72625	not sig
Aldoa	-0.781096	9.17228	-6.52692	8.73346e-05	0.00187903	1.40451	4.05881	KO.LPS_WT.LPS	RAW	ENSMUSG00000030695	2.72607	down
Lgalsl	0.832997	2.5111	6.52681	8.73462e-05	0.00187903	1.40437	4.05876	KO.LPS_WT.LPS	RAW	ENSMUSG00000042363	2.72607	up
Ro60	1.42011	2.90716	6.52272	8.77778e-05	0.0018868	1.39912	4.05662	KO.LPS_WT.LPS	RAW	ENSMUSG00000018199	2.72427	up
Cd83	0.730982	5.45624	6.5213	8.79283e-05	0.00188852	1.3973	4.05587	KO.LPS_WT.LPS	RAW	ENSMUSG00000015396	2.72388	up
Gm40309	1.46768	-1.86521	6.51936	8.81342e-05	0.00189008	1.39481	4.05486	KO.LPS_WT.LPS	RAW	ENSMUSG00000107362	2.72352	up
Hspb8	-1.07148	-2.76838	-6.51928	8.81426e-05	0.00189008	1.39471	4.05481	KO.LPS_WT.LPS	RAW	ENSMUSG00000041548	2.72352	down
Rfx5	1.23015	2.26959	6.51322	8.879e-05	0.00190244	1.38691	4.05164	KO.LPS_WT.LPS	RAW	ENSMUSG00000005774	2.72069	up
Cstdc4	-0.793022	-3.08322	-6.50973	8.91643e-05	0.00190893	1.38243	4.04981	KO.LPS_WT.LPS	RAW	ENSMUSG00000079597	2.71921	down
Qtrt2	0.753335	3.25683	6.50542	8.96298e-05	0.00191736	1.37689	4.04755	KO.LPS_WT.LPS	RAW	ENSMUSG00000022704	2.7173	up
Yipf2	0.768015	2.19425	6.50441	8.97389e-05	0.00191816	1.37559	4.04702	KO.LPS_WT.LPS	RAW	ENSMUSG00000032182	2.71712	up
Gm43203	3.89223	-1.48132	6.49832	9.04019e-05	0.00193079	1.36776	4.04382	KO.LPS_WT.LPS	RAW	ENSMUSG00000104897	2.71427	up
Ank1	-0.768701	-2.88757	-6.497	9.05468e-05	0.00193234	1.36605	4.04313	KO.LPS_WT.LPS	RAW	ENSMUSG00000031543	2.71392	down
Ppm1m	-1.04155	3.3229	-6.49351	9.09293e-05	0.00193862	1.36156	4.0413	KO.LPS_WT.LPS	RAW	ENSMUSG00000020253	2.71251	down
Uhrf1	-0.492623	4.89555	-6.49299	9.09863e-05	0.00193862	1.36089	4.04102	KO.LPS_WT.LPS	RAW	ENSMUSG00000001228	2.71251	not sig
Idh2	-0.725159	6.29342	-6.49201	9.10944e-05	0.00193938	1.35963	4.04051	KO.LPS_WT.LPS	RAW	ENSMUSG00000030541	2.71234	down
Mios	0.648373	2.65182	6.4906	9.125e-05	0.00194115	1.35781	4.03977	KO.LPS_WT.LPS	RAW	ENSMUSG00000042447	2.71194	up
Mvk	-0.719218	3.48542	-6.48842	9.14908e-05	0.00194473	1.355	4.03862	KO.LPS_WT.LPS	RAW	ENSMUSG00000041939	2.71114	down
Fndc10	-1.78929	-0.292902	-6.48127	9.22862e-05	0.00196007	1.34579	4.03486	KO.LPS_WT.LPS	RAW	ENSMUSG00000074738	2.70773	down
Scaper	0.880549	0.657491	6.48024	9.24012e-05	0.00196096	1.34446	4.03432	KO.LPS_WT.LPS	RAW	ENSMUSG00000034007	2.70753	up
Irag2	-0.539143	4.34706	-6.47775	9.26804e-05	0.00196532	1.34125	4.03301	KO.LPS_WT.LPS	RAW	ENSMUSG00000030263	2.70657	not sig
Ctdspl	-0.672641	-2.46481	-6.47553	9.293e-05	0.00196906	1.33839	4.03184	KO.LPS_WT.LPS	RAW	ENSMUSG00000047409	2.70574	down
Tnfsf8	2.07994	-1.46983	6.47444	9.30533e-05	0.00197011	1.33697	4.03127	KO.LPS_WT.LPS	RAW	ENSMUSG00000028362	2.70551	up
Bhlhe40	-0.567772	3.02527	-6.47181	9.33502e-05	0.00197483	1.33358	4.02988	KO.LPS_WT.LPS	RAW	ENSMUSG00000030103	2.70447	not sig
Tmem120a	-1.08839	3.61093	-6.47022	9.35303e-05	0.00197564	1.33153	4.02905	KO.LPS_WT.LPS	RAW	ENSMUSG00000039886	2.70429	down
Arhgdib	-0.837137	8.17754	-6.46955	9.36057e-05	0.00197564	1.33067	4.0287	KO.LPS_WT.LPS	RAW	ENSMUSG00000030220	2.70429	down
Mrpl55	-0.841369	4.04396	-6.46891	9.3679e-05	0.00197564	1.32984	4.02836	KO.LPS_WT.LPS	RAW	ENSMUSG00000036860	2.70429	down
Ica1	-0.629208	2.75527	-6.46876	9.36957e-05	0.00197564	1.32965	4.02828	KO.LPS_WT.LPS	RAW	ENSMUSG00000062995	2.70429	down
Osgin1	-1.10543	0.417631	-6.46821	9.37577e-05	0.00197564	1.32894	4.02799	KO.LPS_WT.LPS	RAW	ENSMUSG00000074063	2.70429	down
Gbp3	-1.38337	1.00954	-6.466	9.40095e-05	0.00197938	1.32609	4.02683	KO.LPS_WT.LPS	RAW	ENSMUSG00000028268	2.70347	down
Ntan1	-1.05213	3.5137	-6.46308	9.43439e-05	0.00198486	1.32231	4.02529	KO.LPS_WT.LPS	RAW	ENSMUSG00000022681	2.70227	down
Nub1	-0.492708	4.25163	-6.45686	9.50587e-05	0.00199833	1.31427	4.02201	KO.LPS_WT.LPS	RAW	ENSMUSG00000028954	2.69933	not sig
Nans	-0.889344	4.30495	-6.45048	9.57975e-05	0.00201227	1.30603	4.01865	KO.LPS_WT.LPS	RAW	ENSMUSG00000028334	2.69631	down
Atp13a2	-0.496407	4.95166	-6.44262	9.67166e-05	0.00202999	1.29586	4.0145	KO.LPS_WT.LPS	RAW	ENSMUSG00000036622	2.69251	not sig
Rnaseh2a	-1.19134	3.74052	-6.43425	9.7707e-05	0.00204916	1.28501	4.01007	KO.LPS_WT.LPS	RAW	ENSMUSG00000052926	2.68842	down
Prmt2	-0.956239	1.23394	-6.43278	9.78812e-05	0.00205121	1.28311	4.0093	KO.LPS_WT.LPS	RAW	ENSMUSG00000020230	2.68799	down
Epm2aip1	1.43146	2.51505	6.43082	9.81158e-05	0.00205452	1.28056	4.00826	KO.LPS_WT.LPS	RAW	ENSMUSG00000046785	2.68729	up
Smarcd1	0.478708	3.31515	6.42939	9.82863e-05	0.00205648	1.27872	4.00751	KO.LPS_WT.LPS	RAW	ENSMUSG00000023018	2.68688	not sig
Pfas	0.94132	4.37456	6.42856	9.8386e-05	0.00205695	1.27764	4.00707	KO.LPS_WT.LPS	RAW	ENSMUSG00000020899	2.68678	up
Tirap	1.42458	3.13996	6.42654	9.86279e-05	0.0020604	1.27502	4.006	KO.LPS_WT.LPS	RAW	ENSMUSG00000032041	2.68605	up
Pnp	-1.1894	3.68809	-6.42044	9.93641e-05	0.00207139	1.2671	4.00277	KO.LPS_WT.LPS	RAW	ENSMUSG00000115338	2.68374	down
1700003M07Rik	-0.838219	-3.04929	-6.42028	9.93826e-05	0.00207139	1.2669	4.00269	KO.LPS_WT.LPS	RAW	ENSMUSG00000085389	2.68374	down
Gm30262	-1.1612	-2.91918	-6.42025	9.93865e-05	0.00207139	1.26686	4.00267	KO.LPS_WT.LPS	RAW	ENSMUSG00000112249	2.68374	down
Slc17a6	-1.0898	-2.90498	-6.41607	9.98946e-05	0.00207811	1.26143	4.00046	KO.LPS_WT.LPS	RAW	ENSMUSG00000030500	2.68233	down
Wfdc17	-1.34705	3.17994	-6.41579	9.99286e-05	0.00207811	1.26107	4.00031	KO.LPS_WT.LPS	RAW	ENSMUSG00000069792	2.68233	down
Rnf128	-0.7561	2.1804	-6.41568	9.99419e-05	0.00207811	1.26093	4.00025	KO.LPS_WT.LPS	RAW	ENSMUSG00000031438	2.68233	down
Tecr	-0.683118	5.27574	-6.41291	0.00010028	0.00208352	1.25733	3.99879	KO.LPS_WT.LPS	RAW	ENSMUSG00000031708	2.6812	down
Zfp940	0.973117	-0.793644	6.41097	0.000100517	0.00208625	1.25482	3.99776	KO.LPS_WT.LPS	RAW	ENSMUSG00000050855	2.68063	up
Gm11425	1.94738	2.68262	6.41056	0.000100567	0.00208625	1.25429	3.99754	KO.LPS_WT.LPS	RAW	ENSMUSG00000082419	2.68063	up
Cenpb	-0.753301	5.52233	-6.40969	0.000100675	0.00208686	1.25315	3.99708	KO.LPS_WT.LPS	RAW	ENSMUSG00000068267	2.68051	down
Mboat7	-0.495724	1.9754	-6.40227	0.00010159	0.00210419	1.24351	3.99315	KO.LPS_WT.LPS	RAW	ENSMUSG00000035596	2.67691	not sig
Gm48135	-2.10111	1.25589	-6.39567	0.000102412	0.00211958	1.23493	3.98965	KO.LPS_WT.LPS	RAW	ENSMUSG00000111186	2.67375	down
Gm42994	2.24578	-1.40185	6.39424	0.000102591	0.00212165	1.23307	3.98889	KO.LPS_WT.LPS	RAW	ENSMUSG00000106364	2.67333	up
Fli1	0.471919	3.74001	6.39168	0.000102912	0.00212664	1.22974	3.98753	KO.LPS_WT.LPS	RAW	ENSMUSG00000016087	2.67231	not sig
Wee1	0.673238	3.36938	6.39025	0.000103092	0.00212872	1.22788	3.98677	KO.LPS_WT.LPS	RAW	ENSMUSG00000031016	2.67188	up
AU022793	-1.19642	0.766164	-6.38649	0.000103568	0.00213689	1.22298	3.98477	KO.LPS_WT.LPS	RAW	ENSMUSG00000115230	2.67022	down
Clec4a2	-1.76192	-0.270363	-6.38572	0.000103665	0.00213724	1.22199	3.98437	KO.LPS_WT.LPS	RAW	ENSMUSG00000030148	2.67015	down
Pcna	-0.792796	6.69021	-6.384	0.000103883	0.00214009	1.21975	3.98345	KO.LPS_WT.LPS	RAW	ENSMUSG00000027342	2.66957	down
Thra	-1.60305	-0.199672	-6.37918	0.000104498	0.0021511	1.21347	3.98089	KO.LPS_WT.LPS	RAW	ENSMUSG00000058756	2.66734	down
Elmo1	0.908663	3.35082	6.37566	0.000104949	0.00215872	1.20888	3.97902	KO.LPS_WT.LPS	RAW	ENSMUSG00000041112	2.6658	up
Rabac1	-1.36803	4.55073	-6.37467	0.000105077	0.00215969	1.20758	3.97849	KO.LPS_WT.LPS	RAW	ENSMUSG00000003380	2.66561	down
-	1.46159	0.477405	6.36778	0.000105967	0.00217631	1.1986	3.97483	KO.LPS_WT.LPS	RAW	ENSMUSG00000121063	2.66228	up
Gm17399	1.35738	0.91546	6.36441	0.000106406	0.00218116	1.1942	3.97303	KO.LPS_WT.LPS	RAW	ENSMUSG00000097402	2.66131	up
Hsh2d	-1.19949	0.927735	-6.36414	0.000106441	0.00218116	1.19385	3.97289	KO.LPS_WT.LPS	RAW	ENSMUSG00000062007	2.66131	down
Bend3	0.824014	2.79318	6.36409	0.000106448	0.00218116	1.19378	3.97286	KO.LPS_WT.LPS	RAW	ENSMUSG00000038214	2.66131	up
Cuta	-1.23862	3.92329	-6.36264	0.000106637	0.00218336	1.19189	3.97209	KO.LPS_WT.LPS	RAW	ENSMUSG00000024194	2.66087	down
Slc5a6	0.543099	2.38031	6.35939	0.000107063	0.0021904	1.18765	3.97036	KO.LPS_WT.LPS	RAW	ENSMUSG00000006641	2.65948	not sig
Gm14051	-4.29181	0.208184	-6.35694	0.000107385	0.00219502	1.18445	3.96906	KO.LPS_WT.LPS	RAW	ENSMUSG00000086756	2.65856	down
Gm17374	4.56579	-1.66031	6.35634	0.000107464	0.00219502	1.18367	3.96874	KO.LPS_WT.LPS	RAW	ENSMUSG00000078197	2.65856	up
BC037039	-1.73999	-2.17029	-6.3558	0.000107535	0.00219502	1.18297	3.96845	KO.LPS_WT.LPS	RAW	ENSMUSG00000103309	2.65856	down
Stk40	-0.53222	3.74147	-6.3528	0.000107931	0.00220144	1.17904	3.96685	KO.LPS_WT.LPS	RAW	ENSMUSG00000042608	2.65729	not sig
Gm9869	1.48116	-2.02055	6.34669	0.000108744	0.00221409	1.17106	3.96359	KO.LPS_WT.LPS	RAW	ENSMUSG00000052143	2.65481	up
Rab5if	-0.665311	4.63273	-6.34663	0.000108752	0.00221409	1.17098	3.96356	KO.LPS_WT.LPS	RAW	ENSMUSG00000027637	2.65481	down
Rgs1	0.894613	3.49903	6.34627	0.0001088	0.00221409	1.17051	3.96337	KO.LPS_WT.LPS	RAW	ENSMUSG00000026358	2.65481	up
Erp29	-1.04047	4.92285	-6.33805	0.000109905	0.00223487	1.15975	3.95898	KO.LPS_WT.LPS	RAW	ENSMUSG00000029616	2.65075	down
Usp40	0.929399	1.98149	6.33738	0.000109995	0.00223501	1.15888	3.95863	KO.LPS_WT.LPS	RAW	ENSMUSG00000005501	2.65072	up
Ltbp4	-1.08684	-2.28953	-6.3355	0.000110249	0.00223847	1.15642	3.95762	KO.LPS_WT.LPS	RAW	ENSMUSG00000040488	2.65005	down
Fem1b	1.02344	3.81407	6.33371	0.000110492	0.0022417	1.15408	3.95667	KO.LPS_WT.LPS	RAW	ENSMUSG00000032244	2.64942	up
Arih1	0.774859	4.51829	6.33107	0.000110852	0.00224624	1.15062	3.95526	KO.LPS_WT.LPS	RAW	ENSMUSG00000025234	2.64854	up
-	-3.6072	-2.02429	-6.33083	0.000110884	0.00224624	1.15031	3.95513	KO.LPS_WT.LPS	RAW	ENSMUSG00000120519	2.64854	down
4930516B21Rik	0.974112	0.947341	6.32549	0.000111615	0.00225934	1.14331	3.95228	KO.LPS_WT.LPS	RAW	ENSMUSG00000097504	2.64602	up
Tmem63a	-0.668722	2.63933	-6.3234	0.000111903	0.00226345	1.14057	3.95116	KO.LPS_WT.LPS	RAW	ENSMUSG00000026519	2.64523	down
Eif2ak4	0.778434	2.30564	6.3227	0.000111999	0.00226369	1.13965	3.95078	KO.LPS_WT.LPS	RAW	ENSMUSG00000005102	2.64518	up
Fhad1	0.804101	-1.19084	6.32076	0.000112267	0.00226739	1.13711	3.94975	KO.LPS_WT.LPS	RAW	ENSMUSG00000051435	2.64447	up
Ccdc137	0.438961	3.77085	6.31886	0.00011253	0.00227098	1.13462	3.94873	KO.LPS_WT.LPS	RAW	ENSMUSG00000049957	2.64379	not sig
Pcdhb22	1.74927	-1.30786	6.31781	0.000112675	0.00227219	1.13325	3.94817	KO.LPS_WT.LPS	RAW	ENSMUSG00000073591	2.64355	up
Ctps2	-0.662008	2.3804	-6.31318	0.00011332	0.00228348	1.12717	3.94569	KO.LPS_WT.LPS	RAW	ENSMUSG00000031360	2.6414	down
Cacna1f	-1.09295	-0.320827	-6.31042	0.000113706	0.00228953	1.12355	3.94422	KO.LPS_WT.LPS	RAW	ENSMUSG00000031142	2.64025	down
Pafah1b3	-1.07735	3.13251	-6.30909	0.000113893	0.00229072	1.1218	3.9435	KO.LPS_WT.LPS	RAW	ENSMUSG00000005447	2.64003	down
Atp6v0a1	0.464674	3.19597	6.30878	0.000113936	0.00229072	1.1214	3.94334	KO.LPS_WT.LPS	RAW	ENSMUSG00000019302	2.64003	not sig
Gm2245	1.27584	-2.7203	6.3059	0.000114341	0.00229712	1.11763	3.9418	KO.LPS_WT.LPS	RAW	ENSMUSG00000089647	2.63882	up
Casp6	-0.822607	0.564257	-6.3008	0.000115063	0.00230923	1.11093	3.93907	KO.LPS_WT.LPS	RAW	ENSMUSG00000027997	2.63653	down
Samd10	-0.778523	1.45016	-6.30034	0.000115129	0.00230923	1.11032	3.93882	KO.LPS_WT.LPS	RAW	ENSMUSG00000038605	2.63653	down
Spink14	0.670499	-3.13238	6.29982	0.000115203	0.00230923	1.10963	3.93854	KO.LPS_WT.LPS	RAW	ENSMUSG00000051050	2.63653	up
Ammecr1l	1.52127	2.06705	6.29445	0.000115967	0.00232096	1.10259	3.93566	KO.LPS_WT.LPS	RAW	ENSMUSG00000041915	2.63433	up
Fbxl17	0.463252	1.61787	6.29433	0.000115985	0.00232096	1.10242	3.9356	KO.LPS_WT.LPS	RAW	ENSMUSG00000023965	2.63433	not sig
Abhd5	-0.606039	2.21433	-6.29366	0.000116081	0.00232096	1.10155	3.93524	KO.LPS_WT.LPS	RAW	ENSMUSG00000032540	2.63433	down
Nfkb1	0.563234	5.29799	6.29329	0.000116135	0.00232096	1.10105	3.93504	KO.LPS_WT.LPS	RAW	ENSMUSG00000028163	2.63433	not sig
Tha1	-1.39511	-0.0615608	-6.2918	0.000116348	0.00232349	1.0991	3.93424	KO.LPS_WT.LPS	RAW	ENSMUSG00000017713	2.63386	down
Kansl3	0.650327	3.30844	6.29018	0.000116581	0.0023264	1.09697	3.93337	KO.LPS_WT.LPS	RAW	ENSMUSG00000010453	2.63332	up
-	3.71847	-1.09844	6.28931	0.000116706	0.00232715	1.09583	3.93291	KO.LPS_WT.LPS	RAW	ENSMUSG00000121184	2.63317	up
Rbpj	-0.470049	3.27764	-6.28503	0.000117325	0.00233591	1.0902	3.93061	KO.LPS_WT.LPS	RAW	ENSMUSG00000039191	2.63154	not sig
Slc36a4	1.08498	3.5095	6.28461	0.000117387	0.00233591	1.08964	3.93038	KO.LPS_WT.LPS	RAW	ENSMUSG00000043885	2.63154	up
Blvra	-1.08571	5.07048	-6.28447	0.000117407	0.00233591	1.08945	3.93031	KO.LPS_WT.LPS	RAW	ENSMUSG00000001999	2.63154	down
Zfp119a	1.87759	1.28778	6.2834	0.000117562	0.00233646	1.08805	3.92973	KO.LPS_WT.LPS	RAW	ENSMUSG00000057835	2.63144	up
Lsmem2	1.27613	1.64808	6.28307	0.00011761	0.00233646	1.08762	3.92956	KO.LPS_WT.LPS	RAW	ENSMUSG00000103409	2.63144	up
Pprc1	0.871925	4.77381	6.28033	0.000118008	0.0023426	1.08402	3.92809	KO.LPS_WT.LPS	RAW	ENSMUSG00000055491	2.6303	up
Poglut1	0.534639	3.72862	6.27975	0.000118093	0.0023426	1.08325	3.92777	KO.LPS_WT.LPS	RAW	ENSMUSG00000034064	2.6303	not sig
Gvin3	1.67402	-2.3486	6.2761	0.000118628	0.00235145	1.07844	3.92581	KO.LPS_WT.LPS	RAW	ENSMUSG00000073902	2.62866	up
Trip4	0.613974	2.02844	6.27371	0.000118979	0.00235666	1.0753	3.92453	KO.LPS_WT.LPS	RAW	ENSMUSG00000032386	2.6277	up
Gm47403	1.46534	-2.1907	6.27204	0.000119226	0.0023598	1.07309	3.92363	KO.LPS_WT.LPS	RAW	ENSMUSG00000111806	2.62712	up
Olfr56	-1.31196	-1.73341	-6.2675	0.000119897	0.00236921	1.06711	3.92119	KO.LPS_WT.LPS	RAW	ENSMUSG00000040328	2.6254	down
Fv1	1.54896	0.762442	6.26713	0.000119952	0.00236921	1.06663	3.92099	KO.LPS_WT.LPS	RAW	ENSMUSG00000070583	2.6254	up
Pkp4	0.52606	3.59061	6.26703	0.000119967	0.00236921	1.06649	3.92094	KO.LPS_WT.LPS	RAW	ENSMUSG00000026991	2.6254	not sig
Cdk6	1.06756	4.16219	6.26615	0.000120097	0.00237004	1.06534	3.92047	KO.LPS_WT.LPS	RAW	ENSMUSG00000040274	2.62525	up
Gm43127	1.64355	-2.11911	6.26533	0.00012022	0.00237038	1.06425	3.92002	KO.LPS_WT.LPS	RAW	ENSMUSG00000105140	2.62518	up
Gm6169	-0.905219	4.17012	-6.26425	0.000120381	0.00237038	1.06282	3.91944	KO.LPS_WT.LPS	RAW	ENSMUSG00000057762	2.62518	down
Rnf187	-0.686778	6.0493	-6.26391	0.000120431	0.00237038	1.06238	3.91926	KO.LPS_WT.LPS	RAW	ENSMUSG00000020496	2.62518	down
Hmg20a	0.732986	2.26054	6.26323	0.000120532	0.00237038	1.06148	3.9189	KO.LPS_WT.LPS	RAW	ENSMUSG00000032329	2.62518	up
Jade2	0.828999	3.47516	6.26237	0.000120662	0.00237038	1.06034	3.91843	KO.LPS_WT.LPS	RAW	ENSMUSG00000020387	2.62518	up
Tpi1	-0.791493	8.67475	-6.26187	0.000120736	0.00237038	1.05969	3.91816	KO.LPS_WT.LPS	RAW	ENSMUSG00000023456	2.62518	down
Fcgr3	-2.61447	-1.19564	-6.26144	0.000120799	0.00237038	1.05913	3.91794	KO.LPS_WT.LPS	RAW	ENSMUSG00000059498	2.62518	down
Pcdhb14	0.683843	-2.912	6.26128	0.000120824	0.00237038	1.05891	3.91785	KO.LPS_WT.LPS	RAW	ENSMUSG00000044043	2.62518	up
Gm14221	1.41082	0.124865	6.25564	0.000121671	0.00238445	1.05148	3.91481	KO.LPS_WT.LPS	RAW	ENSMUSG00000078956	2.62261	up
Aida	-0.434408	3.54723	-6.25532	0.000121719	0.00238445	1.05106	3.91464	KO.LPS_WT.LPS	RAW	ENSMUSG00000042901	2.62261	not sig
Ppp1r13l	-1.05697	0.777385	-6.25257	0.000122136	0.00239086	1.04741	3.91316	KO.LPS_WT.LPS	RAW	ENSMUSG00000040734	2.62145	down
Jrkl	0.738527	2.21688	6.25064	0.000122429	0.00239484	1.04487	3.91212	KO.LPS_WT.LPS	RAW	ENSMUSG00000079083	2.62072	up
Slc25a20	-0.9947	1.54657	-6.2492	0.000122646	0.00239721	1.04298	3.91135	KO.LPS_WT.LPS	RAW	ENSMUSG00000032602	2.62029	down
Gm6483	2.1161	0.309885	6.24866	0.000122729	0.00239721	1.04226	3.91105	KO.LPS_WT.LPS	RAW	ENSMUSG00000087153	2.62029	up
Gm50022	-2.18163	-0.491858	-6.24754	0.000122899	0.00239878	1.04078	3.91045	KO.LPS_WT.LPS	RAW	ENSMUSG00000117379	2.62001	down
Gm37902	2.38135	-1.95755	6.24123	0.000123866	0.00241588	1.03245	3.90705	KO.LPS_WT.LPS	RAW	ENSMUSG00000103076	2.61693	up
Il33	-0.868213	-1.61687	-6.23542	0.000124762	0.00242985	1.02477	3.90392	KO.LPS_WT.LPS	RAW	ENSMUSG00000024810	2.61442	down
Cltrn	1.34367	-2.02538	6.23541	0.000124764	0.00242985	1.02475	3.90391	KO.LPS_WT.LPS	RAW	ENSMUSG00000015401	2.61442	up
4632404H12Rik	1.30288	2.38133	6.23246	0.000125223	0.00243577	1.02084	3.90232	KO.LPS_WT.LPS	RAW	ENSMUSG00000042579	2.61336	up
Gm13410	3.17032	-1.09071	6.23196	0.000125301	0.00243577	1.02018	3.90205	KO.LPS_WT.LPS	RAW	ENSMUSG00000083116	2.61336	up
Nlrc4	-1.21462	-1.82613	-6.2317	0.000125341	0.00243577	1.01984	3.90191	KO.LPS_WT.LPS	RAW	ENSMUSG00000039193	2.61336	down
Gm48369	2.03701	-2.57777	6.22711	0.000126058	0.00244792	1.01377	3.89943	KO.LPS_WT.LPS	RAW	ENSMUSG00000113349	2.6112	up
Als2	1.16615	0.948784	6.22516	0.000126364	0.00245209	1.01118	3.89837	KO.LPS_WT.LPS	RAW	ENSMUSG00000026024	2.61046	up
Hmbox1	1.14186	1.87239	6.22389	0.000126564	0.00245281	1.0095	3.89769	KO.LPS_WT.LPS	RAW	ENSMUSG00000021972	2.61034	up
Gpsm2	-0.530769	3.54716	-6.22332	0.000126653	0.00245281	1.00876	3.89738	KO.LPS_WT.LPS	RAW	ENSMUSG00000027883	2.61034	not sig
Tspan3	0.709377	4.56106	6.22264	0.000126761	0.00245281	1.00785	3.89702	KO.LPS_WT.LPS	RAW	ENSMUSG00000032324	2.61034	up
Myc	0.745799	2.50308	6.22259	0.000126768	0.00245281	1.00779	3.89699	KO.LPS_WT.LPS	RAW	ENSMUSG00000022346	2.61034	up
Eno2	-0.959351	1.61525	-6.22056	0.000127088	0.00245722	1.0051	3.89589	KO.LPS_WT.LPS	RAW	ENSMUSG00000004267	2.60956	down
Ccdc69	-1.73733	-0.860874	-6.21799	0.000127496	0.00246223	1.00169	3.8945	KO.LPS_WT.LPS	RAW	ENSMUSG00000049588	2.60867	down
Vdac1	-0.656527	6.8574	-6.21777	0.000127531	0.00246223	1.0014	3.89438	KO.LPS_WT.LPS	RAW	ENSMUSG00000020402	2.60867	down
Vmn2r96	-1.03701	-2.83823	-6.21531	0.000127922	0.00246799	0.998144	3.89305	KO.LPS_WT.LPS	RAW	ENSMUSG00000091679	2.60766	down
Gm31256	3.25018	-1.50579	6.21344	0.000128219	0.00247195	0.995672	3.89205	KO.LPS_WT.LPS	RAW	ENSMUSG00000103289	2.60696	up
S100a6	-1.39526	8.21781	-6.21267	0.000128343	0.00247255	0.994644	3.89163	KO.LPS_WT.LPS	RAW	ENSMUSG00000001025	2.60685	down
Ckb	-1.0324	6.1836	-6.2066	0.000129317	0.00248952	0.986597	3.88834	KO.LPS_WT.LPS	RAW	ENSMUSG00000001270	2.60388	down
Reep5	-1.02462	4.7296	-6.20578	0.000129449	0.00249027	0.98551	3.8879	KO.LPS_WT.LPS	RAW	ENSMUSG00000005873	2.60375	down
Sdf2l1	-0.864878	6.13048	-6.20277	0.000129935	0.00249782	0.981523	3.88627	KO.LPS_WT.LPS	RAW	ENSMUSG00000022769	2.60244	down
Rem2	-1.72833	-2.37583	-6.20045	0.000130312	0.00250326	0.978444	3.88502	KO.LPS_WT.LPS	RAW	ENSMUSG00000022176	2.60149	down
Csnk1g2	-0.596854	4.27271	-6.19714	0.000130851	0.00251182	0.974046	3.88322	KO.LPS_WT.LPS	RAW	ENSMUSG00000003345	2.60001	down
Nhej1	-0.968701	1.71718	-6.19561	0.0001311	0.0025148	0.97202	3.8824	KO.LPS_WT.LPS	RAW	ENSMUSG00000026162	2.5995	down
Atp5l	0.603904	2.69659	6.19412	0.000131344	0.00251767	0.97004	3.88159	KO.LPS_WT.LPS	RAW	ENSMUSG00000038717	2.599	up
Pla2g5	0.633461	3.65238	6.19317	0.000131501	0.00251886	0.968776	3.88107	KO.LPS_WT.LPS	RAW	ENSMUSG00000041193	2.5988	up
Mbnl2	0.866473	3.07006	6.1914	0.000131792	0.00252263	0.966419	3.88011	KO.LPS_WT.LPS	RAW	ENSMUSG00000022139	2.59815	up
Arhgdig	-1.73252	0.326591	-6.19072	0.000131903	0.00252294	0.965527	3.87975	KO.LPS_WT.LPS	RAW	ENSMUSG00000073433	2.59809	down
Gm6485	-0.753976	4.37197	-6.18835	0.000132294	0.00252863	0.962371	3.87846	KO.LPS_WT.LPS	RAW	ENSMUSG00000089999	2.59712	down
Gm38312	-1.87582	-2.2197	-6.1839	0.000133031	0.00253832	0.956457	3.87605	KO.LPS_WT.LPS	RAW	ENSMUSG00000102700	2.59545	down
-	2.28566	2.86593	6.18329	0.000133132	0.00253832	0.955649	3.87572	KO.LPS_WT.LPS	RAW	ENSMUSG00000120754	2.59545	up
Smim13	0.472615	2.68701	6.18313	0.000133158	0.00253832	0.95544	3.87563	KO.LPS_WT.LPS	RAW	ENSMUSG00000091264	2.59545	not sig
Satb2	1.42986	2.82648	6.183	0.000133181	0.00253832	0.955257	3.87556	KO.LPS_WT.LPS	RAW	ENSMUSG00000038331	2.59545	up
9930104L06Rik	0.553347	2.08003	6.18236	0.000133287	0.00253852	0.954415	3.87521	KO.LPS_WT.LPS	RAW	ENSMUSG00000044730	2.59542	not sig
Gm22571	1.54928	4.21501	6.18175	0.000133389	0.00253866	0.953599	3.87488	KO.LPS_WT.LPS	RAW	ENSMUSG00000064918	2.59539	up
Stard3nl	-0.67962	2.49427	-6.18009	0.000133665	0.0025421	0.9514	3.87398	KO.LPS_WT.LPS	RAW	ENSMUSG00000003062	2.59481	down
Haus8	-0.655423	2.43597	-6.17853	0.000133926	0.00254525	0.949325	3.87314	KO.LPS_WT.LPS	RAW	ENSMUSG00000035439	2.59427	down
[truncated: 25,333 more rows]

[truncated: 7 more sheets: BMDM-RNA-seq-Volcano(KO_WT), BMDM-RNA-seq-Volcano(LPS), RAW264.7-RNA-seq-GOBP(WT_KO), RAW264.7-RNA-seq-GOBP(LPS), BMDM-RNA-seq-GOBP(WT_KO), BMDM-RNA-seq-GOBP(LPS), RNA-seq-Self-organizing map]
