# Supplementary material for: OLFML3 Promotes IRG1 Mitochondrial Localization and Modulates Mitochondrial Function in Macrophages
Source: Int J Biol Sci. 2025 Feb 26;21(5):2275–95. doi: 10.7150/ijbs.103859 (PMC11900800; doi:10.7150/ijbs.103859)
Supplement: Supplementary file 3 — Supplementary dataset 2. [file ijbsv21p2275s3.xlsx]

## Sheet: Olfml3-myc-flag IP-MS
Control
Checked	Protein FDR Confidence: Combined	Master	Accession	Description	Exp. q-value: Combined	Sum PEP Score	Coverage [%]	# Peptides	# PSMs	# Unique Peptides	# Protein Groups	# AAs	MW [kDa]	calc. pI	Score Mascot: Mascot	# Peptides (by Search Engine): Mascot
FALSE	High	Master Protein	P01869	Ig gamma-1 chain C region, membrane-bound form OS=Mus musculus OX=10090 GN=Ighg1 PE=1 SV=2	0	179.157	60	18	124	18	1	393	43.4	6.44	2878	18
FALSE	High	Master Protein	P11276	Fibronectin OS=Mus musculus OX=10090 GN=Fn1 PE=1 SV=4	0	119.143	22	39	42	39	1	2477	272.4	5.59	1147	39
FALSE	High	Master Protein	P20918	Plasminogen OS=Mus musculus OX=10090 GN=Plg PE=1 SV=3	0	118.891	60	40	51	40	1	812	90.7	6.6	1023	40
FALSE	High	Master Protein	P01837	Immunoglobulin kappa constant OS=Mus musculus OX=10090 GN=Igkc PE=1 SV=2	0	116.191	93	13	65	13	1	107	11.9	5.9	1593	13
FALSE	High	Master Protein	P01027	Complement C3 OS=Mus musculus OX=10090 GN=C3 PE=1 SV=3	0	85.218	25	33	33	33	1	1663	186.4	6.73	777	33
FALSE	High	Master Protein	P07724	Albumin OS=Mus musculus OX=10090 GN=Alb PE=1 SV=3	0	73.753	44	23	24	21	1	608	68.6	6.07	813	23
FALSE	High	Master Protein	Q61838	Pregnancy zone protein OS=Mus musculus OX=10090 GN=Pzp PE=1 SV=3	0	56.388	18	20	21	20	1	1495	165.7	6.68	565	20
FALSE	High	Master Protein	Q8VCM7	Fibrinogen gamma chain OS=Mus musculus OX=10090 GN=Fgg PE=1 SV=1	0	55.207	39	16	19	16	1	436	49.4	5.86	492	16
FALSE	High	Master Protein	Q8K0E8	Fibrinogen beta chain OS=Mus musculus OX=10090 GN=Fgb PE=1 SV=1	0	54.657	43	15	18	15	1	481	54.7	7.08	550	15
FALSE	High	Master Protein	P01872	Immunoglobulin heavy constant mu OS=Mus musculus OX=10090 GN=Ighm PE=1 SV=2	0	52.704	39	15	18	15	1	454	49.9	7.01	625	15
FALSE	High	Master Protein	A6X935	Inter alpha-trypsin inhibitor, heavy chain 4 OS=Mus musculus OX=10090 GN=Itih4 PE=1 SV=2	0	50.397	22	16	16	16	1	942	104.6	6.4	580	16
FALSE	High	Master Protein	P28665	Murinoglobulin-1 OS=Mus musculus OX=10090 GN=Mug1 PE=1 SV=3	0	48.049	15	17	17	17	1	1476	165.2	6.42	444	17
FALSE	High	Master Protein	P62702	40S ribosomal protein S4, X isoform OS=Mus musculus OX=10090 GN=Rps4x PE=1 SV=2	0	46.359	45	13	14	13	1	263	29.6	10.15	525	13
FALSE	High	Master Protein	P01865	Ig gamma-2A chain C region, membrane-bound form OS=Mus musculus OX=10090 GN=Igh-1a PE=1 SV=3	0	45.09	33	8	14	8	1	398	43.9	6.29	312	8
FALSE	High	Master Protein	Q569Z5	Probable ATP-dependent RNA helicase DDX46 OS=Mus musculus OX=10090 GN=Ddx46 PE=1 SV=2	0	43.368	18	16	16	16	1	1032	117.4	9.26	444	16
FALSE	High	Master Protein	Q06890	Clusterin OS=Mus musculus OX=10090 GN=Clu PE=1 SV=1	0	39.518	30	12	16	12	1	448	51.6	5.67	452	12
FALSE	High	Master Protein	P52480	Pyruvate kinase PKM OS=Mus musculus OX=10090 GN=Pkm PE=1 SV=4	0	37.044	26	11	12	11	1	531	57.8	7.47	351	11
FALSE	High	Master Protein	P06909	Complement factor H OS=Mus musculus OX=10090 GN=Cfh PE=1 SV=2	0	36.831	16	13	14	13	1	1234	139	6.99	340	13
FALSE	High	Master Protein	P97351	40S ribosomal protein S3a OS=Mus musculus OX=10090 GN=Rps3a PE=1 SV=3	0	35.349	48	12	14	12	1	264	29.9	9.73	375	12
FALSE	High	Master Protein	Q62376	U1 small nuclear ribonucleoprotein 70 kDa OS=Mus musculus OX=10090 GN=Snrnp70 PE=1 SV=2	0	32.89	25	11	12	11	1	448	52	9.94	387	11
FALSE	High	Master Protein	P63276	40S ribosomal protein S17 OS=Mus musculus OX=10090 GN=Rps17 PE=1 SV=2	0	32.672	41	8	11	8	1	135	15.5	9.85	355	8
FALSE	High	Master Protein	P62827	GTP-binding nuclear protein Ran OS=Mus musculus OX=10090 GN=Ran PE=1 SV=3	0	31.287	40	8	9	8	1	216	24.4	7.49	261	8
FALSE	High	Master Protein	P51410	60S ribosomal protein L9 OS=Mus musculus OX=10090 GN=Rpl9 PE=1 SV=2	0	31.101	55	7	7	7	1	192	21.9	9.95	321	7
FALSE	High	Master Protein	Q7TNC4	Putative RNA-binding protein Luc7-like 2 OS=Mus musculus OX=10090 GN=Luc7l2 PE=1 SV=1	0	30.566	22	8	9	5	1	392	46.6	10.1	312	8
FALSE	High	Master Protein	P62270	40S ribosomal protein S18 OS=Mus musculus OX=10090 GN=Rps18 PE=1 SV=3	0	30.481	54	12	12	12	1	152	17.7	10.99	391	12
FALSE	High	Master Protein	P01867	Immunoglobulin heavy constant gamma 2B OS=Mus musculus OX=10090 GN=Ighg2b PE=1 SV=3	0	30.344	38	9	10	9	1	404	44.2	6.52	223	9
FALSE	High	Master Protein	P62082	40S ribosomal protein S7 OS=Mus musculus OX=10090 GN=Rps7 PE=1 SV=1	0	29.155	56	8	13	8	1	194	22.1	10.1	385	8
FALSE	High	Master Protein	P26369	Splicing factor U2AF 65 kDa subunit OS=Mus musculus OX=10090 GN=U2af2 PE=1 SV=3	0	28.433	20	7	9	7	1	475	53.5	9.09	317	7
FALSE	High	Master Protein	P03987	Ig gamma-3 chain C region OS=Mus musculus OX=10090 PE=1 SV=2	0	27.281	27	7	10	7	1	398	43.9	7.14	250	7
FALSE	High	Master Protein	P01029	Complement C4-B OS=Mus musculus OX=10090 GN=C4b PE=1 SV=3	0	26.859	7	9	9	9	1	1738	192.8	7.53	229	9
FALSE	High	Master Protein	P20152	Vimentin OS=Mus musculus OX=10090 GN=Vim PE=1 SV=3	0	26.757	24	10	10	10	1	466	53.7	5.12	307	10
FALSE	High	Master Protein	P01654	Ig kappa chain V-III region PC 2880/PC 1229 OS=Mus musculus OX=10090 PE=1 SV=1	0	26.148	44	4	31	2	1	111	12	5.34	1180	4
FALSE	High	Master Protein	Q6PDM2	Serine/arginine-rich splicing factor 1 OS=Mus musculus OX=10090 GN=Srsf1 PE=1 SV=3	0	25.339	31	8	10	8	1	248	27.7	10.36	355	8
FALSE	High	Master Protein	P62751	60S ribosomal protein L23a OS=Mus musculus OX=10090 GN=Rpl23a PE=1 SV=1	0	24.841	38	8	9	8	1	156	17.7	10.45	264	8
FALSE	High	Master Protein	P10126	Elongation factor 1-alpha 1 OS=Mus musculus OX=10090 GN=Eef1a1 PE=1 SV=3	0	24.779	22	8	8	8	1	462	50.1	9.01	232	8
FALSE	High	Master Protein	P14106	Complement C1q subcomponent subunit B OS=Mus musculus OX=10090 GN=C1qb PE=1 SV=2	0	24.117	27	6	7	6	1	253	26.7	8.15	247	6
FALSE	High	Master Protein	E9PV24	Fibrinogen alpha chain OS=Mus musculus OX=10090 GN=Fga PE=1 SV=1	0	22.62	11	9	9	9	1	789	87.4	6.11	289	9
FALSE	High	Master Protein	Q5SUF2	Luc7-like protein 3 OS=Mus musculus OX=10090 GN=Luc7l3 PE=1 SV=1	0	20.811	16	5	6	5	1	432	51.4	9.77	229	5
FALSE	High	Master Protein	P01662	Ig kappa chain V-III region ABPC 22/PC 9245 OS=Mus musculus OX=10090 PE=1 SV=1	0	20.622	31	2	4	2	1	111	12	5.06	260	2
FALSE	High	Master Protein	P98086	Complement C1q subcomponent subunit A OS=Mus musculus OX=10090 GN=C1qa PE=1 SV=2	0	20.538	22	4	5	4	1	245	26	9.11	206	4
FALSE	High	Master Protein	P62245	40S ribosomal protein S15a OS=Mus musculus OX=10090 GN=Rps15a PE=1 SV=2	0	20.211	36	5	6	5	1	130	14.8	10.13	246	5
FALSE	High	Master Protein	P03977	Ig kappa chain V-III region 50S10.1 OS=Mus musculus OX=10090 PE=1 SV=1	0	20.122	41	3	22	1	1	111	12	5.06	1089	3
FALSE	High	Master Protein	P01664	Ig kappa chain V-III region CBPC 101 OS=Mus musculus OX=10090 PE=1 SV=1	0	19.985	31	2	21	1	1	111	12	4.56	1072	2
FALSE	High	Master Protein	P63017	Heat shock cognate 71 kDa protein OS=Mus musculus OX=10090 GN=Hspa8 PE=1 SV=1	0	19.869	15	8	9	8	1	646	70.8	5.52	208	8
FALSE	High	Master Protein	Q61147	Ceruloplasmin OS=Mus musculus OX=10090 GN=Cp PE=1 SV=2	0	19.769	8	8	8	8	1	1061	121.1	5.85	270	8
FALSE	High	Master Protein	ENSEMBL:ENSBTAP00000016242	(Bos taurus) similar to alpha-tubulin I isoform 1	0	19.342	18	6	6	6	1	451	50.1	5.06	210	6
FALSE	High	Master Protein	Q9CZX8	40S ribosomal protein S19 OS=Mus musculus OX=10090 GN=Rps19 PE=1 SV=3	0	18.958	37	7	7	7	1	145	16.1	10.4	251	7
FALSE	High	Master Protein	Q8VH51	RNA-binding protein 39 OS=Mus musculus OX=10090 GN=Rbm39 PE=1 SV=2	0	18.752	13	5	5	5	1	530	59.4	10.1	191	5
FALSE	High	Master Protein	Q6NV83	U2 snRNP-associated SURP motif-containing protein OS=Mus musculus OX=10090 GN=U2surp PE=1 SV=3	0	17.285	8	7	7	7	1	1029	118.2	8.47	175	7
FALSE	High	Master Protein	Q99NB9	Splicing factor 3B subunit 1 OS=Mus musculus OX=10090 GN=Sf3b1 PE=1 SV=1	0	17.184	7	8	8	8	1	1304	145.7	7.09	180	8
FALSE	High	Master Protein	P21614	Vitamin D-binding protein OS=Mus musculus OX=10090 GN=Gc PE=1 SV=2	0	17.057	15	7	7	7	1	476	53.6	5.5	231	7
FALSE	High	Master Protein	P01659	Ig kappa chain V-III region TEPC 124 OS=Mus musculus OX=10090 PE=1 SV=1	0	17.004	26	2	21	1	1	112	12.3	10.01	1045	2
FALSE	High	Master Protein	Q3TWW8	Serine/arginine-rich splicing factor 6 OS=Mus musculus OX=10090 GN=Srsf6 PE=1 SV=1	0	16.762	15	6	7	6	1	339	39	11.46	204	6
FALSE	High	Master Protein	Q9D883	Splicing factor U2AF 35 kDa subunit OS=Mus musculus OX=10090 GN=U2af1 PE=1 SV=4	0	16.311	25	5	5	3	1	239	27.8	8.81	203	5
FALSE	High	Master Protein	P29699	Alpha-2-HS-glycoprotein OS=Mus musculus OX=10090 GN=Ahsg PE=1 SV=1	0	16.267	23	4	4	3	1	345	37.3	6.51	109	4
FALSE	High	Master Protein	Q9CR02	Translation machinery-associated protein 16 OS=Mus musculus OX=10090 GN=Tma16 PE=1 SV=1	0	15.173	24	5	5	5	1	221	25.8	9.19	172	5
FALSE	High	Master Protein	P63325	40S ribosomal protein S10 OS=Mus musculus OX=10090 GN=Rps10 PE=1 SV=1	0	14.943	24	4	4	4	1	165	18.9	10.15	171	4
FALSE	High	Master Protein	P01657	Ig kappa chain V-III region PC 2413 OS=Mus musculus OX=10090 PE=1 SV=1	0	14.91	24	2	21	1	1	111	11.9	5.33	1024	2
FALSE	High	Master Protein	P16858	Glyceraldehyde-3-phosphate dehydrogenase OS=Mus musculus OX=10090 GN=Gapdh PE=1 SV=2	0	14.769	18	4	4	4	1	333	35.8	8.25	149	4
FALSE	High	Master Protein	P14131	40S ribosomal protein S16 OS=Mus musculus OX=10090 GN=Rps16 PE=1 SV=4	0	14.7	33	5	6	5	1	146	16.4	10.21	213	5
FALSE	High	Master Protein	P62996	Transformer-2 protein homolog beta OS=Mus musculus OX=10090 GN=Tra2b PE=1 SV=1	0	13.352	20	5	5	5	1	288	33.6	11.25	107	5
FALSE	High	Master Protein	P01843	Ig lambda-1 chain C region OS=Mus musculus OX=10090 PE=1 SV=1	0	13.287	35	2	3	2	1	105	11.6	6.27	101	2
FALSE	High	Master Protein	P68372	Tubulin beta-4B chain OS=Mus musculus OX=10090 GN=Tubb4b PE=1 SV=1	0	12.852	14	5	5	5	1	445	49.8	4.89	103	5
FALSE	High	Master Protein	Q6NVF9	Cleavage and polyadenylation specificity factor subunit 6 OS=Mus musculus OX=10090 GN=Cpsf6 PE=1 SV=1	0	12.715	5	1	2	1	1	551	59.1	7.15	142	1
FALSE	High	Master Protein	Q9CYI4	Putative RNA-binding protein Luc7-like 1 OS=Mus musculus OX=10090 GN=Luc7l PE=1 SV=2	0	12.576	13	5	5	2	1	371	43.9	9.88	177	5
FALSE	High	Master Protein	Q02105	Complement C1q subcomponent subunit C OS=Mus musculus OX=10090 GN=C1qc PE=1 SV=2	0	12.522	16	3	4	3	1	246	26	8.54	108	3
FALSE	High	Master Protein	P62315	Small nuclear ribonucleoprotein Sm D1 OS=Mus musculus OX=10090 GN=Snrpd1 PE=1 SV=1	0	12.467	37	3	4	3	1	119	13.3	11.56	119	3
FALSE	High	Master Protein	Q8BTI8	Serine/arginine repetitive matrix protein 2 OS=Mus musculus OX=10090 GN=Srrm2 PE=1 SV=3	0	12.338	2	6	6	6	1	2703	294.7	12.03	115	6
FALSE	High	Master Protein	P06330	Ig heavy chain V region AC38 205.12 OS=Mus musculus OX=10090 PE=1 SV=1	0	12.207	34	3	4	2	1	118	12.9	7.11	165	3
FALSE	High	Master Protein	Q61656	Probable ATP-dependent RNA helicase DDX5 OS=Mus musculus OX=10090 GN=Ddx5 PE=1 SV=2	0	11.978	10	6	6	6	1	614	69.2	8.92	188	6
FALSE	High	Master Protein	P18527	Ig heavy chain V region 914 OS=Mus musculus OX=10090 PE=1 SV=1	0	11.591	28	2	6	1	1	97	10.7	9.17	246	2
FALSE	High	Master Protein	P18525	Ig heavy chain V region 5-84 OS=Mus musculus OX=10090 PE=1 SV=1	0	11.342	23	2	6	1	1	117	12.9	8.88	247	2
FALSE	High	Master Protein	P01807	Ig heavy chain V region X44 OS=Mus musculus OX=10090 PE=1 SV=1	0	10.913	49	4	5	4	1	119	13.2	7.94	175	4
FALSE	High	Master Protein	P24788	Cyclin-dependent kinase 11B OS=Mus musculus OX=10090 GN=Cdk11b PE=1 SV=2	0	10.839	5	4	4	4	1	784	91.5	5.39	176	4
FALSE	High	Master Protein	P62908	40S ribosomal protein S3 OS=Mus musculus OX=10090 GN=Rps3 PE=1 SV=1	0	10.732	21	6	6	6	1	243	26.7	9.66	192	6
FALSE	High	Master Protein	P01644	Ig kappa chain V-V region HP R16.7 OS=Mus musculus OX=10090 PE=1 SV=1	0	10.593	44	3	3	2	1	108	11.9	7.97	129	3
FALSE	High	Master Protein	P62281	40S ribosomal protein S11 OS=Mus musculus OX=10090 GN=Rps11 PE=1 SV=3	0	10.011	30	6	6	6	1	158	18.4	10.3	158	6
FALSE	High	Master Protein	Q3TIX9	U4/U6.U5 tri-snRNP-associated protein 2 OS=Mus musculus OX=10090 GN=Usp39 PE=1 SV=2	0	9.991	10	4	4	4	1	564	65.1	8.9	98	4
FALSE	High	Master Protein	P01878	Ig alpha chain C region OS=Mus musculus OX=10090 PE=1 SV=1	0	9.971	15	4	4	4	1	344	36.9	5.06	139	4
FALSE	High	Master Protein	Q9CXW4	60S ribosomal protein L11 OS=Mus musculus OX=10090 GN=Rpl11 PE=1 SV=4	0	9.74	21	4	4	4	1	178	20.2	9.6	132	4
FALSE	High	Master Protein	P43277	Histone H1.3 OS=Mus musculus OX=10090 GN=H1-3 PE=1 SV=2	0	9.713	22	4	4	3	1	221	22.1	11.03	130	4
FALSE	High	Master Protein	P62852	40S ribosomal protein S25 OS=Mus musculus OX=10090 GN=Rps25 PE=1 SV=1	0	9.643	28	4	4	4	1	125	13.7	10.11	176	4
FALSE	High	Master Protein	Q6ZWV7	60S ribosomal protein L35 OS=Mus musculus OX=10090 GN=Rpl35 PE=1 SV=1	0	9.641	26	4	4	4	1	123	14.5	11.05	86	4
FALSE	High	Master Protein	P10853	Histone H2B type 1-F/J/L OS=Mus musculus OX=10090 GN=H2bc7 PE=1 SV=2	0	9.581	23	3	4	3	1	126	13.9	10.32	111	3
FALSE	High	Master Protein	Q9QWK4	CD5 antigen-like OS=Mus musculus OX=10090 GN=Cd5l PE=1 SV=3	0	9.274	10	3	3	3	1	352	38.8	5.16	122	3
FALSE	High	Master Protein	Q8VDD5	Myosin-9 OS=Mus musculus OX=10090 GN=Myh9 PE=1 SV=4	0	9.263	3	4	4	4	1	1960	226.2	5.66	90	4
FALSE	High	Master Protein	Q921M3	Splicing factor 3B subunit 3 OS=Mus musculus OX=10090 GN=Sf3b3 PE=1 SV=1	0	9.203	4	5	5	5	1	1217	135.5	5.26	130	5
FALSE	High	Master Protein	Q9ESB3	Histidine-rich glycoprotein OS=Mus musculus OX=10090 GN=Hrg PE=1 SV=2	0	9.157	11	6	6	6	1	525	59.1	7.66	128	6
FALSE	High	Master Protein	P62264	40S ribosomal protein S14 OS=Mus musculus OX=10090 GN=Rps14 PE=1 SV=3	0	9.15	15	2	3	2	1	151	16.3	10.05	86	2
FALSE	High	Master Protein	P51881	ADP/ATP translocase 2 OS=Mus musculus OX=10090 GN=Slc25a5 PE=1 SV=3	0	9.019	13	4	4	4	1	298	32.9	9.73	96	4
FALSE	High	Master Protein	O35286	ATP-dependent RNA helicase DHX15 OS=Mus musculus OX=10090 GN=Dhx15 PE=1 SV=2	0	8.994	4	3	3	3	1	795	90.9	7.46	99	3
FALSE	High	Master Protein	P62830	60S ribosomal protein L23 OS=Mus musculus OX=10090 GN=Rpl23 PE=1 SV=1	0	8.97	27	3	4	3	1	140	14.9	10.51	113	3
FALSE	High	Master Protein	P01635	Immunoglobulin kappa chain variable 12-41 (Fragment) OS=Mus musculus OX=10090 GN=Igkv12-41 PE=1 SV=1	0	8.747	28	3	3	3	1	115	12.6	8.31	144	3
FALSE	High	Master Protein	Q9D824	Pre-mRNA 3'-end-processing factor FIP1 OS=Mus musculus OX=10090 GN=Fip1l1 PE=1 SV=1	0	8.652	6	3	3	3	1	581	64.9	5.77	121	3
FALSE	High	Master Protein	P11499	Heat shock protein HSP 90-beta OS=Mus musculus OX=10090 GN=Hsp90ab1 PE=1 SV=3	0	8.602	6	4	4	4	1	724	83.2	5.03	122	4
FALSE	High	Master Protein	Q62189	U1 small nuclear ribonucleoprotein A OS=Mus musculus OX=10090 GN=Snrpa PE=1 SV=3	0	8.541	16	5	5	3	1	287	31.8	9.8	107	5
FALSE	High	Master Protein	Q5SWD9	Pre-rRNA-processing protein TSR1 homolog OS=Mus musculus OX=10090 GN=Tsr1 PE=1 SV=1	0	8.539	3	2	2	2	1	803	92	6.99	104	2
FALSE	High	Master Protein	P62320	Small nuclear ribonucleoprotein Sm D3 OS=Mus musculus OX=10090 GN=Snrpd3 PE=1 SV=1	0	8.166	25	2	2	2	1	126	13.9	10.32	80	2
FALSE	High	Master Protein	Q3UV17	Keratin, type II cytoskeletal 2 oral OS=Mus musculus OX=10090 GN=Krt76 PE=1 SV=1	0	8.073	4	4	5	1	1	594	62.8	8.43	96	4
FALSE	High	Master Protein	Q9JJI8	60S ribosomal protein L38 OS=Mus musculus OX=10090 GN=Rpl38 PE=1 SV=3	0	8.025	36	2	2	2	1	70	8.2	10.1	90	2
FALSE	High	Master Protein	Q8BGJ9	Splicing factor U2AF 26 kDa subunit OS=Mus musculus OX=10090 GN=U2af1l4 PE=1 SV=1	0	8.014	17	3	3	1	1	220	25.8	8.1	89	3
FALSE	High	Master Protein	Q32MB2	TREMBL:Q32MB2;Q86Y46 Tax_Id=9606 Gene_Symbol=KRT73 Keratin-73	0	7.969	5	4	5	1	1	540	58.9	7.23	84	4
FALSE	High	Master Protein	P97461	40S ribosomal protein S5 OS=Mus musculus OX=10090 GN=Rps5 PE=1 SV=3	0	7.953	19	3	3	3	1	204	22.9	9.72	108	3
FALSE	High	Master Protein	P01633	Immunoglobulin kappa chain variable 6-17 OS=Mus musculus OX=10090 GN=Igkv6-17 PE=1 SV=1	0	7.771	17	3	4	3	1	149	16.4	6.92	127	3
FALSE	High	Master Protein	Q8BL97	Serine/arginine-rich splicing factor 7 OS=Mus musculus OX=10090 GN=Srsf7 PE=1 SV=1	0	7.636	15	4	4	3	1	267	30.8	11.9	61	4
FALSE	High	Master Protein	O89017	Legumain OS=Mus musculus OX=10090 GN=Lgmn PE=1 SV=1	0	7.627	10	3	3	3	1	435	49.3	6.39	72	3
FALSE	High	Master Protein	Q9D7S7	60S ribosomal protein L22-like 1 OS=Mus musculus OX=10090 GN=Rpl22l1 PE=1 SV=1	0	7.627	20	2	2	2	1	122	14.5	9.45	110	2
FALSE	High	Master Protein	P62317	Small nuclear ribonucleoprotein Sm D2 OS=Mus musculus OX=10090 GN=Snrpd2 PE=1 SV=1	0	7.531	36	5	5	5	1	118	13.5	9.91	122	5
FALSE	High	Master Protein	P01674	Ig kappa chain V-III region PC 2154 OS=Mus musculus OX=10090 PE=1 SV=1	0	7.507	38	3	4	3	1	108	11.7	6.27	79	3
FALSE	High	Master Protein	P62806	Histone H4 OS=Mus musculus OX=10090 GN=H4c1 PE=1 SV=2	0	7.463	27	3	3	3	1	103	11.4	11.36	90	3
FALSE	High	Master Protein	Q04750	DNA topoisomerase 1 OS=Mus musculus OX=10090 GN=Top1 PE=1 SV=2	0	7.355	6	4	4	4	1	767	90.8	9.33	98	4
FALSE	High	Master Protein	Q8CGZ0	Calcium homeostasis endoplasmic reticulum protein OS=Mus musculus OX=10090 GN=Cherp PE=1 SV=1	0	7.328	5	4	4	4	1	936	106.1	9.14	75	4
FALSE	High	Master Protein	P62301	40S ribosomal protein S13 OS=Mus musculus OX=10090 GN=Rps13 PE=1 SV=2	0	7.232	30	5	5	5	1	151	17.2	10.54	123	5
FALSE	High	Master Protein	P67984	60S ribosomal protein L22 OS=Mus musculus OX=10090 GN=Rpl22 PE=1 SV=2	0	7.217	29	2	2	2	1	128	14.8	9.19	84	2
FALSE	High	Master Protein	P35979	60S ribosomal protein L12 OS=Mus musculus OX=10090 GN=Rpl12 PE=1 SV=2	0	7.208	19	2	2	2	1	165	17.8	9.42	125	2
FALSE	High	Master Protein	P08121	Collagen alpha-1(III) chain OS=Mus musculus OX=10090 GN=Col3a1 PE=1 SV=4	0	6.944	2	3	3	3	1	1464	138.9	6.52	35	3
FALSE	High	Master Protein	Q00623	Apolipoprotein A-I OS=Mus musculus OX=10090 GN=Apoa1 PE=1 SV=2	0	6.844	10	3	3	3	1	264	30.6	5.73	92	3
FALSE	High	Master Protein	P01675	Ig kappa chain V-VI region XRPC 44 OS=Mus musculus OX=10090 PE=1 SV=1	0	6.699	37	3	3	3	1	107	11.6	8.44	98	3
FALSE	High	Master Protein	P83870	PHD finger-like domain-containing protein 5A OS=Mus musculus OX=10090 GN=Phf5a PE=1 SV=1	0	6.478	25	3	3	3	1	110	12.4	8.41	121	3
FALSE	High	Master Protein	Q9CQF3	Cleavage and polyadenylation specificity factor subunit 5 OS=Mus musculus OX=10090 GN=Nudt21 PE=1 SV=1	0	6.307	25	3	4	3	1	227	26.2	8.82	68	3
FALSE	High	Master Protein	P58252	Elongation factor 2 OS=Mus musculus OX=10090 GN=Eef2 PE=1 SV=2	0	6.191	4	3	3	3	1	858	95.3	6.83	100	3
FALSE	High	Master Protein	P04945	Ig kappa chain V-VI region NQ2-6.1 OS=Mus musculus OX=10090 PE=2 SV=1	0	6.19	15	1	1	1	1	108	11.7	8.84	109	1
FALSE	High	Master Protein	P01642	Ig kappa chain V-V region L7 (Fragment) OS=Mus musculus OX=10090 GN=Gm10881 PE=1 SV=1	0	6.179	27	2	2	2	1	115	12.6	5.94	111	2
FALSE	High	Master Protein	Q9Z315	U4/U6.U5 tri-snRNP-associated protein 1 OS=Mus musculus OX=10090 GN=Sart1 PE=1 SV=1	0	6.136	3	2	2	2	1	806	90.8	5.82	86	2
FALSE	High	Master Protein	P84104	Serine/arginine-rich splicing factor 3 OS=Mus musculus OX=10090 GN=Srsf3 PE=1 SV=1	0	5.81	14	2	2	1	1	164	19.3	11.65	82	2
FALSE	High	Master Protein	Q3ZAW8	TREMBL:Q3ZAW8;Q9EQD6;Q9EQD7 Tax_Id=10090 Gene_Symbol=Krt16 Keratin intermediate filament 16a	0	5.778	12	3	4	1	1	474	52	5.2	82	3
FALSE	High	Master Protein	P68040	Receptor of activated protein C kinase 1 OS=Mus musculus OX=10090 GN=Rack1 PE=1 SV=3	0	5.662	11	3	3	3	1	317	35.1	7.69	96	3
FALSE	High	Master Protein	P60867	40S ribosomal protein S20 OS=Mus musculus OX=10090 GN=Rps20 PE=1 SV=1	0	5.643	25	3	3	3	1	119	13.4	9.94	63	3
FALSE	High	Master Protein	P43275	Histone H1.1 OS=Mus musculus OX=10090 GN=H1-1 PE=1 SV=2	0	5.541	10	2	2	1	1	213	21.8	10.93	104	2
FALSE	High	Master Protein	P01643	Ig kappa chain V-V region MOPC 173 OS=Mus musculus OX=10090 PE=1 SV=1	0	5.518	42	2	2	1	1	108	11.8	9.1	79	2
FALSE	High	Master Protein	Q3U9G9	Delta(14)-sterol reductase LBR OS=Mus musculus OX=10090 GN=Lbr PE=1 SV=2	0	5.442	4	3	3	3	1	626	71.4	9.36	84	3
FALSE	High	Master Protein	P68254	14-3-3 protein theta OS=Mus musculus OX=10090 GN=Ywhaq PE=1 SV=1	0	5.426	11	2	2	2	1	245	27.8	4.78	81	2
FALSE	High	Master Protein	P01639	Immunoglobulin kappa chain variable 9-120 OS=Mus musculus OX=10090 GN=Igkv9-120 PE=1 SV=1	0	5.389	27	2	2	2	1	130	14.3	5.48	87	2
FALSE	High	Master Protein	P62911	60S ribosomal protein L32 OS=Mus musculus OX=10090 GN=Rpl32 PE=1 SV=2	0	5.359	15	2	2	2	1	135	15.9	11.33	79	2
FALSE	High	Master Protein	Q8JZX4	Splicing factor 45 OS=Mus musculus OX=10090 GN=Rbm17 PE=1 SV=1	0	5.317	8	3	3	3	1	405	45.3	5.82	75	3
FALSE	High	Master Protein	Q62241	U1 small nuclear ribonucleoprotein C OS=Mus musculus OX=10090 GN=Snrpc PE=1 SV=1	0	5.238	11	1	1	1	1	159	17.4	9.67	64	1
FALSE	High	Master Protein	P01636	Ig kappa chain V-V region MOPC 149 OS=Mus musculus OX=10090 PE=1 SV=1	0	5.189	12	1	1	1	1	108	12	7.28	82	1
FALSE	High	Master Protein	P60335	Poly(rC)-binding protein 1 OS=Mus musculus OX=10090 GN=Pcbp1 PE=1 SV=1	0	5.183	6	2	2	2	1	356	37.5	7.09	73	2
FALSE	High	Master Protein	P11087	Collagen alpha-1(I) chain OS=Mus musculus OX=10090 GN=Col1a1 PE=1 SV=4	0	5.115	2	3	3	3	1	1453	137.9	5.85	80	3
FALSE	High	Master Protein	Q61207	Prosaposin OS=Mus musculus OX=10090 GN=Psap PE=1 SV=2	0	5.011	4	2	2	2	1	557	61.4	5.19	83	2
FALSE	High	Master Protein	Q9JKF1	Ras GTPase-activating-like protein IQGAP1 OS=Mus musculus OX=10090 GN=Iqgap1 PE=1 SV=2	0	4.93	1	2	2	2	1	1657	188.6	6.48	51	2
FALSE	High	Master Protein	Q9CQI7	U2 small nuclear ribonucleoprotein B'' OS=Mus musculus OX=10090 GN=Snrpb2 PE=1 SV=1	0	4.853	11	3	3	1	1	225	25.3	9.72	83	3
FALSE	High	Master Protein	P07091	Protein S100-A4 OS=Mus musculus OX=10090 GN=S100a4 PE=1 SV=1	0	4.81	17	1	1	1	1	101	11.7	5.31	49	1
FALSE	High	Master Protein	Q07797	Galectin-3-binding protein OS=Mus musculus OX=10090 GN=Lgals3bp PE=1 SV=1	0	4.753	3	1	1	1	1	577	64.5	5.14	56	1
FALSE	High	Master Protein	Q9DCH4	Eukaryotic translation initiation factor 3 subunit F OS=Mus musculus OX=10090 GN=Eif3f PE=1 SV=2	0	4.627	5	1	1	1	1	361	38	5.58	55	1
FALSE	High	Master Protein	P01801	Ig heavy chain V-III region J606 OS=Mus musculus OX=10090 PE=1 SV=1	0	4.606	17	2	2	2	1	115	12.8	7.12	52	2
FALSE	High	Master Protein	P01750	Ig heavy chain V region 102 OS=Mus musculus OX=10090 PE=1 SV=1	0	4.567	16	2	2	1	1	117	12.9	8.6	77	2
FALSE	High	Master Protein	P47915	60S ribosomal protein L29 OS=Mus musculus OX=10090 GN=Rpl29 PE=1 SV=2	0	4.462	12	2	2	2	1	160	17.6	11.84	47	2
FALSE	High	Master Protein	P25444	40S ribosomal protein S2 OS=Mus musculus OX=10090 GN=Rps2 PE=1 SV=3	0	4.457	6	2	2	2	1	293	31.2	10.24	60	2
FALSE	High	Master Protein	Q922Q8	Leucine-rich repeat-containing protein 59 OS=Mus musculus OX=10090 GN=Lrrc59 PE=1 SV=1	0	4.235	7	2	2	2	1	307	34.9	9.52	28	2
FALSE	High	Master Protein	P59708	Splicing factor 3B subunit 6 OS=Mus musculus OX=10090 GN=Sf3b6 PE=1 SV=1	0	4.221	11	1	1	1	1	125	14.6	9.38	38	1
FALSE	High	Master Protein	P63163	Small nuclear ribonucleoprotein-associated protein N OS=Mus musculus OX=10090 GN=Snrpn PE=1 SV=1	0	4.212	9	3	3	3	1	240	24.6	11.19	113	3
FALSE	High	Master Protein	P01749	Ig heavy chain V region 3 OS=Mus musculus OX=10090 GN=Ighv1-61 PE=1 SV=1	0	4.188	26	2	2	1	1	117	13	7.87	72	2
FALSE	High	Master Protein	P62900	60S ribosomal protein L31 OS=Mus musculus OX=10090 GN=Rpl31 PE=1 SV=1	0	4.178	11	1	1	1	1	125	14.5	10.54	62	1
FALSE	High	Master Protein	P01592	Immunoglobulin J chain OS=Mus musculus OX=10090 GN=Jchain PE=1 SV=4	0	4.147	9	1	1	1	1	159	18	4.89	68	1
FALSE	High	Master Protein	Q61508	Extracellular matrix protein 1 OS=Mus musculus OX=10090 GN=Ecm1 PE=1 SV=2	0	3.857	2	1	1	1	1	559	62.8	6.8	34	1
FALSE	High	Master Protein	P80313	T-complex protein 1 subunit eta OS=Mus musculus OX=10090 GN=Cct7 PE=1 SV=1	0	3.73	4	1	1	1	1	544	59.6	7.84	51	1
FALSE	High	Master Protein	P01787	Ig heavy chain V regions TEPC 15/S107/HPCM1/HPCM2/HPCM3 OS=Mus musculus OX=10090 PE=1 SV=1	0	3.727	11	1	1	1	1	123	13.8	6.62	69	1
FALSE	High	Master Protein	P62274	40S ribosomal protein S29 OS=Mus musculus OX=10090 GN=Rps29 PE=1 SV=2	0	3.635	20	1	1	1	1	56	6.7	10.13	27	1
FALSE	High	Master Protein	Q9CWX9	Probable ATP-dependent RNA helicase DDX47 OS=Mus musculus OX=10090 GN=Ddx47 PE=2 SV=2	0	3.602	7	2	2	2	1	455	50.6	9.1	51	2
FALSE	High	Master Protein	P27659	60S ribosomal protein L3 OS=Mus musculus OX=10090 GN=Rpl3 PE=1 SV=3	0	3.553	3	1	1	1	1	403	46.1	10.21	59	1
FALSE	High	Master Protein	Q9D0D4	Probable dimethyladenosine transferase OS=Mus musculus OX=10090 GN=Dimt1 PE=2 SV=1	0	3.493	5	2	2	2	1	313	35.3	9.99	57	2
FALSE	High	Master Protein	P01630	Ig kappa chain V-II region 7S34.1 OS=Mus musculus OX=10090 PE=1 SV=1	0	3.458	10	1	1	1	1	113	12.5	8.65	78	1
FALSE	High	Master Protein	P17918	Proliferating cell nuclear antigen OS=Mus musculus OX=10090 GN=Pcna PE=1 SV=2	0	3.366	4	1	1	1	1	261	28.8	4.77	47	1
FALSE	High	Master Protein	P62267	40S ribosomal protein S23 OS=Mus musculus OX=10090 GN=Rps23 PE=1 SV=3	0	3.363	8	1	1	1	1	143	15.8	10.49	68	1
FALSE	High	Master Protein	Q9D8X2	Coiled-coil domain-containing protein 124 OS=Mus musculus OX=10090 GN=Ccdc124 PE=1 SV=1	0	3.349	5	1	1	1	1	217	25.3	9.64	49	1
FALSE	High	Master Protein	P62889	60S ribosomal protein L30 OS=Mus musculus OX=10090 GN=Rpl30 PE=1 SV=2	0	3.328	17	1	1	1	1	115	12.8	9.63	44	1
FALSE	High	Master Protein	P02301	Histone H3.3C OS=Mus musculus OX=10090 GN=H3-5 PE=3 SV=3	0	3.322	10	2	2	2	1	136	15.3	11.14	68	2
FALSE	High	Master Protein	P17182	Alpha-enolase OS=Mus musculus OX=10090 GN=Eno1 PE=1 SV=3	0	3.305	3	1	1	1	1	434	47.1	6.8	47	1
FALSE	High	Master Protein	P01638	Ig kappa chain V-V region L6 (Fragment) OS=Mus musculus OX=10090 PE=4 SV=1	0	3.296	16	1	1	1	1	115	13	7.81	32	1
FALSE	High	Master Protein	Q62093	Serine/arginine-rich splicing factor 2 OS=Mus musculus OX=10090 GN=Srsf2 PE=1 SV=4	0	3.276	7	2	2	2	1	221	25.5	11.85	66	2
FALSE	High	Master Protein	Q99PV0	Pre-mRNA-processing-splicing factor 8 OS=Mus musculus OX=10090 GN=Prpf8 PE=1 SV=2	0	3.271	0	1	1	1	1	2335	273.4	8.84	53	1
FALSE	High	Master Protein	P29788	Vitronectin OS=Mus musculus OX=10090 GN=Vtn PE=1 SV=2	0	3.236	6	2	2	2	1	478	54.8	5.88	35	2
FALSE	High	Master Protein	P32067	Lupus La protein homolog OS=Mus musculus OX=10090 GN=Ssb PE=1 SV=1	0	3.192	3	1	1	1	1	415	47.7	9.77	49	1
FALSE	High	Master Protein	Q01149	Collagen alpha-2(I) chain OS=Mus musculus OX=10090 GN=Col1a2 PE=1 SV=2	0	3.157	3	3	3	3	1	1372	129.5	9.19	82	3
FALSE	High	Master Protein	Q6P4T2	U5 small nuclear ribonucleoprotein 200 kDa helicase OS=Mus musculus OX=10090 GN=Snrnp200 PE=1 SV=1	0	3.12	1	1	1	1	1	2136	244.4	6.06	38	1
FALSE	High	Master Protein	P32233	Developmentally-regulated GTP-binding protein 1 OS=Mus musculus OX=10090 GN=Drg1 PE=1 SV=1	0	3.114	11	2	2	2	1	367	40.5	8.9	32	2
FALSE	High	Master Protein	Q8BIZ6	Smad nuclear-interacting protein 1 OS=Mus musculus OX=10090 GN=Snip1 PE=1 SV=1	0	3.11	3	1	1	1	1	383	44.4	9.89	50	1
FALSE	High	Master Protein	P14115	60S ribosomal protein L27a OS=Mus musculus OX=10090 GN=Rpl27a PE=1 SV=5	0	3.088	7	1	1	1	1	148	16.6	11.12	45	1
FALSE	High	Master Protein	Q64213	Splicing factor 1 OS=Mus musculus OX=10090 GN=Sf1 PE=1 SV=6	0	3.026	2	1	1	1	1	653	70.4	8.98	23	1
FALSE	High	Master Protein	P0C0S6	Histone H2A.Z OS=Mus musculus OX=10090 GN=H2az1 PE=1 SV=2	0	3.015	13	2	2	2	1	128	13.5	10.58	41	2
FALSE	High	Master Protein	P62305	Small nuclear ribonucleoprotein E OS=Mus musculus OX=10090 GN=Snrpe PE=1 SV=1	0	2.981	27	1	1	1	1	92	10.8	9.44	13	1
FALSE	High	Master Protein	Q6A068	Cell division cycle 5-like protein OS=Mus musculus OX=10090 GN=Cdc5l PE=1 SV=2	0	2.956	1	1	1	1	1	802	92.1	8.02	48	1
FALSE	High	Master Protein	P97376	Protein FRG1 OS=Mus musculus OX=10090 GN=Frg1 PE=1 SV=2	0	2.939	5	1	1	1	1	258	29.1	8.92	54	1
FALSE	High	Master Protein	Q9EQ61	Pescadillo homolog OS=Mus musculus OX=10090 GN=Pes1 PE=1 SV=1	0	2.886	2	1	1	1	1	584	67.8	6.84	28	1
FALSE	High	Master Protein	Q3UL36	Arginine and glutamate-rich protein 1 OS=Mus musculus OX=10090 GN=Arglu1 PE=1 SV=2	0	2.823	3	2	2	2	1	271	32.9	10.36	48	2
FALSE	High	Master Protein	Q91VR2	ATP synthase subunit gamma, mitochondrial OS=Mus musculus OX=10090 GN=Atp5f1c PE=1 SV=1	0	2.818	4	1	1	1	1	298	32.9	9.01	33	1
FALSE	High	Master Protein	P62309	Small nuclear ribonucleoprotein G OS=Mus musculus OX=10090 GN=Snrpg PE=1 SV=1	0	2.796	16	1	2	1	1	76	8.5	8.88	25	1
FALSE	High	Master Protein	Q61753	D-3-phosphoglycerate dehydrogenase OS=Mus musculus OX=10090 GN=Phgdh PE=1 SV=3	0	2.739	3	2	2	2	1	533	56.5	6.54	60	2
FALSE	High	Master Protein	Q8C0C7	Phenylalanine--tRNA ligase alpha subunit OS=Mus musculus OX=10090 GN=Farsa PE=1 SV=1	0	2.69	2	1	1	1	1	508	57.6	8.28	52	1
FALSE	High	Master Protein	P60764	Ras-related C3 botulinum toxin substrate 3 OS=Mus musculus OX=10090 GN=Rac3 PE=1 SV=1	0	2.685	5	1	1	1	1	192	21.4	8.15	61	1
FALSE	High	Master Protein	Q80SY5	Pre-mRNA-splicing factor 38B OS=Mus musculus OX=10090 GN=Prpf38b PE=1 SV=1	0	2.683	2	1	1	1	1	542	63.7	10.54	48	1
FALSE	High	Master Protein	P11031	Activated RNA polymerase II transcriptional coactivator p15 OS=Mus musculus OX=10090 GN=Sub1 PE=1 SV=3	0	2.66	9	1	1	1	1	127	14.4	9.6	39	1
FALSE	High	Master Protein	P09813	Apolipoprotein A-II OS=Mus musculus OX=10090 GN=Apoa2 PE=1 SV=2	0	2.569	10	1	1	1	1	102	11.3	7.18	36	1
FALSE	High	Master Protein	P01680	Ig kappa chain V-IV region S107B OS=Mus musculus OX=10090 PE=4 SV=1	0	2.478	9	1	1	1	1	129	13.8	8.47	45	1
FALSE	High	Master Protein	P14206	40S ribosomal protein SA OS=Mus musculus OX=10090 GN=Rpsa PE=1 SV=4	0	2.424	6	1	1	1	1	295	32.8	4.87	31	1
FALSE	High	Master Protein	O08784	Treacle protein OS=Mus musculus OX=10090 GN=Tcof1 PE=1 SV=1	0	2.408	1	1	1	1	1	1320	134.9	9.35	27	1
FALSE	High	Master Protein	P62307	Small nuclear ribonucleoprotein F OS=Mus musculus OX=10090 GN=Snrpf PE=1 SV=1	0	2.371	9	1	1	1	1	86	9.7	4.67	45	1
FALSE	High	Master Protein	P01725	Ig lambda-1 chain V region S178 OS=Mus musculus OX=10090 PE=1 SV=1	0	2.34	21	1	1	1	1	110	11.6	8	29	1
FALSE	High	Master Protein	P43276	Histone H1.5 OS=Mus musculus OX=10090 GN=H1-5 PE=1 SV=2	0	2.318	5	1	1	1	1	223	22.6	10.92	43	1
FALSE	High	Master Protein	P56480	ATP synthase subunit beta, mitochondrial OS=Mus musculus OX=10090 GN=Atp5f1b PE=1 SV=2	0	2.249	3	1	1	1	1	529	56.3	5.34	43	1
FALSE	High	Master Protein	Q3UEB3	Poly(U)-binding-splicing factor PUF60 OS=Mus musculus OX=10090 GN=Puf60 PE=1 SV=2	0	2.215	2	1	1	1	1	564	60.2	5.29	28	1
FALSE	High	Master Protein	P07309	Transthyretin OS=Mus musculus OX=10090 GN=Ttr PE=1 SV=1	0	2.213	10	1	1	1	1	147	15.8	6.16	28	1
FALSE	High	Master Protein	Q6NZC7	SEC23-interacting protein OS=Mus musculus OX=10090 GN=Sec23ip PE=1 SV=2	0	2.18	2	2	2	2	1	998	110.7	5.94	38	2
FALSE	High	Master Protein	P01819	Ig heavy chain V region MOPC 141 OS=Mus musculus OX=10090 PE=4 SV=1	0	2.16	8	1	1	1	1	144	15.7	8.43	45	1
FALSE	High	Master Protein	P61255	60S ribosomal protein L26 OS=Mus musculus OX=10090 GN=Rpl26 PE=1 SV=1	0	2.07	6	1	1	1	1	145	17.2	10.55	34	1
FALSE	High	Master Protein	P62892	60S ribosomal protein L39 OS=Mus musculus OX=10090 GN=Rpl39 PE=1 SV=2	0	2.055	20	1	1	1	1	51	6.4	12.56	27	1
FALSE	High	Master Protein	P01786	Ig heavy chain V region MOPC 47A OS=Mus musculus OX=10090 PE=1 SV=1	0	2.035	8	1	1	1	1	117	13	8.84	40	1
FALSE	High	Master Protein	Q9EPU4	Cleavage and polyadenylation specificity factor subunit 1 OS=Mus musculus OX=10090 GN=Cpsf1 PE=1 SV=1	0	2.034	1	1	1	1	1	1441	160.7	6.39	42	1
FALSE	High	Master Protein	Q8K4Z5	Splicing factor 3A subunit 1 OS=Mus musculus OX=10090 GN=Sf3a1 PE=1 SV=1	0	2.027	2	1	1	1	1	791	88.5	5.22	43	1
FALSE	High	Master Protein	Q9DB42	Zinc finger protein 593 OS=Mus musculus OX=10090 GN=Znf593 PE=1 SV=2	0	2.023	10	1	1	1	1	134	15.1	9.55	24	1
FALSE	High	Master Protein	Q03265	ATP synthase subunit alpha, mitochondrial OS=Mus musculus OX=10090 GN=Atp5f1a PE=1 SV=1	0	2.019	2	1	1	1	1	553	59.7	9.19	50	1
FALSE	High	Master Protein	O08807	Peroxiredoxin-4 OS=Mus musculus OX=10090 GN=Prdx4 PE=1 SV=1	0.005	1.926	4	1	1	1	1	274	31	7.15	26	1
FALSE	High	Master Protein	O54988	STE20-like serine/threonine-protein kinase OS=Mus musculus OX=10090 GN=Slk PE=1 SV=2	0.005	1.881	1	1	1	1	1	1233	141.4	5.14	0	1
FALSE	High	Master Protein	P80560	Receptor-type tyrosine-protein phosphatase N2 OS=Mus musculus OX=10090 GN=Ptprn2 PE=1 SV=2	0.005	1.859	2	1	1	1	1	1001	111.4	5.95	0	1
FALSE	High	Master Protein	Q9DA97	Septin-14 OS=Mus musculus OX=10090 GN=Septin14 PE=1 SV=3	0.005	1.853	2	1	1	1	1	430	49.8	7.27	0	1
FALSE	High	Master Protein	P07758	Alpha-1-antitrypsin 1-1 OS=Mus musculus OX=10090 GN=Serpina1a PE=1 SV=4	0.005	1.853	5	1	1	1	1	413	46	5.72	34	1
FALSE	High	Master Protein	Q9R0U0	Serine/arginine-rich splicing factor 10 OS=Mus musculus OX=10090 GN=Srsf10 PE=1 SV=2	0.005	1.756	4	1	1	1	1	262	31.3	11.27	19	1
FALSE	High	Master Protein	O54946	DnaJ homolog subfamily B member 6 OS=Mus musculus OX=10090 GN=Dnajb6 PE=1 SV=4	0.005	1.738	3	1	1	1	1	365	39.8	9.36	21	1
FALSE	High	Master Protein	P80318	T-complex protein 1 subunit gamma OS=Mus musculus OX=10090 GN=Cct3 PE=1 SV=1	0.005	1.725	2	1	1	1	1	545	60.6	6.7	33	1
FALSE	High	Master Protein	Q9CPR4	60S ribosomal protein L17 OS=Mus musculus OX=10090 GN=Rpl17 PE=1 SV=3	0.005	1.704	4	1	1	1	1	184	21.4	10.18	25	1
FALSE	High	Master Protein	Q9JHH6	Carboxypeptidase B2 OS=Mus musculus OX=10090 GN=Cpb2 PE=1 SV=1	0.005	1.7	2	1	1	1	1	422	48.8	7.97	52	1
FALSE	High	Master Protein	P19221	Prothrombin OS=Mus musculus OX=10090 GN=F2 PE=1 SV=1	0.005	1.688	1	1	1	1	1	618	70.2	6.43	24	1
FALSE	High	Master Protein	Q99K48	Non-POU domain-containing octamer-binding protein OS=Mus musculus OX=10090 GN=Nono PE=1 SV=3	0.005	1.684	5	1	1	1	1	473	54.5	8.95	32	1
FALSE	High	Master Protein	Q9CXG3	Peptidyl-prolyl cis-trans isomerase-like 4 OS=Mus musculus OX=10090 GN=Ppil4 PE=1 SV=2	0.005	1.677	3	1	1	1	1	492	57.2	6.11	28	1
FALSE	High	Master Protein	Q1HFZ0	RNA cytosine C(5)-methyltransferase NSUN2 OS=Mus musculus OX=10090 GN=Nsun2 PE=1 SV=2	0.005	1.676	1	1	1	1	1	757	85.4	6.58	29	1
FALSE	High	Master Protein	P06327	Ig heavy chain V region VH558 A1/A4 OS=Mus musculus OX=10090 GN=Gm5629 PE=2 SV=1	0.007	1.673	21	1	2	1	1	117	13	9.1	38	1
FALSE	High	Master Protein	Q3TC46	Protein PAT1 homolog 1 OS=Mus musculus OX=10090 GN=Patl1 PE=1 SV=2	0.007	1.671	5	1	1	1	1	770	86.7	6.37	0	1
FALSE	High	Master Protein	P01726	Ig lambda-1 chain V region H2020 OS=Mus musculus OX=10090 PE=1 SV=1	0.007	1.664	7	1	1	1	1	129	13.5	5.78	39	1
FALSE	High	Master Protein	Q60605	Myosin light polypeptide 6 OS=Mus musculus OX=10090 GN=Myl6 PE=1 SV=3	0.007	1.655	6	1	1	1	1	151	16.9	4.65	39	1
FALSE	High	Master Protein	Q8QZY9	Splicing factor 3B subunit 4 OS=Mus musculus OX=10090 GN=Sf3b4 PE=1 SV=1	0.007	1.615	2	1	1	1	1	424	44.3	8.56	39	1
FALSE	High	Master Protein	P29341	Polyadenylate-binding protein 1 OS=Mus musculus OX=10090 GN=Pabpc1 PE=1 SV=2	0.007	1.589	2	1	1	1	1	636	70.6	9.5	24	1
FALSE	High	Master Protein	Q9Z1Q9	Valine--tRNA ligase OS=Mus musculus OX=10090 GN=Vars1 PE=1 SV=1	0.007	1.548	1	1	1	1	1	1263	140.1	7.77	27	1
FALSE	High	Master Protein	Q9DCG9	Multifunctional methyltransferase subunit TRM112-like protein OS=Mus musculus OX=10090 GN=Trmt112 PE=1 SV=1	0.007	1.525	6	1	1	1	1	125	14.1	5.27	41	1
FALSE	High	Master Protein	P62242	40S ribosomal protein S8 OS=Mus musculus OX=10090 GN=Rps8 PE=1 SV=2	0.007	1.509	7	1	1	1	1	208	24.2	10.32	18	1
FALSE	High	Master Protein	P62918	60S ribosomal protein L8 OS=Mus musculus OX=10090 GN=Rpl8 PE=1 SV=2	0.007	1.441	4	1	1	1	1	257	28	11.03	43	1
FALSE	High	Master Protein	Q8BK67	Protein RCC2 OS=Mus musculus OX=10090 GN=Rcc2 PE=1 SV=1	0.007	1.438	2	1	1	1	1	520	55.9	8.72	13	1
FALSE	High	Master Protein	P41105	60S ribosomal protein L28 OS=Mus musculus OX=10090 GN=Rpl28 PE=1 SV=2	0.007	1.415	8	1	1	1	1	137	15.7	12.02	23	1
FALSE	High	Master Protein	P19096	Fatty acid synthase OS=Mus musculus OX=10090 GN=Fasn PE=1 SV=2	0.007	1.392	0	1	1	1	1	2504	272.3	6.58	21	1
FALSE	High	Master Protein	P32261	Antithrombin-III OS=Mus musculus OX=10090 GN=Serpinc1 PE=1 SV=1	0.007	1.363	2	1	1	1	1	465	52	6.46	19	1
FALSE	High	Master Protein	P61979	Heterogeneous nuclear ribonucleoprotein K OS=Mus musculus OX=10090 GN=Hnrnpk PE=1 SV=1	0.007	1.306	4	1	1	1	1	463	50.9	5.54	38	1
FALSE	High	Master Protein	P30681	High mobility group protein B2 OS=Mus musculus OX=10090 GN=Hmgb2 PE=1 SV=3	0.007	1.301	7	1	1	1	1	210	24.1	7.31	27	1
FALSE	High	Master Protein	P01650	Immunoglobulin kappa variable 11-125 OS=Mus musculus OX=10090 GN=Igkv11-125 PE=1 SV=1	0.009	1.285	39	1	1	1	1	108	11.8	5.34	0	1
OLFML3-myc/flag
Checked	Protein FDR Confidence: Combined	Master	Accession	Description	Exp. q-value: Combined	Sum PEP Score	Coverage [%]	# Peptides	# PSMs	# Unique Peptides	# Protein Groups	# AAs	MW [kDa]	calc. pI	Score Mascot: Mascot	# Peptides (by Search Engine): Mascot
FALSE	High	Master Protein	P01869	Ig gamma-1 chain C region, membrane-bound form OS=Mus musculus OX=10090 GN=Ighg1 PE=1 SV=2	0	153.828	58	19	115	19	1	393	43.4	6.44	2597	19
FALSE	High	Master Protein	P13645	SWISS-PROT:P13645 Tax_Id=9606 Gene_Symbol=KRT10 Keratin, type I cytoskeletal 10	0	126.499	53	27	37	25	1	593	59.5	5.21	1520	27
FALSE	High	Master Protein	P01837	Immunoglobulin kappa constant OS=Mus musculus OX=10090 GN=Igkc PE=1 SV=2	0	111.988	93	12	61	12	1	107	11.9	5.9	1450	12
FALSE	High	Master Protein	P04264	SWISS-PROT:P04264 Tax_Id=9606 Gene_Symbol=KRT1 Keratin, type II cytoskeletal 1	0	103.776	50	29	38	24	1	644	66	8.12	1340	29
FALSE	High	Master Protein	P20918	Plasminogen OS=Mus musculus OX=10090 GN=Plg PE=1 SV=3	0	98.367	47	29	38	29	1	812	90.7	6.6	789	29
FALSE	High	Master Protein	P35908	SWISS-PROT:P35908 Tax_Id=9606 Gene_Symbol=KRT2 Keratin, type II cytoskeletal 2 epidermal	0	90.475	43	26	32	17	1	645	65.8	8	1136	26
FALSE	High	Master Protein	P11276	Fibronectin OS=Mus musculus OX=10090 GN=Fn1 PE=1 SV=4	0	80.151	14	25	27	25	1	2477	272.4	5.59	714	25
FALSE	High	Master Protein	P01027	Complement C3 OS=Mus musculus OX=10090 GN=C3 PE=1 SV=3	0	72.812	21	28	28	28	1	1663	186.4	6.73	698	28
FALSE	High	Master Protein	P07724	Albumin OS=Mus musculus OX=10090 GN=Alb PE=1 SV=3	0	69.054	42	21	23	19	1	608	68.6	6.07	670	21
FALSE	High	Master Protein	P35527	SWISS-PROT:P35527 Tax_Id=9606 Gene_Symbol=KRT9 Keratin, type I cytoskeletal 9	0	61.413	40	16	20	15	1	623	62.1	5.3	686	16
FALSE	High	Master Protein	P13647	SWISS-PROT:P13647 Tax_Id=9606 Gene_Symbol=KRT5 Keratin, type II cytoskeletal 5	0	53.039	24	17	22	6	1	590	62.3	7.74	554	17
FALSE	High	Master Protein	P01872	Immunoglobulin heavy constant mu OS=Mus musculus OX=10090 GN=Ighm PE=1 SV=2	0	50.427	35	14	17	14	1	454	49.9	7.01	536	14
FALSE	High	Master Protein	P00761 SWISS-PROT:P00761	Trypsin - Sus scrofa (Pig).	0	49.837	45	7	21	7	1	231	24.4	7.18	762	7
FALSE	High	Master Protein	Q61838	Pregnancy zone protein OS=Mus musculus OX=10090 GN=Pzp PE=1 SV=3	0	45.99	16	18	18	18	1	1495	165.7	6.68	425	18
FALSE	High	Master Protein	P62702	40S ribosomal protein S4, X isoform OS=Mus musculus OX=10090 GN=Rps4x PE=1 SV=2	0	45.264	44	14	17	14	1	263	29.6	10.15	527	14
FALSE	High	Master Protein	Q8K0E8	Fibrinogen beta chain OS=Mus musculus OX=10090 GN=Fgb PE=1 SV=1	0	44.718	35	15	16	15	1	481	54.7	7.08	420	15
FALSE	High	Master Protein	A6X935	Inter alpha-trypsin inhibitor, heavy chain 4 OS=Mus musculus OX=10090 GN=Itih4 PE=1 SV=2	0	44.557	17	12	14	12	1	942	104.6	6.4	537	12
FALSE	High	Master Protein	Q8VCM7	Fibrinogen gamma chain OS=Mus musculus OX=10090 GN=Fgg PE=1 SV=1	0	42.055	33	13	15	13	1	436	49.4	5.86	380	13
FALSE	High	Master Protein	P28665	Murinoglobulin-1 OS=Mus musculus OX=10090 GN=Mug1 PE=1 SV=3	0	40.068	12	16	16	16	1	1476	165.2	6.42	365	16
FALSE	High	Master Protein	Q06890	Clusterin OS=Mus musculus OX=10090 GN=Clu PE=1 SV=1	0	38.271	25	11	12	11	1	448	51.6	5.67	386	11
FALSE	High	Master Protein	P51410	60S ribosomal protein L9 OS=Mus musculus OX=10090 GN=Rpl9 PE=1 SV=2	0	37.383	55	7	8	7	1	192	21.9	9.95	374	7
FALSE	High	Master Protein	P01865	Ig gamma-2A chain C region, membrane-bound form OS=Mus musculus OX=10090 GN=Igh-1a PE=1 SV=3	0	36.85	29	7	12	7	1	398	43.9	6.29	233	7
FALSE	High	Master Protein	P02538	SWISS-PROT:P02538 Tax_Id=9606 Gene_Symbol=KRT6A Keratin, type II cytoskeletal 6A	0	36.018	18	13	17	1	1	564	60	8	423	13
FALSE	High	Master Protein	P26369	Splicing factor U2AF 65 kDa subunit OS=Mus musculus OX=10090 GN=U2af2 PE=1 SV=3	0	35.08	33	10	12	10	1	475	53.5	9.09	393	10
FALSE	High	Master Protein	P03987	Ig gamma-3 chain C region OS=Mus musculus OX=10090 PE=1 SV=2	0	33.902	49	10	12	10	1	398	43.9	7.14	250	10
FALSE	High	Master Protein	P62827	GTP-binding nuclear protein Ran OS=Mus musculus OX=10090 GN=Ran PE=1 SV=3	0	32.579	39	7	9	7	1	216	24.4	7.49	318	7
FALSE	High	Master Protein	Q7TNC4	Putative RNA-binding protein Luc7-like 2 OS=Mus musculus OX=10090 GN=Luc7l2 PE=1 SV=1	0	31.378	25	8	10	5	1	392	46.6	10.1	282	8
FALSE	High	Master Protein	P01654	Ig kappa chain V-III region PC 2880/PC 1229 OS=Mus musculus OX=10090 PE=1 SV=1	0	30.742	44	4	33	2	1	111	12	5.34	1005	4
FALSE	High	Master Protein	Q569Z5	Probable ATP-dependent RNA helicase DDX46 OS=Mus musculus OX=10090 GN=Ddx46 PE=1 SV=2	0	30.438	12	11	12	11	1	1032	117.4	9.26	322	11
FALSE	High	Master Protein	Q99NB9	Splicing factor 3B subunit 1 OS=Mus musculus OX=10090 GN=Sf3b1 PE=1 SV=1	0	29.945	9	10	10	10	1	1304	145.7	7.09	296	10
FALSE	High	Master Protein	Q8BK62	Olfactomedin-like protein 3 OS=Mus musculus OX=10090 GN=Olfml3 PE=2 SV=2	0	29.643	21	9	12	9	1	406	45.7	6.23	313	9
FALSE	High	Master Protein	P01044-1	SWISS-PROT:P01044-1 (Bos taurus) Isoform HMW of Kininogen-1 precursor	0	29.499	18	11	11	11	1	621	68.8	6.62	351	11
FALSE	High	Master Protein	Q6NV83	U2 snRNP-associated SURP motif-containing protein OS=Mus musculus OX=10090 GN=U2surp PE=1 SV=3	0	28.387	9	9	10	9	1	1029	118.2	8.47	329	9
FALSE	High	Master Protein	P62082	40S ribosomal protein S7 OS=Mus musculus OX=10090 GN=Rps7 PE=1 SV=1	0	28.351	50	7	13	7	1	194	22.1	10.1	382	7
FALSE	High	Master Protein	P06909	Complement factor H OS=Mus musculus OX=10090 GN=Cfh PE=1 SV=2	0	28.227	11	10	11	10	1	1234	139	6.99	222	10
FALSE	High	Master Protein	P60712	SWISS-PROT:P60712 (Bos taurus) Actin, cytoplasmic 1	0	28.158	37	10	11	10	1	375	41.7	5.48	334	10
FALSE	High	Master Protein	P08779	SWISS-PROT:P08779 Tax_Id=9606 Gene_Symbol=KRT16 Keratin, type I cytoskeletal 16	0	28.068	24	10	11	2	1	473	51.2	5.05	350	10
FALSE	High	Master Protein	P02533	SWISS-PROT:P02533 Tax_Id=9606 Gene_Symbol=KRT14 Keratin, type I cytoskeletal 14	0	27.935	23	10	12	2	1	472	51.6	5.16	379	10
FALSE	High	Master Protein	P01867	Immunoglobulin heavy constant gamma 2B OS=Mus musculus OX=10090 GN=Ighg2b PE=1 SV=3	0	27.421	31	9	12	9	1	404	44.2	6.52	219	9
FALSE	High	Master Protein	Q8BTI8	Serine/arginine repetitive matrix protein 2 OS=Mus musculus OX=10090 GN=Srrm2 PE=1 SV=3	0	26.965	4	9	9	9	1	2703	294.7	12.03	283	9
FALSE	High	Master Protein	Q3TWW8	Serine/arginine-rich splicing factor 6 OS=Mus musculus OX=10090 GN=Srsf6 PE=1 SV=1	0	25.902	24	9	10	9	1	339	39	11.46	270	9
FALSE	High	Master Protein	P10126	Elongation factor 1-alpha 1 OS=Mus musculus OX=10090 GN=Eef1a1 PE=1 SV=3	0	24.812	25	7	7	7	1	462	50.1	9.01	231	7
FALSE	High	Master Protein	Q6PDM2	Serine/arginine-rich splicing factor 1 OS=Mus musculus OX=10090 GN=Srsf1 PE=1 SV=3	0	24.748	31	8	10	8	1	248	27.7	10.36	341	8
FALSE	High	Master Protein	P03977	Ig kappa chain V-III region 50S10.1 OS=Mus musculus OX=10090 PE=1 SV=1	0	24.28	41	3	24	1	1	111	12	5.06	933	3
FALSE	High	Master Protein	P62751	60S ribosomal protein L23a OS=Mus musculus OX=10090 GN=Rpl23a PE=1 SV=1	0	24.226	37	7	8	7	1	156	17.7	10.45	249	7
FALSE	High	Master Protein	P97351	40S ribosomal protein S3a OS=Mus musculus OX=10090 GN=Rps3a PE=1 SV=3	0	23.573	36	10	12	10	1	264	29.9	9.73	284	10
FALSE	High	Master Protein	P01664	Ig kappa chain V-III region CBPC 101 OS=Mus musculus OX=10090 PE=1 SV=1	0	23.156	31	2	23	1	1	111	12	4.56	937	2
FALSE	High	Master Protein	P01662	Ig kappa chain V-III region ABPC 22/PC 9245 OS=Mus musculus OX=10090 PE=1 SV=1	0	22.39	31	2	5	2	1	111	12	5.06	273	2
FALSE	High	Master Protein	P63276	40S ribosomal protein S17 OS=Mus musculus OX=10090 GN=Rps17 PE=1 SV=2	0	22.218	33	6	7	6	1	135	15.5	9.85	222	6
FALSE	High	Master Protein	Q61147	Ceruloplasmin OS=Mus musculus OX=10090 GN=Cp PE=1 SV=2	0	22.123	8	8	8	8	1	1061	121.1	5.85	228	8
FALSE	High	Master Protein	P16858	Glyceraldehyde-3-phosphate dehydrogenase OS=Mus musculus OX=10090 GN=Gapdh PE=1 SV=2	0	21.168	27	6	6	6	1	333	35.8	8.25	226	6
FALSE	High	Master Protein	P17182	Alpha-enolase OS=Mus musculus OX=10090 GN=Eno1 PE=1 SV=3	0	20.994	15	4	5	4	1	434	47.1	6.8	189	4
FALSE	High	Master Protein	Q8VH51	RNA-binding protein 39 OS=Mus musculus OX=10090 GN=Rbm39 PE=1 SV=2	0	20.845	15	6	6	6	1	530	59.4	10.1	210	6
FALSE	High	Master Protein	Q07797	Galectin-3-binding protein OS=Mus musculus OX=10090 GN=Lgals3bp PE=1 SV=1	0	20.782	12	4	4	4	1	577	64.5	5.14	139	4
FALSE	High	Master Protein	P52480	Pyruvate kinase PKM OS=Mus musculus OX=10090 GN=Pkm PE=1 SV=4	0	20.719	17	7	8	7	1	531	57.8	7.47	205	7
FALSE	High	Master Protein	P01659	Ig kappa chain V-III region TEPC 124 OS=Mus musculus OX=10090 PE=1 SV=1	0	20.632	26	2	23	1	1	112	12.3	10.01	917	2
FALSE	High	Master Protein	P01657	Ig kappa chain V-III region PC 2413 OS=Mus musculus OX=10090 PE=1 SV=1	0	20.301	24	2	23	1	1	111	11.9	5.33	891	2
FALSE	High	Master Protein	ENSEMBL:ENSBTAP00000016242	(Bos taurus) similar to alpha-tubulin I isoform 1	0	20.138	18	6	6	6	1	451	50.1	5.06	233	6
FALSE	High	Master Protein	P62270	40S ribosomal protein S18 OS=Mus musculus OX=10090 GN=Rps18 PE=1 SV=3	0	19.968	32	7	8	7	1	152	17.7	10.99	247	7
FALSE	High	Master Protein	E9PV24	Fibrinogen alpha chain OS=Mus musculus OX=10090 GN=Fga PE=1 SV=1	0	19.606	8	7	7	7	1	789	87.4	6.11	241	7
FALSE	High	Master Protein	Q9CZX8	40S ribosomal protein S19 OS=Mus musculus OX=10090 GN=Rps19 PE=1 SV=3	0	19.364	37	7	7	7	1	145	16.1	10.4	283	7
FALSE	High	Master Protein	P62245	40S ribosomal protein S15a OS=Mus musculus OX=10090 GN=Rps15a PE=1 SV=2	0	19.302	36	5	7	5	1	130	14.8	10.13	222	5
FALSE	High	Master Protein	P14106	Complement C1q subcomponent subunit B OS=Mus musculus OX=10090 GN=C1qb PE=1 SV=2	0	19.055	22	5	6	5	1	253	26.7	8.15	219	5
FALSE	High	Master Protein	P62242	40S ribosomal protein S8 OS=Mus musculus OX=10090 GN=Rps8 PE=1 SV=2	0	18.705	31	5	5	5	1	208	24.2	10.32	201	5
FALSE	High	Master Protein	P01029	Complement C4-B OS=Mus musculus OX=10090 GN=C4b PE=1 SV=3	0	18.511	5	6	6	6	1	1738	192.8	7.53	223	6
FALSE	High	Master Protein	Q5SUF2	Luc7-like protein 3 OS=Mus musculus OX=10090 GN=Luc7l3 PE=1 SV=1	0	17.891	14	5	5	5	1	432	51.4	9.77	223	5
FALSE	High	Master Protein	P24788	Cyclin-dependent kinase 11B OS=Mus musculus OX=10090 GN=Cdk11b PE=1 SV=2	0	17.884	9	7	7	7	1	784	91.5	5.39	212	7
FALSE	High	Master Protein	P62908	40S ribosomal protein S3 OS=Mus musculus OX=10090 GN=Rps3 PE=1 SV=1	0	17.589	26	8	8	8	1	243	26.7	9.66	181	8
FALSE	High	Master Protein	P63017	Heat shock cognate 71 kDa protein OS=Mus musculus OX=10090 GN=Hspa8 PE=1 SV=1	0	17.363	10	5	6	5	1	646	70.8	5.52	173	5
FALSE	High	Master Protein	Q9D883	Splicing factor U2AF 35 kDa subunit OS=Mus musculus OX=10090 GN=U2af1 PE=1 SV=4	0	17.224	25	5	5	5	1	239	27.8	8.81	218	5
FALSE	High	Master Protein	Q921M3	Splicing factor 3B subunit 3 OS=Mus musculus OX=10090 GN=Sf3b3 PE=1 SV=1	0	17.183	6	6	7	6	1	1217	135.5	5.26	188	6
FALSE	High	Master Protein	P35980	60S ribosomal protein L18 OS=Mus musculus OX=10090 GN=Rpl18 PE=1 SV=3	0	16.846	30	5	5	5	1	188	21.6	11.78	205	5
FALSE	High	Master Protein	P14131	40S ribosomal protein S16 OS=Mus musculus OX=10090 GN=Rps16 PE=1 SV=4	0	16.522	38	6	7	6	1	146	16.4	10.21	242	6
FALSE	High	Master Protein	O35286	ATP-dependent RNA helicase DHX15 OS=Mus musculus OX=10090 GN=Dhx15 PE=1 SV=2	0	16.349	12	7	8	7	1	795	90.9	7.46	171	7
FALSE	High	Master Protein	Q9CYI4	Putative RNA-binding protein Luc7-like 1 OS=Mus musculus OX=10090 GN=Luc7l PE=1 SV=2	0	16.306	21	7	7	4	1	371	43.9	9.88	165	7
FALSE	High	Master Protein	P98086	Complement C1q subcomponent subunit A OS=Mus musculus OX=10090 GN=C1qa PE=1 SV=2	0	15.938	22	5	5	5	1	245	26	9.11	168	5
FALSE	High	Master Protein	P35979	60S ribosomal protein L12 OS=Mus musculus OX=10090 GN=Rpl12 PE=1 SV=2	0	15.385	34	4	4	4	1	165	17.8	9.42	161	4
FALSE	High	Master Protein	P27659	60S ribosomal protein L3 OS=Mus musculus OX=10090 GN=Rpl3 PE=1 SV=3	0	15.215	11	5	6	5	1	403	46.1	10.21	186	5
FALSE	High	Master Protein	P01807	Ig heavy chain V region X44 OS=Mus musculus OX=10090 PE=1 SV=1	0	15.009	59	5	6	5	1	119	13.2	7.94	215	5
FALSE	High	Master Protein	Q6NVF9	Cleavage and polyadenylation specificity factor subunit 6 OS=Mus musculus OX=10090 GN=Cpsf6 PE=1 SV=1	0	14.786	7	2	3	2	1	551	59.1	7.15	169	2
FALSE	High	Master Protein	Q9D8E6	60S ribosomal protein L4 OS=Mus musculus OX=10090 GN=Rpl4 PE=1 SV=3	0	14.623	18	6	6	6	1	419	47.1	11	126	6
FALSE	High	Master Protein	P14148	60S ribosomal protein L7 OS=Mus musculus OX=10090 GN=Rpl7 PE=1 SV=2	0	14.555	19	4	5	4	1	270	31.4	10.89	151	4
FALSE	High	Master Protein	P02769	SWISS-PROT:P02769 (Bos taurus) Bovine serum albumin precursor	0	13.687	8	4	4	2	1	607	69.2	6.18	168	4
FALSE	High	Master Protein	Q9JKF1	Ras GTPase-activating-like protein IQGAP1 OS=Mus musculus OX=10090 GN=Iqgap1 PE=1 SV=2	0	13.434	4	6	6	6	1	1657	188.6	6.48	113	6
FALSE	High	Master Protein	P25444	40S ribosomal protein S2 OS=Mus musculus OX=10090 GN=Rps2 PE=1 SV=3	0	13.019	14	4	4	4	1	293	31.2	10.24	186	4
FALSE	High	Master Protein	Q922Q8	Leucine-rich repeat-containing protein 59 OS=Mus musculus OX=10090 GN=Lrrc59 PE=1 SV=1	0	12.866	20	5	5	5	1	307	34.9	9.52	97	5
FALSE	High	Master Protein	P11499	Heat shock protein HSP 90-beta OS=Mus musculus OX=10090 GN=Hsp90ab1 PE=1 SV=3	0	12.209	7	5	5	5	1	724	83.2	5.03	154	5
FALSE	High	Master Protein	P06330	Ig heavy chain V region AC38 205.12 OS=Mus musculus OX=10090 PE=1 SV=1	0	12.176	34	3	5	2	1	118	12.9	7.11	176	3
FALSE	High	Master Protein	Q00623	Apolipoprotein A-I OS=Mus musculus OX=10090 GN=Apoa1 PE=1 SV=2	0	12.141	19	5	5	5	1	264	30.6	5.73	136	5
FALSE	High	Master Protein	Q04750	DNA topoisomerase 1 OS=Mus musculus OX=10090 GN=Top1 PE=1 SV=2	0	11.987	8	6	6	6	1	767	90.8	9.33	123	6
FALSE	High	Master Protein	Q62376	U1 small nuclear ribonucleoprotein 70 kDa OS=Mus musculus OX=10090 GN=Snrnp70 PE=1 SV=2	0	11.891	14	6	6	6	1	448	52	9.94	180	6
FALSE	High	Master Protein	P84104	Serine/arginine-rich splicing factor 3 OS=Mus musculus OX=10090 GN=Srsf3 PE=1 SV=1	0	11.778	28	5	5	4	1	164	19.3	11.65	166	5
FALSE	High	Master Protein	P21614	Vitamin D-binding protein OS=Mus musculus OX=10090 GN=Gc PE=1 SV=2	0	11.424	14	5	5	5	1	476	53.6	5.5	124	5
FALSE	High	Master Protein	Q8BL97	Serine/arginine-rich splicing factor 7 OS=Mus musculus OX=10090 GN=Srsf7 PE=1 SV=1	0	11.401	16	4	4	3	1	267	30.8	11.9	118	4
FALSE	High	Master Protein	Q9CXW4	60S ribosomal protein L11 OS=Mus musculus OX=10090 GN=Rpl11 PE=1 SV=4	0	11.307	29	5	5	5	1	178	20.2	9.6	149	5
FALSE	High	Master Protein	P58252	Elongation factor 2 OS=Mus musculus OX=10090 GN=Eef2 PE=1 SV=2	0	11.262	7	5	5	5	1	858	95.3	6.83	127	5
FALSE	High	Master Protein	Q02105	Complement C1q subcomponent subunit C OS=Mus musculus OX=10090 GN=C1qc PE=1 SV=2	0	11.051	20	4	4	4	1	246	26	8.54	91	4
FALSE	High	Master Protein	P68372	Tubulin beta-4B chain OS=Mus musculus OX=10090 GN=Tubb4b PE=1 SV=1	0	10.96	9	3	3	3	1	445	49.8	4.89	127	3
FALSE	High	Master Protein	P01635	Immunoglobulin kappa chain variable 12-41 (Fragment) OS=Mus musculus OX=10090 GN=Igkv12-41 PE=1 SV=1	0	10.888	28	3	3	3	1	115	12.6	8.31	135	3
FALSE	High	Master Protein	P18527	Ig heavy chain V region 914 OS=Mus musculus OX=10090 PE=1 SV=1	0	10.877	28	2	7	2	1	97	10.7	9.17	276	2
FALSE	High	Master Protein	Q6ZWV7	60S ribosomal protein L35 OS=Mus musculus OX=10090 GN=Rpl35 PE=1 SV=1	0	10.695	26	4	4	4	1	123	14.5	11.05	82	4
FALSE	High	Master Protein	P62264	40S ribosomal protein S14 OS=Mus musculus OX=10090 GN=Rps14 PE=1 SV=3	0	10.69	23	3	4	3	1	151	16.3	10.05	106	3
FALSE	High	Master Protein	Q7Z794	SWISS-PROT:Q7Z794 Tax_Id=9606 Gene_Symbol=KRT77 Keratin 77	0	10.454	6	4	5	1	1	578	61.8	5.85	150	4
FALSE	High	Master Protein	P62996	Transformer-2 protein homolog beta OS=Mus musculus OX=10090 GN=Tra2b PE=1 SV=1	0	10.287	13	3	3	3	1	288	33.6	11.25	63	3
FALSE	High	Master Protein	P01644	Ig kappa chain V-V region HP R16.7 OS=Mus musculus OX=10090 PE=1 SV=1	0	10.16	51	4	4	4	1	108	11.9	7.97	110	4
FALSE	High	Master Protein	P51881	ADP/ATP translocase 2 OS=Mus musculus OX=10090 GN=Slc25a5 PE=1 SV=3	0	10.122	15	5	5	5	1	298	32.9	9.73	69	5
FALSE	High	Master Protein	Q61656	Probable ATP-dependent RNA helicase DDX5 OS=Mus musculus OX=10090 GN=Ddx5 PE=1 SV=2	0	10.108	7	4	5	4	1	614	69.2	8.92	139	4
FALSE	High	Master Protein	P62852	40S ribosomal protein S25 OS=Mus musculus OX=10090 GN=Rps25 PE=1 SV=1	0	9.954	28	4	4	4	1	125	13.7	10.11	149	4
FALSE	High	Master Protein	P62281	40S ribosomal protein S11 OS=Mus musculus OX=10090 GN=Rps11 PE=1 SV=3	0	9.77	30	6	6	6	1	158	18.4	10.3	159	6
FALSE	High	Master Protein	P83870	PHD finger-like domain-containing protein 5A OS=Mus musculus OX=10090 GN=Phf5a PE=1 SV=1	0	9.562	40	4	4	4	1	110	12.4	8.41	125	4
FALSE	High	Master Protein	P62301	40S ribosomal protein S13 OS=Mus musculus OX=10090 GN=Rps13 PE=1 SV=2	0	9.516	32	5	5	5	1	151	17.2	10.54	127	5
FALSE	High	Master Protein	Q9Z315	U4/U6.U5 tri-snRNP-associated protein 1 OS=Mus musculus OX=10090 GN=Sart1 PE=1 SV=1	0	9.482	4	3	3	3	1	806	90.8	5.82	89	3
FALSE	High	Master Protein	P70696	Histone H2B type 1-A OS=Mus musculus OX=10090 GN=H2bc1 PE=1 SV=3	0	9.419	21	3	4	3	1	127	14.2	10.29	117	3
FALSE	High	Master Protein	Q32MB2	TREMBL:Q32MB2;Q86Y46 Tax_Id=9606 Gene_Symbol=KRT73 Keratin-73	0	9.38	5	4	5	1	1	540	58.9	7.23	132	4
FALSE	High	Master Protein	Q9QWK4	CD5 antigen-like OS=Mus musculus OX=10090 GN=Cd5l PE=1 SV=3	0	9.229	9	3	3	3	1	352	38.8	5.16	78	3
FALSE	High	Master Protein	P62806	Histone H4 OS=Mus musculus OX=10090 GN=H4c1 PE=1 SV=2	0	9.185	27	3	4	3	1	103	11.4	11.36	88	3
FALSE	High	Master Protein	Q9ESB3	Histidine-rich glycoprotein OS=Mus musculus OX=10090 GN=Hrg PE=1 SV=2	0	9.17	6	4	4	4	1	525	59.1	7.66	114	4
FALSE	High	Master Protein	P01878	Ig alpha chain C region OS=Mus musculus OX=10090 PE=1 SV=1	0	9.039	9	3	3	3	1	344	36.9	5.06	127	3
FALSE	High	Master Protein	P01642	Ig kappa chain V-V region L7 (Fragment) OS=Mus musculus OX=10090 GN=Gm10881 PE=1 SV=1	0	8.983	27	2	3	2	1	115	12.6	5.94	156	2
FALSE	High	Master Protein	Q9CR02	Translation machinery-associated protein 16 OS=Mus musculus OX=10090 GN=Tma16 PE=1 SV=1	0	8.98	18	4	4	4	1	221	25.8	9.19	113	4
FALSE	High	Master Protein	P97461	40S ribosomal protein S5 OS=Mus musculus OX=10090 GN=Rps5 PE=1 SV=3	0	8.833	23	4	4	4	1	204	22.9	9.72	110	4
FALSE	High	Master Protein	P29699	Alpha-2-HS-glycoprotein OS=Mus musculus OX=10090 GN=Ahsg PE=1 SV=1	0	8.567	17	3	3	2	1	345	37.3	6.51	76	3
FALSE	High	Master Protein	Q05D44	Eukaryotic translation initiation factor 5B OS=Mus musculus OX=10090 GN=Eif5b PE=1 SV=2	0	8.547	4	3	4	3	1	1216	137.5	5.59	50	3
FALSE	High	Master Protein	P61255	60S ribosomal protein L26 OS=Mus musculus OX=10090 GN=Rpl26 PE=1 SV=1	0	8.497	23	4	4	4	1	145	17.2	10.55	73	4
FALSE	High	Master Protein	Q9D7S7	60S ribosomal protein L22-like 1 OS=Mus musculus OX=10090 GN=Rpl22l1 PE=1 SV=1	0	8.18	20	2	2	2	1	122	14.5	9.45	129	2
FALSE	High	Master Protein	P68040	Receptor of activated protein C kinase 1 OS=Mus musculus OX=10090 GN=Rack1 PE=1 SV=3	0	8.176	14	4	4	4	1	317	35.1	7.69	88	4
FALSE	High	Master Protein	P61979	Heterogeneous nuclear ribonucleoprotein K OS=Mus musculus OX=10090 GN=Hnrnpk PE=1 SV=1	0	8.156	7	2	2	2	1	463	50.9	5.54	101	2
FALSE	High	Master Protein	Q9CPR4	60S ribosomal protein L17 OS=Mus musculus OX=10090 GN=Rpl17 PE=1 SV=3	0	7.516	21	3	3	3	1	184	21.4	10.18	59	3
FALSE	High	Master Protein	P62315	Small nuclear ribonucleoprotein Sm D1 OS=Mus musculus OX=10090 GN=Snrpd1 PE=1 SV=1	0	7.47	37	3	4	3	1	119	13.3	11.56	77	3
FALSE	High	Master Protein	Q9CR57	60S ribosomal protein L14 OS=Mus musculus OX=10090 GN=Rpl14 PE=1 SV=3	0	7.389	11	2	2	2	1	217	23.5	11.02	103	2
FALSE	High	Master Protein	P43277	Histone H1.3 OS=Mus musculus OX=10090 GN=H1-3 PE=1 SV=2	0	7.256	18	3	3	3	1	221	22.1	11.03	86	3
FALSE	High	Master Protein	P01633	Immunoglobulin kappa chain variable 6-17 OS=Mus musculus OX=10090 GN=Igkv6-17 PE=1 SV=1	0	7.219	12	2	3	2	1	149	16.4	6.92	123	2
FALSE	High	Master Protein	P14115	60S ribosomal protein L27a OS=Mus musculus OX=10090 GN=Rpl27a PE=1 SV=5	0	6.936	14	2	2	2	1	148	16.6	11.12	84	2
FALSE	High	Master Protein	P62830	60S ribosomal protein L23 OS=Mus musculus OX=10090 GN=Rpl23 PE=1 SV=1	0	6.878	27	3	3	3	1	140	14.9	10.51	88	3
FALSE	High	Master Protein	P68254	14-3-3 protein theta OS=Mus musculus OX=10090 GN=Ywhaq PE=1 SV=1	0	6.847	11	2	2	2	1	245	27.8	4.78	134	2
FALSE	High	Master Protein	Q8JZX4	Splicing factor 45 OS=Mus musculus OX=10090 GN=Rbm17 PE=1 SV=1	0	6.726	8	3	3	3	1	405	45.3	5.82	68	3
FALSE	High	Master Protein	P01843	Ig lambda-1 chain C region OS=Mus musculus OX=10090 PE=1 SV=1	0	6.724	51	3	3	3	1	105	11.6	6.27	75	3
FALSE	High	Master Protein	P62317	Small nuclear ribonucleoprotein Sm D2 OS=Mus musculus OX=10090 GN=Snrpd2 PE=1 SV=1	0	6.701	22	3	3	3	1	118	13.5	9.91	75	3
FALSE	High	Master Protein	P01786	Ig heavy chain V region MOPC 47A OS=Mus musculus OX=10090 PE=1 SV=1	0	6.68	21	2	2	2	1	117	13	8.84	75	2
FALSE	High	Master Protein	Q6NZC7	SEC23-interacting protein OS=Mus musculus OX=10090 GN=Sec23ip PE=1 SV=2	0	6.676	3	3	3	3	1	998	110.7	5.94	99	3
FALSE	High	Master Protein	P63325	40S ribosomal protein S10 OS=Mus musculus OX=10090 GN=Rps10 PE=1 SV=1	0	6.478	24	3	3	3	1	165	18.9	10.15	98	3
FALSE	High	Master Protein	P47911	60S ribosomal protein L6 OS=Mus musculus OX=10090 GN=Rpl6 PE=1 SV=3	0	6.463	9	3	3	3	1	296	33.5	10.7	83	3
FALSE	High	Master Protein	P12763	SWISS-PROT:P12763 (Bos taurus) Alpha-2-HS-glycoprotein precursor	0	6.405	13	3	3	2	1	359	38.4	5.5	73	3
FALSE	High	Master Protein	Q3ZBS7	TREMBL:Q3ZBS7 (Bos taurus) Vitronectin	0	6.38	9	4	4	4	1	484	54.1	6.16	89	4
FALSE	High	Master Protein	Q8CGZ0	Calcium homeostasis endoplasmic reticulum protein OS=Mus musculus OX=10090 GN=Cherp PE=1 SV=1	0	6.113	4	4	4	4	1	936	106.1	9.14	58	4
FALSE	High	Master Protein	P62889	60S ribosomal protein L30 OS=Mus musculus OX=10090 GN=Rpl30 PE=1 SV=2	0	6.001	17	1	2	1	1	115	12.8	9.63	27	1
FALSE	High	Master Protein	P62267	40S ribosomal protein S23 OS=Mus musculus OX=10090 GN=Rps23 PE=1 SV=3	0	5.846	16	2	2	2	1	143	15.8	10.49	76	2
FALSE	High	Master Protein	P62900	60S ribosomal protein L31 OS=Mus musculus OX=10090 GN=Rpl31 PE=1 SV=1	0	5.832	18	2	2	2	1	125	14.5	10.54	62	2
FALSE	High	Master Protein	Q8BP67	60S ribosomal protein L24 OS=Mus musculus OX=10090 GN=Rpl24 PE=1 SV=2	0	5.778	11	2	2	2	1	157	17.8	11.25	68	2
FALSE	High	Master Protein	Q7TPV4	Myb-binding protein 1A OS=Mus musculus OX=10090 GN=Mybbp1a PE=1 SV=2	0	5.772	3	3	3	3	1	1344	151.9	8.95	93	3
FALSE	High	Master Protein	P01638	Ig kappa chain V-V region L6 (Fragment) OS=Mus musculus OX=10090 PE=4 SV=1	0	5.772	23	2	2	2	1	115	13	7.81	67	2
FALSE	High	Master Protein	Q62189	U1 small nuclear ribonucleoprotein A OS=Mus musculus OX=10090 GN=Snrpa PE=1 SV=3	0	5.529	9	3	3	3	1	287	31.8	9.8	78	3
FALSE	High	Master Protein	P80313	T-complex protein 1 subunit eta OS=Mus musculus OX=10090 GN=Cct7 PE=1 SV=1	0	5.518	4	1	1	1	1	544	59.6	7.84	78	1
FALSE	High	Master Protein	P47955	60S acidic ribosomal protein P1 OS=Mus musculus OX=10090 GN=Rplp1 PE=1 SV=1	0	5.469	23	1	2	1	1	114	11.5	4.32	34	1
FALSE	High	Master Protein	P04945	Ig kappa chain V-VI region NQ2-6.1 OS=Mus musculus OX=10090 PE=2 SV=1	0	5.457	15	1	1	1	1	108	11.7	8.84	109	1
FALSE	High	Master Protein	Q6GSS7	Histone H2A type 2-A OS=Mus musculus OX=10090 GN=Hist2h2aa1 PE=1 SV=3	0	5.307	28	2	2	2	1	130	14.1	10.9	102	2
FALSE	High	Master Protein	P18531	Ig heavy chain V region 3-6 OS=Mus musculus OX=10090 GN=Ighv3-6 PE=1 SV=1	0	5.203	14	1	2	1	1	116	13.1	8.78	82	1
FALSE	High	Master Protein	Q5SWD9	Pre-rRNA-processing protein TSR1 homolog OS=Mus musculus OX=10090 GN=Tsr1 PE=1 SV=1	0	5.104	2	1	1	1	1	803	92	6.99	75	1
FALSE	High	Master Protein	P62717	60S ribosomal protein L18a OS=Mus musculus OX=10090 GN=Rpl18a PE=1 SV=1	0	5.103	15	2	2	2	1	176	20.7	10.71	70	2
FALSE	High	Master Protein	P01636	Ig kappa chain V-V region MOPC 149 OS=Mus musculus OX=10090 PE=1 SV=1	0	5.073	12	1	1	1	1	108	12	7.28	79	1
FALSE	High	Master Protein	Q4FK66	Pre-mRNA-splicing factor 38A OS=Mus musculus OX=10090 GN=Prpf38a PE=1 SV=1	0	5.022	4	1	1	1	1	312	37.4	10.01	72	1
FALSE	High	Master Protein	P60867	40S ribosomal protein S20 OS=Mus musculus OX=10090 GN=Rps20 PE=1 SV=1	0	4.981	19	2	2	2	1	119	13.4	9.94	47	2
FALSE	High	Master Protein	P01674	Ig kappa chain V-III region PC 2154 OS=Mus musculus OX=10090 PE=1 SV=1	0	4.774	15	2	2	2	1	108	11.7	6.27	85	2
FALSE	High	Master Protein	P01749	Ig heavy chain V region 3 OS=Mus musculus OX=10090 GN=Ighv1-61 PE=1 SV=1	0	4.738	26	2	2	1	1	117	13	7.87	96	2
FALSE	High	Master Protein	Q9D824	Pre-mRNA 3'-end-processing factor FIP1 OS=Mus musculus OX=10090 GN=Fip1l1 PE=1 SV=1	0	4.708	2	1	1	1	1	581	64.9	5.77	84	1
FALSE	High	Master Protein	P07091	Protein S100-A4 OS=Mus musculus OX=10090 GN=S100a4 PE=1 SV=1	0	4.649	17	1	1	1	1	101	11.7	5.31	46	1
FALSE	High	Master Protein	P41105	60S ribosomal protein L28 OS=Mus musculus OX=10090 GN=Rpl28 PE=1 SV=2	0	4.635	16	2	2	2	1	137	15.7	12.02	65	2
FALSE	High	Master Protein	P56480	ATP synthase subunit beta, mitochondrial OS=Mus musculus OX=10090 GN=Atp5f1b PE=1 SV=2	0	4.583	3	1	1	1	1	529	56.3	5.34	73	1
FALSE	High	Master Protein	P01592	Immunoglobulin J chain OS=Mus musculus OX=10090 GN=Jchain PE=1 SV=4	0	4.558	9	1	1	1	1	159	18	4.89	69	1
FALSE	High	Master Protein	P43276	Histone H1.5 OS=Mus musculus OX=10090 GN=H1-5 PE=1 SV=2	0	4.512	12	2	2	2	1	223	22.6	10.92	37	2
FALSE	High	Master Protein	Q9CY58	Plasminogen activator inhibitor 1 RNA-binding protein OS=Mus musculus OX=10090 GN=Serbp1 PE=1 SV=2	0	4.458	4	1	1	1	1	407	44.7	8.54	36	1
FALSE	High	Master Protein	P07758	Alpha-1-antitrypsin 1-1 OS=Mus musculus OX=10090 GN=Serpina1a PE=1 SV=4	0	4.429	5	1	1	1	1	413	46	5.72	79	1
FALSE	High	Master Protein	P12970	60S ribosomal protein L7a OS=Mus musculus OX=10090 GN=Rpl7a PE=1 SV=2	0	4.408	12	2	2	2	1	266	30	10.56	60	2
FALSE	High	Master Protein	Q08288	Cell growth-regulating nucleolar protein OS=Mus musculus OX=10090 GN=Lyar PE=1 SV=2	0	4.363	4	1	1	1	1	388	43.7	9.5	78	1
FALSE	High	Master Protein	P08121	Collagen alpha-1(III) chain OS=Mus musculus OX=10090 GN=Col3a1 PE=1 SV=4	0	4.31	1	2	2	2	1	1464	138.9	6.52	41	2
FALSE	High	Master Protein	P01639	Immunoglobulin kappa chain variable 9-120 OS=Mus musculus OX=10090 GN=Igkv9-120 PE=1 SV=1	0	4.209	11	1	1	1	1	130	14.3	5.48	59	1
FALSE	High	Master Protein	Q3TIX9	U4/U6.U5 tri-snRNP-associated protein 2 OS=Mus musculus OX=10090 GN=Usp39 PE=1 SV=2	0	4.205	3	1	1	1	1	564	65.1	8.9	68	1
FALSE	High	Master Protein	P01725	Ig lambda-1 chain V region S178 OS=Mus musculus OX=10090 PE=1 SV=1	0	4.204	21	1	1	1	1	110	11.6	8	50	1
FALSE	High	Master Protein	P01750	Ig heavy chain V region 102 OS=Mus musculus OX=10090 PE=1 SV=1	0	4.159	16	2	2	1	1	117	12.9	8.6	69	2
FALSE	High	Master Protein	Q923G2	DNA-directed RNA polymerases I, II, and III subunit RPABC3 OS=Mus musculus OX=10090 GN=Polr2h PE=1 SV=3	0	4.127	8	1	1	1	1	150	17.1	4.68	49	1
FALSE	High	Master Protein	Q6ZWN5	40S ribosomal protein S9 OS=Mus musculus OX=10090 GN=Rps9 PE=1 SV=3	0	4.043	8	2	2	2	1	194	22.6	10.65	73	2
FALSE	High	Master Protein	Q8BZX4	Splicing regulatory glutamine/lysine-rich protein 1 OS=Mus musculus OX=10090 GN=Srek1 PE=2 SV=1	0	3.99	3	1	1	1	1	494	56.7	10.48	46	1
FALSE	High	Master Protein	Q61937	Nucleophosmin OS=Mus musculus OX=10090 GN=Npm1 PE=1 SV=1	0	3.967	7	2	2	2	1	292	32.5	4.77	47	2
FALSE	High	Master Protein	P62911	60S ribosomal protein L32 OS=Mus musculus OX=10090 GN=Rpl32 PE=1 SV=2	0	3.952	10	1	1	1	1	135	15.9	11.33	44	1
FALSE	High	Master Protein	Q8VI94	2'-5'-oligoadenylate synthase-like protein 1 OS=Mus musculus OX=10090 GN=Oasl1 PE=2 SV=1	0	3.884	9	3	3	3	1	511	59.1	7.14	28	3
FALSE	High	Master Protein	Q6DID3	SR-related and CTD-associated factor 8 OS=Mus musculus OX=10090 GN=Scaf8 PE=1 SV=1	0	3.872	1	2	2	2	1	1268	139.5	8.24	59	2
FALSE	High	Master Protein	Q62167	ATP-dependent RNA helicase DDX3X OS=Mus musculus OX=10090 GN=Ddx3x PE=1 SV=3	0	3.721	4	2	2	2	1	662	73.1	7.18	57	2
FALSE	High	Master Protein	P11087	Collagen alpha-1(I) chain OS=Mus musculus OX=10090 GN=Col1a1 PE=1 SV=4	0	3.668	2	2	2	2	1	1453	137.9	5.85	52	2
FALSE	High	Master Protein	P86048	60S ribosomal protein L10-like OS=Mus musculus OX=10090 GN=Rpl10l PE=1 SV=1	0	3.664	14	3	3	3	1	214	24.5	10.11	29	3
FALSE	High	Master Protein	P61205	ADP-ribosylation factor 3 OS=Mus musculus OX=10090 GN=Arf3 PE=2 SV=2	0	3.648	6	1	1	1	1	181	20.6	7.43	59	1
FALSE	High	Master Protein	P14869	60S acidic ribosomal protein P0 OS=Mus musculus OX=10090 GN=Rplp0 PE=1 SV=3	0	3.595	4	1	1	1	1	317	34.2	6.25	26	1
FALSE	High	Master Protein	Q9JIK5	Nucleolar RNA helicase 2 OS=Mus musculus OX=10090 GN=Ddx21 PE=1 SV=3	0	3.591	3	2	2	2	1	851	93.5	9.11	39	2
FALSE	High	Master Protein	Q61508	Extracellular matrix protein 1 OS=Mus musculus OX=10090 GN=Ecm1 PE=1 SV=2	0	3.538	2	1	1	1	1	559	62.8	6.8	32	1
FALSE	High	Master Protein	B2RY56	RNA-binding protein 25 OS=Mus musculus OX=10090 GN=Rbm25 PE=1 SV=2	0	3.514	1	1	1	1	1	838	99.5	6.32	49	1
FALSE	High	Master Protein	Q8C0C7	Phenylalanine--tRNA ligase alpha subunit OS=Mus musculus OX=10090 GN=Farsa PE=1 SV=1	0	3.469	2	1	1	1	1	508	57.6	8.28	52	1
FALSE	High	Master Protein	Q02053	Ubiquitin-like modifier-activating enzyme 1 OS=Mus musculus OX=10090 GN=Uba1 PE=1 SV=1	0	3.392	3	2	2	2	1	1058	117.7	5.66	46	2
FALSE	High	Master Protein	Q6A068	Cell division cycle 5-like protein OS=Mus musculus OX=10090 GN=Cdc5l PE=1 SV=2	0	3.383	1	1	1	1	1	802	92.1	8.02	63	1
FALSE	High	Master Protein	Q8R0A0	General transcription factor IIF subunit 2 OS=Mus musculus OX=10090 GN=Gtf2f2 PE=1 SV=1	0	3.339	4	1	1	1	1	249	28.4	9.22	50	1
FALSE	High	Master Protein	P09813	Apolipoprotein A-II OS=Mus musculus OX=10090 GN=Apoa2 PE=1 SV=2	0	3.299	10	1	2	1	1	102	11.3	7.18	52	1
FALSE	High	Master Protein	Q62191	E3 ubiquitin-protein ligase TRIM21 OS=Mus musculus OX=10090 GN=Trim21 PE=1 SV=1	0	3.237	2	1	1	1	1	470	54.1	7.08	43	1
FALSE	High	Master Protein	P43275	Histone H1.1 OS=Mus musculus OX=10090 GN=H1-1 PE=1 SV=2	0	3.236	5	1	1	1	1	213	21.8	10.93	57	1
FALSE	High	Master Protein	P01844	Ig lambda-2 chain C region OS=Mus musculus OX=10090 GN=Iglc2 PE=1 SV=1	0	3.178	17	1	1	1	1	104	11.2	6.27	44	1
FALSE	High	Master Protein	P01630	Ig kappa chain V-II region 7S34.1 OS=Mus musculus OX=10090 PE=1 SV=1	0	3.176	10	1	1	1	1	113	12.5	8.65	68	1
FALSE	High	Master Protein	P01819	Ig heavy chain V region MOPC 141 OS=Mus musculus OX=10090 PE=4 SV=1	0	3.154	8	1	1	1	1	144	15.7	8.43	55	1
FALSE	High	Master Protein	P11928	2'-5'-oligoadenylate synthase 1A OS=Mus musculus OX=10090 GN=Oas1a PE=1 SV=2	0	3.15	3	1	1	1	1	367	42.4	8.09	34	1
FALSE	High	Master Protein	Q80SY5	Pre-mRNA-splicing factor 38B OS=Mus musculus OX=10090 GN=Prpf38b PE=1 SV=1	0	3.099	3	2	2	2	1	542	63.7	10.54	48	2
FALSE	High	Master Protein	Q8VEK3	Heterogeneous nuclear ribonucleoprotein U OS=Mus musculus OX=10090 GN=Hnrnpu PE=1 SV=1	0	3.096	3	1	1	1	1	800	87.9	6.24	15	1
FALSE	High	Master Protein	P01680	Ig kappa chain V-IV region S107B OS=Mus musculus OX=10090 PE=4 SV=1	0	3.096	9	1	1	1	1	129	13.8	8.47	44	1
FALSE	High	Master Protein	P63163	Small nuclear ribonucleoprotein-associated protein N OS=Mus musculus OX=10090 GN=Snrpn PE=1 SV=1	0	3.096	6	2	2	2	1	240	24.6	11.19	86	2
FALSE	High	Master Protein	P67984	60S ribosomal protein L22 OS=Mus musculus OX=10090 GN=Rpl22 PE=1 SV=2	0	3.093	9	1	1	1	1	128	14.8	9.19	47	1
FALSE	High	Master Protein	Q6P542	ATP-binding cassette sub-family F member 1 OS=Mus musculus OX=10090 GN=Abcf1 PE=1 SV=1	0	3.045	1	1	1	1	1	837	94.9	6.51	52	1
FALSE	High	Master Protein	Q923D4	Splicing factor 3B subunit 5 OS=Mus musculus OX=10090 GN=Sf3b5 PE=1 SV=1	0	3.042	13	1	1	1	1	86	10.1	6.35	30	1
FALSE	High	Master Protein	P32067	Lupus La protein homolog OS=Mus musculus OX=10090 GN=Ssb PE=1 SV=1	0	3.015	3	1	1	1	1	415	47.7	9.77	47	1
FALSE	High	Master Protein	Q9CQF3	Cleavage and polyadenylation specificity factor subunit 5 OS=Mus musculus OX=10090 GN=Nudt21 PE=1 SV=1	0.003	2.956	16	2	2	2	1	227	26.2	8.82	31	2
FALSE	High	Master Protein	P11031	Activated RNA polymerase II transcriptional coactivator p15 OS=Mus musculus OX=10090 GN=Sub1 PE=1 SV=3	0.003	2.884	9	1	1	1	1	127	14.4	9.6	46	1
FALSE	High	Master Protein	Q61207	Prosaposin OS=Mus musculus OX=10090 GN=Psap PE=1 SV=2	0.003	2.865	2	1	1	1	1	557	61.4	5.19	53	1
FALSE	High	Master Protein	P47915	60S ribosomal protein L29 OS=Mus musculus OX=10090 GN=Rpl29 PE=1 SV=2	0.003	2.861	7	1	1	1	1	160	17.6	11.84	33	1
FALSE	High	Master Protein	O70165	Ficolin-1 OS=Mus musculus OX=10090 GN=Fcn1 PE=1 SV=1	0.003	2.72	3	1	1	1	1	334	36.3	6.52	52	1
FALSE	High	Master Protein	P62867	40S ribosomal protein S30 OS=Mus spicilegus OX=10103 GN=Fau PE=3 SV=1	0.003	2.719	17	1	1	1	1	59	6.6	12.15	50	1
FALSE	High	Master Protein	O89017	Legumain OS=Mus musculus OX=10090 GN=Lgmn PE=1 SV=1	0.003	2.711	3	1	1	1	1	435	49.3	6.39	65	1
FALSE	High	Master Protein	Q6P4T2	U5 small nuclear ribonucleoprotein 200 kDa helicase OS=Mus musculus OX=10090 GN=Snrnp200 PE=1 SV=1	0.003	2.675	1	1	1	1	1	2136	244.4	6.06	43	1
FALSE	High	Master Protein	P53026	60S ribosomal protein L10a OS=Mus musculus OX=10090 GN=Rpl10a PE=1 SV=3	0.002	2.636	7	2	2	2	1	217	24.9	9.98	48	2
FALSE	High	Master Protein	Q91VR2	ATP synthase subunit gamma, mitochondrial OS=Mus musculus OX=10090 GN=Atp5f1c PE=1 SV=1	0.002	2.627	4	1	1	1	1	298	32.9	9.01	39	1
FALSE	High	Master Protein	Q64213	Splicing factor 1 OS=Mus musculus OX=10090 GN=Sf1 PE=1 SV=6	0.002	2.6	2	1	1	1	1	653	70.4	8.98	40	1
FALSE	High	Master Protein	P99027	60S acidic ribosomal protein P2 OS=Mus musculus OX=10090 GN=Rplp2 PE=1 SV=3	0.002	2.554	10	1	1	1	1	115	11.6	4.54	48	1
FALSE	High	Master Protein	Q8BG05	Heterogeneous nuclear ribonucleoprotein A3 OS=Mus musculus OX=10090 GN=Hnrnpa3 PE=1 SV=1	0.002	2.484	10	2	2	2	1	379	39.6	9.01	36	2
FALSE	High	Master Protein	P62307	Small nuclear ribonucleoprotein F OS=Mus musculus OX=10090 GN=Snrpf PE=1 SV=1	0.002	2.437	9	1	1	1	1	86	9.7	4.67	45	1
FALSE	High	Master Protein	P62892	60S ribosomal protein L39 OS=Mus musculus OX=10090 GN=Rpl39 PE=1 SV=2	0.002	2.412	20	1	1	1	1	51	6.4	12.56	28	1
FALSE	High	Master Protein	Q8K4Z5	Splicing factor 3A subunit 1 OS=Mus musculus OX=10090 GN=Sf3a1 PE=1 SV=1	0.002	2.411	2	1	1	1	1	791	88.5	5.22	33	1
FALSE	High	Master Protein	P62849	40S ribosomal protein S24 OS=Mus musculus OX=10090 GN=Rps24 PE=1 SV=1	0.002	2.376	9	1	1	1	1	133	15.4	10.78	49	1
FALSE	High	Master Protein	P01801	Ig heavy chain V-III region J606 OS=Mus musculus OX=10090 PE=1 SV=1	0.002	2.371	8	1	1	1	1	115	12.8	7.12	41	1
FALSE	High	Master Protein	Q922R8	Protein disulfide-isomerase A6 OS=Mus musculus OX=10090 GN=Pdia6 PE=1 SV=3	0.002	2.366	3	1	1	1	1	440	48.1	5.14	22	1
FALSE	High	Master Protein	P54987	Cis-aconitate decarboxylase OS=Mus musculus OX=10090 GN=Acod1 PE=1 SV=2	0.002	2.302	2	1	1	1	1	488	53.7	7.55	30	1
FALSE	High	Master Protein	P57722	Poly(rC)-binding protein 3 OS=Mus musculus OX=10090 GN=Pcbp3 PE=1 SV=3	0.002	2.297	3	1	1	1	1	371	39.3	7.52	35	1
FALSE	High	Master Protein	P29341	Polyadenylate-binding protein 1 OS=Mus musculus OX=10090 GN=Pabpc1 PE=1 SV=2	0.002	2.288	1	1	1	1	1	636	70.6	9.5	43	1
FALSE	High	Master Protein	Q0VBL3	RNA-binding protein 15 OS=Mus musculus OX=10090 GN=Rbm15 PE=1 SV=1	0.002	2.17	2	1	1	1	1	962	105.7	10.08	34	1
FALSE	High	Master Protein	Q8QZY9	Splicing factor 3B subunit 4 OS=Mus musculus OX=10090 GN=Sf3b4 PE=1 SV=1	0.002	2.161	2	1	1	1	1	424	44.3	8.56	43	1
FALSE	High	Master Protein	B2RQC6	CAD protein OS=Mus musculus OX=10090 GN=Cad PE=1 SV=1	0.002	2.097	1	1	1	1	1	2225	243.1	6.43	38	1
FALSE	High	Master Protein	Q62093	Serine/arginine-rich splicing factor 2 OS=Mus musculus OX=10090 GN=Srsf2 PE=1 SV=4	0.002	2.066	4	1	1	1	1	221	25.5	11.85	49	1
FALSE	High	Master Protein	Q80UZ2	Protein SDA1 homolog OS=Mus musculus OX=10090 GN=Sdad1 PE=1 SV=1	0.002	2.043	2	1	1	1	1	687	79.5	9.2	22	1
FALSE	High	Master Protein	Q60605	Myosin light polypeptide 6 OS=Mus musculus OX=10090 GN=Myl6 PE=1 SV=3	0.002	2.021	6	1	1	1	1	151	16.9	4.65	22	1
FALSE	High	Master Protein	P32233	Developmentally-regulated GTP-binding protein 1 OS=Mus musculus OX=10090 GN=Drg1 PE=1 SV=1	0.002	2.016	4	1	1	1	1	367	40.5	8.9	14	1
FALSE	High	Master Protein	P59708	Splicing factor 3B subunit 6 OS=Mus musculus OX=10090 GN=Sf3b6 PE=1 SV=1	0.002	1.948	11	1	1	1	1	125	14.6	9.38	32	1
FALSE	High	Master Protein	P62855	40S ribosomal protein S26 OS=Mus musculus OX=10090 GN=Rps26 PE=1 SV=3	0.002	1.916	8	1	1	1	1	115	13	11	47	1
FALSE	High	Master Protein	P84099	60S ribosomal protein L19 OS=Mus musculus OX=10090 GN=Rpl19 PE=1 SV=1	0.002	1.871	9	1	1	1	1	196	23.5	11.47	23	1
FALSE	High	Master Protein	Q7TNV0	Protein DEK OS=Mus musculus OX=10090 GN=Dek PE=1 SV=1	0.002	1.827	3	1	1	1	1	380	43.1	6.86	27	1
FALSE	High	Master Protein	O54946	DnaJ homolog subfamily B member 6 OS=Mus musculus OX=10090 GN=Dnajb6 PE=1 SV=4	0.002	1.819	3	1	1	1	1	365	39.8	9.36	32	1
FALSE	High	Master Protein	P35276	Ras-related protein Rab-3D OS=Mus musculus OX=10090 GN=Rab3d PE=1 SV=1	0.002	1.804	3	1	1	1	1	219	24.4	4.93	28	1
FALSE	High	Master Protein	O08807	Peroxiredoxin-4 OS=Mus musculus OX=10090 GN=Prdx4 PE=1 SV=1	0.002	1.777	4	1	1	1	1	274	31	7.15	25	1
FALSE	High	Master Protein	P35282	Ras-related protein Rab-21 OS=Mus musculus OX=10090 GN=Rab21 PE=1 SV=4	0.002	1.771	6	1	1	1	1	222	24.1	7.94	27	1
FALSE	High	Master Protein	Q3U9G9	Delta(14)-sterol reductase LBR OS=Mus musculus OX=10090 GN=Lbr PE=1 SV=2	0.002	1.759	1	1	1	1	1	626	71.4	9.36	43	1
FALSE	High	Master Protein	Q01149	Collagen alpha-2(I) chain OS=Mus musculus OX=10090 GN=Col1a2 PE=1 SV=2	0.002	1.756	1	1	1	1	1	1372	129.5	9.19	42	1
FALSE	High	Master Protein	P47963	60S ribosomal protein L13 OS=Mus musculus OX=10090 GN=Rpl13 PE=1 SV=3	0.002	1.752	3	1	1	1	1	211	24.3	11.55	26	1
FALSE	High	Master Protein	P04258	SWISS-PROT:P04258 (Bos taurus) Similar to Collagen alpha 1(III) chain	0.002	1.684	1	1	1	1	1	1466	138.4	6.43	35	1
FALSE	High	Master Protein	Q03265	ATP synthase subunit alpha, mitochondrial OS=Mus musculus OX=10090 GN=Atp5f1a PE=1 SV=1	0.002	1.675	2	1	1	1	1	553	59.7	9.19	42	1
FALSE	High	Master Protein	P07477	SWISS-PROT:P07477 Tax_Id=9606 Gene_Symbol=PRSS1 Trypsin-1 precursor	0.002	1.67	8	1	1	1	1	247	26.5	6.51	22	1
FALSE	High	Master Protein	P01652	Ig kappa chain V-V region J606 OS=Mus musculus OX=10090 PE=1 SV=1	0.002	1.655	54	2	2	2	1	108	11.8	5.34	20	2
FALSE	High	Master Protein	Q8BK67	Protein RCC2 OS=Mus musculus OX=10090 GN=Rcc2 PE=1 SV=1	0.002	1.571	2	1	1	1	1	520	55.9	8.72	24	1
FALSE	High	Master Protein	Q9QXS1	Plectin OS=Mus musculus OX=10090 GN=Plec PE=1 SV=3	0.004	1.508	0	1	1	1	1	4691	533.9	5.96	0	1
FALSE	High	Master Protein	P02468	Laminin subunit gamma-1 OS=Mus musculus OX=10090 GN=Lamc1 PE=1 SV=2	0.004	1.485	1	1	1	1	1	1607	177.2	5.21	33	1
FALSE	High	Master Protein	P01741	Ig heavy chain V region OS=Mus musculus OX=10090 PE=1 SV=1	0.004	1.456	11	1	1	1	1	114	12.5	5.06	37	1
FALSE	High	Master Protein	Q9R0U0	Serine/arginine-rich splicing factor 10 OS=Mus musculus OX=10090 GN=Srsf10 PE=1 SV=2	0.004	1.422	4	1	1	1	1	262	31.3	11.27	21	1
FALSE	High	Master Protein	P61358	60S ribosomal protein L27 OS=Mus musculus OX=10090 GN=Rpl27 PE=1 SV=2	0.006	1.419	6	1	1	1	1	136	15.8	10.56	53	1
FALSE	High	Master Protein	Q8VDD5	Myosin-9 OS=Mus musculus OX=10090 GN=Myh9 PE=1 SV=4	0.006	1.418	1	1	1	1	1	1960	226.2	5.66	18	1
FALSE	High	Master Protein	P01675	Ig kappa chain V-VI region XRPC 44 OS=Mus musculus OX=10090 PE=1 SV=1	0.006	1.404	7	1	1	1	1	107	11.6	8.44	46	1
FALSE	High	Master Protein	Q62203	Splicing factor 3A subunit 2 OS=Mus musculus OX=10090 GN=Sf3a2 PE=1 SV=2	0.006	1.358	2	1	1	1	1	475	49.9	9.54	20	1
FALSE	High	Master Protein	Q61805	Lipopolysaccharide-binding protein OS=Mus musculus OX=10090 GN=Lbp PE=1 SV=2	0.006	1.341	2	1	1	1	1	481	53	8.5	0	1
FALSE	High	Master Protein	Q3UEB3	Poly(U)-binding-splicing factor PUF60 OS=Mus musculus OX=10090 GN=Puf60 PE=1 SV=2	0.006	1.332	1	1	1	1	1	564	60.2	5.29	35	1
FALSE	High	Master Protein	P62918	60S ribosomal protein L8 OS=Mus musculus OX=10090 GN=Rpl8 PE=1 SV=2	0.006	1.328	4	1	1	1	1	257	28	11.03	27	1
FALSE	High	Master Protein	P53996	CCHC-type zinc finger nucleic acid binding protein OS=Mus musculus OX=10090 GN=Cnbp PE=1 SV=2	0.006	1.303	4	1	1	1	1	178	19.6	7.58	18	1
FALSE	High	Master Protein	D0QMC3	Myeloid cell nuclear differentiation antigen-like protein OS=Mus musculus OX=10090 GN=Mndal PE=1 SV=1	0.006	1.301	1	1	1	1	1	538	60.5	9.28	15	1
FALSE	High	Master Protein	P62960	Y-box-binding protein 1 OS=Mus musculus OX=10090 GN=Ybx1 PE=1 SV=3	0.006	1.297	5	1	1	1	1	322	35.7	9.88	44	1
FALSE	High	Master Protein	P84750	Ig kappa chain V region Mem5 (Fragment) OS=Mus musculus OX=10090 PE=1 SV=1	0.006	1.261	6	1	1	1	1	121	13.2	8.81	40	1
FALSE	High	Master Protein	Q922U1	U4/U6 small nuclear ribonucleoprotein Prp3 OS=Mus musculus OX=10090 GN=Prpf3 PE=1 SV=1	0.006	1.253	1	1	1	1	1	683	77.4	9.5	25	1
FALSE	High	Master Protein	Q9Z1Q9	Valine--tRNA ligase OS=Mus musculus OX=10090 GN=Vars1 PE=1 SV=1	0.006	1.219	1	1	1	1	1	1263	140.1	7.77	24	1
FALSE	High	Master Protein	Q9CQ69	Cytochrome b-c1 complex subunit 8 OS=Mus musculus OX=10090 GN=Uqcrq PE=1 SV=3	0.008	1.157	9	1	1	1	1	82	9.8	10.26	25	1
FALSE	High	Master Protein	Q9QYX7	Protein piccolo OS=Mus musculus OX=10090 GN=Pclo PE=1 SV=4	0.008	1.149	1	1	1	1	1	5068	550.5	6.51	0	1
FALSE	High	Master Protein	Q80Y98	Phospholipase DDHD2 OS=Mus musculus OX=10090 GN=Ddhd2 PE=1 SV=3	0.008	1.144	6	1	1	1	1	699	79.5	5.31	0	1
FALSE	High	Master Protein	Q63850	Nuclear pore glycoprotein p62 OS=Mus musculus OX=10090 GN=Nup62 PE=1 SV=2	0.008	1.135	2	1	1	1	1	526	53.2	5.31	0	1
FALSE	High	Master Protein	P02777	SWISS-PROT:P02777 (Bos taurus) similar to Platelet factor 4	0.008	1.122	3	1	1	1	1	230	24.2	8.56	0	1
FALSE	High	Master Protein	Q61753	D-3-phosphoglycerate dehydrogenase OS=Mus musculus OX=10090 GN=Phgdh PE=1 SV=3	0.008	1.118	2	1	1	1	1	533	56.5	6.54	33	1
FALSE	High	Master Protein	P17095	High mobility group protein HMG-I/HMG-Y OS=Mus musculus OX=10090 GN=Hmga1 PE=1 SV=4	0.008	1.105	18	1	1	1	1	107	11.6	10.32	38	1
FALSE	High	Master Protein	P02301	Histone H3.3C OS=Mus musculus OX=10090 GN=H3-5 PE=3 SV=3	0.008	1.091	5	1	1	1	1	136	15.3	11.14	47	1
FALSE	High	Master Protein	Q69Z36	RNA-binding protein MEX3B OS=Mus musculus OX=10090 GN=Mex3b PE=2 SV=2	0.008	1.086	1	1	1	1	1	601	61.7	6.9	50	1
FALSE	High	Master Protein	P15116	Cadherin-2 OS=Mus musculus OX=10090 GN=Cdh2 PE=1 SV=2	0.008	1.06	3	1	1	1	1	906	99.7	4.78	0	1
FALSE	High	Master Protein	Q9CPT5	Nucleolar protein 16 OS=Mus musculus OX=10090 GN=Nop16 PE=1 SV=1	0.008	1.037	4	1	1	1	1	178	21.1	9.91	0	1
FALSE	High	Master Protein	O55142	60S ribosomal protein L35a OS=Mus musculus OX=10090 GN=Rpl35a PE=1 SV=2	0.008	1.033	6	1	1	1	1	110	12.5	10.89	30	1
FALSE	High	Master Protein	Q3V0B4	Cilia- and flagella-associated protein 65 OS=Mus musculus OX=10090 GN=Cfap65 PE=1 SV=1	0.008	1.029	1	1	1	1	1	1847	209	6.62	0	1
FALSE	High	Master Protein	Q3UL36	Arginine and glutamate-rich protein 1 OS=Mus musculus OX=10090 GN=Arglu1 PE=1 SV=2	0.008	1.028	3	1	1	1	1	271	32.9	10.36	36	1
FALSE	High	Master Protein	P01631	Ig kappa chain V-II region 26-10 OS=Mus musculus OX=10090 PE=1 SV=1	0.009	0.978	6	1	1	1	1	113	12.3	8.88	43	1
FALSE	High	Master Protein	P07309	Transthyretin OS=Mus musculus OX=10090 GN=Ttr PE=1 SV=1	0.009	0.974	10	1	1	1	1	147	15.8	6.16	0	1
FALSE	High	Master Protein	Q6PE01	U5 small nuclear ribonucleoprotein 40 kDa protein OS=Mus musculus OX=10090 GN=Snrnp40 PE=1 SV=1	0.009	0.967	4	1	1	1	1	358	39.3	8.1	0	1
FALSE	High	Master Protein	Q9R1C7	Pre-mRNA-processing factor 40 homolog A OS=Mus musculus OX=10090 GN=Prpf40a PE=1 SV=1	0.009	0.963	1	1	1	1	1	953	108.4	7.69	32	1
FALSE	High	Master Protein	O08784	Treacle protein OS=Mus musculus OX=10090 GN=Tcof1 PE=1 SV=1	0.009	0.961	1	1	1	1	1	1320	134.9	9.35	17	1
FALSE	Medium	Master Protein	P41230	Lysine-specific demethylase 5C OS=Mus musculus OX=10090 GN=Kdm5c PE=1 SV=4	0.011	0.953	1	1	1	1	1	1554	175.2	5.44	0	1
FALSE	Medium	Master Protein	P63154	Crooked neck-like protein 1 OS=Mus musculus OX=10090 GN=Crnkl1 PE=1 SV=1	0.011	0.943	2	1	1	1	1	690	83.4	6.93	0	1
FALSE	Medium	Master Protein	A2AUM9	Centrosomal protein of 152 kDa OS=Mus musculus OX=10090 GN=Cep152 PE=1 SV=1	0.015	0.933	1	1	1	1	1	1736	196.4	5.66	0	1
FALSE	Medium	Master Protein	Q62077	1-phosphatidylinositol 4,5-bisphosphate phosphodiesterase gamma-1 OS=Mus musculus OX=10090 GN=Plcg1 PE=1 SV=2	0.015	0.932	1	1	1	1	1	1302	149.6	5.8	0	1
FALSE	Medium	Master Protein	Q9D1R9	60S ribosomal protein L34 OS=Mus musculus OX=10090 GN=Rpl34 PE=1 SV=2	0.015	0.918	6	1	1	1	1	117	13.3	11.47	0	1
FALSE	Medium	Master Protein	O89029	Matrilin-4 OS=Mus musculus OX=10090 GN=Matn4 PE=1 SV=1	0.016	0.901	1	1	1	1	1	624	68.9	5.76	0	1
FALSE	Medium	Master Protein	Q9D8N0	Elongation factor 1-gamma OS=Mus musculus OX=10090 GN=Eef1g PE=1 SV=3	0.016	0.894	3	1	1	1	1	437	50	6.74	0	1
FALSE	Medium	Master Protein	Q4VA61	Down syndrome cell adhesion molecule-like protein 1 homolog OS=Mus musculus OX=10090 GN=Dscaml1 PE=1 SV=2	0.016	0.89	1	1	1	1	1	2053	224.1	8.16	20	1
FALSE	Medium	Master Protein	Q9JI57	General transcription factor II-I repeat domain-containing protein 1 OS=Mus musculus OX=10090 GN=Gtf2ird1 PE=2 SV=2	0.016	0.886	2	1	1	1	1	1104	123.4	7.09	0	1
FALSE	Medium	Master Protein	Q9DCH4	Eukaryotic translation initiation factor 3 subunit F OS=Mus musculus OX=10090 GN=Eif3f PE=1 SV=2	0.016	0.872	5	1	1	1	1	361	38	5.58	23	1
FALSE	Medium	Master Protein	P80316	T-complex protein 1 subunit epsilon OS=Mus musculus OX=10090 GN=Cct5 PE=1 SV=1	0.016	0.864	2	1	1	1	1	541	59.6	6.02	14	1
FALSE	Medium	Master Protein	P10630	Eukaryotic initiation factor 4A-II OS=Mus musculus OX=10090 GN=Eif4a2 PE=1 SV=2	0.016	0.816	2	1	1	1	1	407	46.4	5.48	0	1
FALSE	Medium	Master Protein	Q9D0D4	Probable dimethyladenosine transferase OS=Mus musculus OX=10090 GN=Dimt1 PE=2 SV=1	0.016	0.805	4	1	1	1	1	313	35.3	9.99	0	1
FALSE	Medium	Master Protein	Q80XP8	Protein FAM76B OS=Mus musculus OX=10090 GN=Fam76b PE=1 SV=1	0.016	0.805	3	1	1	1	1	339	38.5	9.29	0	1
FALSE	Medium	Master Protein	Q99MY8	Histone-lysine N-methyltransferase ASH1L OS=Mus musculus OX=10090 GN=Ash1l PE=1 SV=3	0.016	0.798	0	1	1	1	1	2958	331.1	9.35	0	1
FALSE	Medium	Master Protein	P06327	Ig heavy chain V region VH558 A1/A4 OS=Mus musculus OX=10090 GN=Gm5629 PE=2 SV=1	0.016	0.795	21	1	1	1	1	117	13	9.1	17	1
FALSE	Medium	Master Protein	E9Q876	Glucosylceramide transporter ABCA12 OS=Mus musculus OX=10090 GN=Abca12 PE=1 SV=1	0.016	0.788	0	1	1	1	1	2595	292.4	7.93	27	1
FALSE	Medium	Master Protein	P61982	14-3-3 protein gamma OS=Mus musculus OX=10090 GN=Ywhag PE=1 SV=2	0.016	0.778	8	1	1	1	1	247	28.3	4.89	0	1
FALSE	Medium	Master Protein	Q9WVB4	Slit homolog 3 protein OS=Mus musculus OX=10090 GN=Slit3 PE=2 SV=2	0.019	0.764	1	1	1	1	1	1523	167.6	7.62	0	1
FALSE	Medium	Master Protein	Q9EPU4	Cleavage and polyadenylation specificity factor subunit 1 OS=Mus musculus OX=10090 GN=Cpsf1 PE=1 SV=1	0.019	0.759	1	1	1	1	1	1441	160.7	6.39	17	1
FALSE	Medium	Master Protein	Q9Z139	Inactive tyrosine-protein kinase transmembrane receptor ROR1 OS=Mus musculus OX=10090 GN=Ror1 PE=2 SV=2	0.021	0.741	1	1	1	1	1	937	104	7.24	34	1
FALSE	Medium	Master Protein	O08736	Caspase-12 OS=Mus musculus OX=10090 GN=Casp12 PE=1 SV=1	0.021	0.74	9	1	2	1	1	419	47.8	6.37	0	1
FALSE	Medium	Master Protein	Q61584	Fragile X mental retardation syndrome-related protein 1 OS=Mus musculus OX=10090 GN=Fxr1 PE=1 SV=2	0.023	0.729	1	1	1	1	1	677	76.2	6.98	16	1
FALSE	Medium	Master Protein	Q9CWX9	Probable ATP-dependent RNA helicase DDX47 OS=Mus musculus OX=10090 GN=Ddx47 PE=2 SV=2	0.023	0.724	3	1	1	1	1	455	50.6	9.1	32	1
FALSE	Medium	Master Protein	Q5DU25	IQ motif and SEC7 domain-containing protein 2 OS=Mus musculus OX=10090 GN=Iqsec2 PE=1 SV=3	0.023	0.706	1	1	1	1	1	1478	161.7	8.56	0	1
FALSE	Medium	Master Protein	P16254	Signal recognition particle 14 kDa protein OS=Mus musculus OX=10090 GN=Srp14 PE=1 SV=1	0.023	0.69	13	1	1	1	1	110	12.5	10.17	0	1
FALSE	Medium	Master Protein	P80318	T-complex protein 1 subunit gamma OS=Mus musculus OX=10090 GN=Cct3 PE=1 SV=1	0.022	0.684	2	1	1	1	1	545	60.6	6.7	19	1

## Sheet: Olfml3-Strep-IP-MS
Protein IDs	Majority protein IDs	Peptide counts (all)	Peptide counts (razor+unique)	Peptide counts (unique)	Protein names	Gene names	Fasta headers	Number of proteins	Peptides	Razor + unique peptides	Unique peptides	Peptides 1	Peptides 2	Peptides 3	Peptides 4	Peptides 5	Peptides 6	Razor + unique peptides 1	Razor + unique peptides 2	Razor + unique peptides 3	Razor + unique peptides 4	Razor + unique peptides 5	Razor + unique peptides 6	Unique peptides 1	Unique peptides 2	Unique peptides 3	Unique peptides 4	Unique peptides 5	Unique peptides 6	Sequence coverage [%]	Unique + razor sequence coverage [%]	Unique sequence coverage [%]	Mol. weight [kDa]	Sequence length	Sequence lengths	Q-value	Score	Identification type 1	Identification type 2	Identification type 3	Identification type 4	Identification type 5	Identification type 6	Sequence coverage 1 [%]	Sequence coverage 2 [%]	Sequence coverage 3 [%]	Sequence coverage 4 [%]	Sequence coverage 5 [%]	Sequence coverage 6 [%]
A0A0R4J086;Q8BK62	A0A0R4J086;Q8BK62	24;22	24;22	24;22	Olfactomedin-like protein 3	Olfml3	tr|A0A0R4J086|A0A0R4J086_MOUSE Olfactomedin-like protein 3 OS=Mus musculus OX=10090 GN=Olfml3 PE=1 SV=1;sp|Q8BK62|OLFL3_MOUSE Olfactomedin-like protein 3 OS=Mus musculus OX=10090 GN=Olfml3 PE=2 SV=2	2	24	24	24	0	24	19	24	14	24	0	24	19	24	14	24	0	24	19	24	14	24	54.2	54.2	54.2	45.797	406	406;406	0	323.31		By MS/MS	By MS/MS	By MS/MS	By MS/MS	By MS/MS	0	54.2	44.8	54.2	39.9	54.2
Q8K3I6	Q8K3I6	1	1	1	Interleukin-27 subunit alpha	Il27	sp|Q8K3I6|IL27A_MOUSE Interleukin-27 subunit alpha OS=Mus musculus OX=10090 GN=Il27 PE=1 SV=1	1	1	1	1	0	1	0	1	0	1	0	1	0	1	0	1	0	1	0	1	0	1	6.8	6.8	6.8	26.542	234	234	0.0061189	6.0027		By MS/MS		By MS/MS		By MS/MS	0	6.8	0	6.8	0	6.8
Q6P5E4;G3UYG7;G3UY73	Q6P5E4	14;6;2	14;6;2	14;6;2	UDP-glucose:glycoprotein glucosyltransferase 1	Uggt1	sp|Q6P5E4|UGGG1_MOUSE UDP-glucose:glycoprotein glucosyltransferase 1 OS=Mus musculus OX=10090 GN=Uggt1 PE=1 SV=4	3	14	14	14	1	12	0	7	1	12	1	12	0	7	1	12	1	12	0	7	1	12	15.9	15.9	15.9	176.43	1551	1551;262;47	0	114.49	By MS/MS	By MS/MS		By MS/MS	By matching	By MS/MS	2.7	12.4	0	6.9	0.8	12.5
P62911;P17932	P62911	6;1	6;1	6;1	60S ribosomal protein L32	Rpl32	sp|P62911|RL32_MOUSE 60S ribosomal protein L32 OS=Mus musculus OX=10090 GN=Rpl32 PE=1 SV=2	2	6	6	6	1	6	0	5	5	6	1	6	0	5	5	6	1	6	0	5	5	6	37	37	37	15.86	135	135;135	0	96.675	By MS/MS	By MS/MS		By MS/MS	By MS/MS	By MS/MS	7.4	37	0	29.6	29.6	37
A0A3B2WDD2;A0A3B2WBL1;Q5XJF6;A0A3B2W824;P53026;A0A3B2W820;A0A3B2WCA5;D6RE43	A0A3B2WDD2;A0A3B2WBL1;Q5XJF6;A0A3B2W824;P53026;A0A3B2W820	7;7;7;6;6;4;1;1	7;7;7;6;6;4;1;1	7;7;7;6;6;4;1;1	Ribosomal protein;60S ribosomal protein L10a	Rpl10a	tr|A0A3B2WDD2|A0A3B2WDD2_MOUSE Ribosomal protein OS=Mus musculus OX=10090 GN=Rpl10a PE=1 SV=1;tr|A0A3B2WBL1|A0A3B2WBL1_MOUSE Ribosomal protein OS=Mus musculus OX=10090 GN=Rpl10a PE=1 SV=1;tr|Q5XJF6|Q5XJF6_MOUSE Ribosomal protein OS=Mus musculus OX=10090 GN	8	7	7	7	0	7	2	4	5	7	0	7	2	4	5	7	0	7	2	4	5	7	40.5	40.5	40.5	21.636	190	190;216;217;164;217;118;54;58	0	112.87		By MS/MS	By matching	By MS/MS	By MS/MS	By MS/MS	0	40.5	15.3	29.5	33.7	40.5
Q9R0T7;Q9QUK9	Q9R0T7;Q9QUK9	1;1	1;1	1;1		Try4;Try5	tr|Q9R0T7|Q9R0T7_MOUSE Pancreatic trypsin OS=Mus musculus OX=10090 GN=Try4 PE=1 SV=1;tr|Q9QUK9|Q9QUK9_MOUSE TESP4 OS=Mus musculus OX=10090 GN=Try5 PE=1 SV=1	2	1	1	1	0	1	0	0	0	1	0	1	0	0	0	1	0	1	0	0	0	1	8.1	8.1	8.1	26.274	246	246;246	0.0044723	6.1559		By MS/MS				By matching	0	8.1	0	0	0	8.1
P11152	P11152	6	6	6	Lipoprotein lipase	Lpl	sp|P11152|LIPL_MOUSE Lipoprotein lipase OS=Mus musculus OX=10090 GN=Lpl PE=1 SV=3	1	6	6	6	0	4	1	6	1	3	0	4	1	6	1	3	0	4	1	6	1	3	19	19	19	53.109	474	474	0	94.269		By MS/MS	By matching	By MS/MS	By matching	By MS/MS	0	12.7	4	19	2.1	9.7
B1AU25;Q9Z0X1	B1AU25;Q9Z0X1	7;7	7;7	7;7	Apoptosis-inducing factor 1, mitochondrial	Aifm1	tr|B1AU25|B1AU25_MOUSE Apoptosis-inducing factor 1, mitochondrial OS=Mus musculus OX=10090 GN=Aifm1 PE=1 SV=1;sp|Q9Z0X1|AIFM1_MOUSE Apoptosis-inducing factor 1, mitochondrial OS=Mus musculus OX=10090 GN=Aifm1 PE=1 SV=1	2	7	7	7	0	5	1	5	0	7	0	5	1	5	0	7	0	5	1	5	0	7	18.4	18.4	18.4	66.113	608	608;612	0	70.746		By MS/MS	By MS/MS	By MS/MS		By MS/MS	0	11.8	2.5	11.5	0	18.4
Q6PDH4;A0A2I3BQU7	Q6PDH4;A0A2I3BQU7	5;3	5;3	5;3	Ran-binding protein 3-like	Ranbp3l	sp|Q6PDH4|RNB3L_MOUSE Ran-binding protein 3-like OS=Mus musculus OX=10090 GN=Ranbp3l PE=1 SV=1;tr|A0A2I3BQU7|A0A2I3BQU7_MOUSE Ran-binding protein 3-like (Fragment) OS=Mus musculus OX=10090 GN=Ranbp3l PE=4 SV=1	2	5	5	5	0	5	0	0	0	0	0	5	0	0	0	0	0	5	0	0	0	0	16.9	16.9	16.9	54.492	491	491;354	0	46.917		By MS/MS					0	16.9	0	0	0	0
O55142	O55142	2	2	2	60S ribosomal protein L35a	Rpl35a	sp|O55142|RL35A_MOUSE 60S ribosomal protein L35a OS=Mus musculus OX=10090 GN=Rpl35a PE=1 SV=2	1	2	2	2	0	2	1	2	2	2	0	2	1	2	2	2	0	2	1	2	2	2	14.5	14.5	14.5	12.554	110	110	0	11.402		By MS/MS	By matching	By MS/MS	By MS/MS	By MS/MS	0	14.5	8.2	14.5	14.5	14.5
P50289	P50289	1	1	1	Acrosomal protein SP-10	Acrv1	sp|P50289|ASPX_MOUSE Acrosomal protein SP-10 OS=Mus musculus OX=10090 GN=Acrv1 PE=1 SV=2	1	1	1	1	0	1	0	1	1	1	0	1	0	1	1	1	0	1	0	1	1	1	6.5	6.5	6.5	27.948	261	261	0.0061837	6.0674		By MS/MS		By matching	By matching	By MS/MS	0	6.5	0	6.5	6.5	6.5
Q99KV1	Q99KV1	3	3	3	DnaJ homolog subfamily B member 11	Dnajb11	sp|Q99KV1|DJB11_MOUSE DnaJ homolog subfamily B member 11 OS=Mus musculus OX=10090 GN=Dnajb11 PE=1 SV=1	1	3	3	3	0	1	0	2	1	3	0	1	0	2	1	3	0	1	0	2	1	3	16.2	16.2	16.2	40.555	358	358	0	28.622		By MS/MS		By MS/MS	By MS/MS	By MS/MS	0	4.5	0	9.8	4.5	16.2
Q925I1;H3BK90;H3BKI6	Q925I1;H3BK90	5;3;1	5;3;1	5;3;1	ATPase family AAA domain-containing protein 3	Atad3;Atad3a	sp|Q925I1|ATAD3_MOUSE ATPase family AAA domain-containing protein 3 OS=Mus musculus OX=10090 GN=Atad3 PE=1 SV=1;tr|H3BK90|H3BK90_MOUSE ATPase family, AAA domain-containing 3A (Fragment) OS=Mus musculus OX=10090 GN=Atad3a PE=1 SV=1	3	5	5	5	0	4	0	4	0	3	0	4	0	4	0	3	0	4	0	4	0	3	9.5	9.5	9.5	66.741	591	591;218;211	0	31.581		By MS/MS		By MS/MS		By MS/MS	0	7.6	0	8.1	0	6.3
Q9JKB3	Q9JKB3	4	2	2	Y-box-binding protein 3	Ybx3	sp|Q9JKB3|YBOX3_MOUSE Y-box-binding protein 3 OS=Mus musculus OX=10090 GN=Ybx3 PE=1 SV=2	1	4	2	2	0	4	1	4	4	4	0	2	1	2	2	2	0	2	1	2	2	2	19.4	12.5	12.5	38.813	361	361	0	33.85		By MS/MS	By matching	By MS/MS	By MS/MS	By MS/MS	0	19.4	5.3	19.4	19.4	19.4
D6REF7;Q8R0X7;D3YZT4;D3YY13;D3Z1Z3	D6REF7;Q8R0X7;D3YZT4	3;3;2;1;1	3;3;2;1;1	3;3;2;1;1	Sphingosine-1-phosphate lyase 1	Sgpl1	tr|D6REF7|D6REF7_MOUSE Sphingosine-1-phosphate lyase 1 OS=Mus musculus OX=10090 GN=Sgpl1 PE=1 SV=1;sp|Q8R0X7|SGPL1_MOUSE Sphingosine-1-phosphate lyase 1 OS=Mus musculus OX=10090 GN=Sgpl1 PE=1 SV=1;tr|D3YZT4|D3YZT4_MOUSE Sphingosine-1-phosphate lyase 1 (Fra	5	3	3	3	0	3	0	3	0	2	0	3	0	3	0	2	0	3	0	3	0	2	9.9	9.9	9.9	54.769	487	487;568;199;58;104	0	23.256		By MS/MS		By MS/MS		By MS/MS	0	9.9	0	9.9	0	6.4
P04202	P04202	3	3	3	Transforming growth factor beta-1;Latency-associated peptide	Tgfb1	sp|P04202|TGFB1_MOUSE Transforming growth factor beta-1 proprotein OS=Mus musculus OX=10090 GN=Tgfb1 PE=1 SV=1	1	3	3	3	0	3	3	3	0	3	0	3	3	3	0	3	0	3	3	3	0	3	11.5	11.5	11.5	44.309	390	390	0	23.616		By MS/MS	By MS/MS	By MS/MS		By MS/MS	0	11.5	11.5	11.5	0	11.5
O70152;A2BDX2;F8WII3	O70152;A2BDX2	5;3;2	5;3;2	5;3;2	Dolichol-phosphate mannosyltransferase subunit 1	Dpm1	sp|O70152|DPM1_MOUSE Dolichol-phosphate mannosyltransferase subunit 1 OS=Mus musculus OX=10090 GN=Dpm1 PE=1 SV=1;tr|A2BDX2|A2BDX2_MOUSE Dolichol-phosphate mannosyltransferase subunit 1 OS=Mus musculus OX=10090 GN=Dpm1 PE=1 SV=1	3	5	5	5	0	3	2	3	0	4	0	3	2	3	0	4	0	3	2	3	0	4	26.9	26.9	26.9	29.174	260	260;208;121	0	37.372		By MS/MS	By MS/MS	By MS/MS		By MS/MS	0	18.1	13.8	14.2	0	22.3
Q80VA0	Q80VA0	3	3	3	N-acetylgalactosaminyltransferase 7	Galnt7	sp|Q80VA0|GALT7_MOUSE N-acetylgalactosaminyltransferase 7 OS=Mus musculus OX=10090 GN=Galnt7 PE=1 SV=2	1	3	3	3	0	3	0	3	0	2	0	3	0	3	0	2	0	3	0	3	0	2	6.7	6.7	6.7	75.418	657	657	0	18.447		By MS/MS		By MS/MS		By matching	0	6.7	0	6.7	0	5
Q9ERS5;F8WIK5;D3Z3L8	Q9ERS5;F8WIK5;D3Z3L8	2;2;1	2;2;1	2;2;1	Pleckstrin homology domain-containing family A member 2	Plekha2	sp|Q9ERS5|PKHA2_MOUSE Pleckstrin homology domain-containing family A member 2 OS=Mus musculus OX=10090 GN=Plekha2 PE=1 SV=1;tr|F8WIK5|F8WIK5_MOUSE Pleckstrin homology domain-containing family A member 2 (Fragment) OS=Mus musculus OX=10090 GN=Plekha2 PE=1 S	3	2	2	2	0	2	1	1	0	1	0	2	1	1	0	1	0	2	1	1	0	1	8.2	8.2	8.2	47.379	425	425;336;95	0	14.994		By MS/MS	By matching	By MS/MS		By matching	0	8.2	5.2	5.2	0	5.2
A0A087WPL5;E9QNN1;O70133;A0A0R4J2C3;Q3UR42	A0A087WPL5;E9QNN1;O70133;A0A0R4J2C3;Q3UR42	2;2;2;1;1	2;2;2;1;1	2;2;2;1;1	ATP-dependent RNA helicase A	Dhx9	tr|A0A087WPL5|A0A087WPL5_MOUSE RNA helicase OS=Mus musculus OX=10090 GN=Dhx9 PE=1 SV=1;tr|E9QNN1|E9QNN1_MOUSE RNA helicase OS=Mus musculus OX=10090 GN=Dhx9 PE=1 SV=1;sp|O70133|DHX9_MOUSE ATP-dependent RNA helicase A OS=Mus musculus OX=10090 GN=Dhx9 PE=1 SV	5	2	2	2	0	2	0	0	0	2	0	2	0	0	0	2	0	2	0	0	0	2	2.2	2.2	2.2	149.62	1383	1383;1384;1380;459;735	0	12.218		By matching				By MS/MS	0	2.2	0	0	0	2.2
Q8C3V4;A0A087WSP5;Q99K94;P42225;A0A087WSQ5;Q8CFQ1;A0A087WRI1	Q8C3V4;A0A087WSP5;Q99K94;P42225	11;11;10;10;4;3;2	11;11;10;10;4;3;2	11;11;10;10;4;3;2	Signal transducer and activator of transcription;Signal transducer and activator of transcription 1	Stat1	tr|Q8C3V4|Q8C3V4_MOUSE Signal transducer and activator of transcription OS=Mus musculus OX=10090 GN=Stat1 PE=1 SV=1;tr|A0A087WSP5|A0A087WSP5_MOUSE Signal transducer and activator of transcription OS=Mus musculus OX=10090 GN=Stat1 PE=1 SV=1;tr|Q99K94|Q99K94	7	11	11	11	0	2	7	10	2	4	0	2	7	10	2	4	0	2	7	10	2	4	19	19	19	87.314	749	749;755;712;749;154;243;131	0	114.12		By matching	By MS/MS	By MS/MS	By matching	By MS/MS	0	3.6	12.4	17.4	3.6	6.9
P11370	P11370	3	1	1	Retrovirus-related Env polyprotein from Fv-4 locus	Fv4	sp|P11370|ENV2_MOUSE Retrovirus-related Env polyprotein from Fv-4 locus OS=Mus musculus OX=10090 GN=Fv4 PE=1 SV=2	1	3	1	1	2	3	2	2	1	2	0	1	1	1	0	1	0	1	1	1	0	1	5.2	2.1	2.1	74.452	679	679	0	8.7447	By matching	By MS/MS	By MS/MS	By MS/MS	By matching	By matching	3.1	5.2	4	4	1.9	4
Q9CPQ8	Q9CPQ8	2	2	2	ATP synthase subunit g, mitochondrial	Atp5l	sp|Q9CPQ8|ATP5L_MOUSE ATP synthase subunit g, mitochondrial OS=Mus musculus OX=10090 GN=Atp5mg PE=1 SV=1	1	2	2	2	0	2	2	2	2	2	0	2	2	2	2	2	0	2	2	2	2	2	23.3	23.3	23.3	11.424	103	103	0	17.247		By MS/MS	By matching	By MS/MS	By MS/MS	By MS/MS	0	23.3	23.3	23.3	23.3	23.3
Q61029;Q61033	Q61029;Q61033	4;3	4;3	4;3	Lamina-associated polypeptide 2, isoforms beta/delta/epsilon/gamma;Lamina-associated polypeptide 2, isoforms alpha/zeta	Tmpo	sp|Q61029|LAP2B_MOUSE Lamina-associated polypeptide 2, isoforms beta/delta/epsilon/gamma OS=Mus musculus OX=10090 GN=Tmpo PE=1 SV=4;sp|Q61033|LAP2A_MOUSE Lamina-associated polypeptide 2, isoforms alpha/zeta OS=Mus musculus OX=10090 GN=Tmpo PE=1 SV=4	2	4	4	4	0	3	0	2	2	4	0	3	0	2	2	4	0	3	0	2	2	4	14.2	14.2	14.2	50.372	452	452;693	0	30.305		By MS/MS		By MS/MS	By MS/MS	By MS/MS	0	11.7	0	6.2	6.2	14.2
Q9QZN4;A2A7G9;A2A7H1;Z4YN00	Q9QZN4;A2A7G9;A2A7H1;Z4YN00	2;1;1;1	2;1;1;1	2;1;1;1	F-box only protein 6	Fbxo6	sp|Q9QZN4|FBX6_MOUSE F-box only protein 6 OS=Mus musculus OX=10090 GN=Fbxo6 PE=1 SV=1;tr|A2A7G9|A2A7G9_MOUSE F-box only protein 6 (Fragment) OS=Mus musculus OX=10090 GN=Fbxo6 PE=1 SV=1;tr|A2A7H1|A2A7H1_MOUSE F-box only protein 6 (Fragment) OS=Mus musculus	4	2	2	2	0	2	0	2	0	2	0	2	0	2	0	2	0	2	0	2	0	2	7.8	7.8	7.8	34.492	295	295;228;237;265	0	17.922		By MS/MS		By MS/MS		By MS/MS	0	7.8	0	7.8	0	7.8
Q8R404	Q8R404	1	1	1	Protein QIL1	Qil1	sp|Q8R404|MIC13_MOUSE MICOS complex subunit MIC13 OS=Mus musculus OX=10090 GN=Micos13 PE=1 SV=1	1	1	1	1	0	1	1	0	0	1	0	1	1	0	0	1	0	1	1	0	0	1	27.7	27.7	27.7	13.373	119	119	0.0027804	6.3811		By MS/MS	By MS/MS			By MS/MS	0	27.7	27.7	0	0	27.7
Q8BK64	Q8BK64	2	2	2	Activator of 90 kDa heat shock protein ATPase homolog 1	Ahsa1	sp|Q8BK64|AHSA1_MOUSE Activator of 90 kDa heat shock protein ATPase homolog 1 OS=Mus musculus OX=10090 GN=Ahsa1 PE=1 SV=2	1	2	2	2	0	2	1	0	2	2	0	2	1	0	2	2	0	2	1	0	2	2	7.7	7.7	7.7	38.117	338	338	0	17.172		By matching	By MS/MS		By MS/MS	By MS/MS	0	7.7	4.1	0	7.7	7.7
A0A0R4J0K1;Q9ERR7;A0A0G2JEF3;A0A1C7ZMY4	A0A0R4J0K1;Q9ERR7;A0A0G2JEF3;A0A1C7ZMY4	2;2;1;1	2;2;1;1	2;2;1;1	15 kDa selenoprotein	2023-09-15	tr|A0A0R4J0K1|A0A0R4J0K1_MOUSE Selenoprotein F OS=Mus musculus OX=10090 GN=Selenof PE=1 SV=1;sp|Q9ERR7|SEP15_MOUSE Selenoprotein F OS=Mus musculus OX=10090 GN=Selenof PE=1 SV=3;tr|A0A0G2JEF3|A0A0G2JEF3_MOUSE Selenoprotein F (Fragment) OS=Mus musculus OX=10	4	2	2	2	0	2	0	1	0	2	0	2	0	1	0	2	0	2	0	1	0	2	17.3	17.3	17.3	17.731	162	162;162;45;121	0	18.527		By MS/MS		By matching		By MS/MS	0	17.3	0	9.9	0	17.3
E9Q4T0;E9QKG8;Q6PG16	E9Q4T0;E9QKG8;Q6PG16	1;1;1	1;1;1	1;1;1	Holliday junction recognition protein	Hjurp	tr|E9Q4T0|E9Q4T0_MOUSE Holliday junction recognition protein OS=Mus musculus OX=10090 GN=Hjurp PE=1 SV=1;tr|E9QKG8|E9QKG8_MOUSE Holliday junction recognition protein OS=Mus musculus OX=10090 GN=Hjurp PE=1 SV=1;sp|Q6PG16|HJURP_MOUSE Holliday junction recogn	3	1	1	1	0	1	0	0	0	0	0	1	0	0	0	0	0	1	0	0	0	0	2.5	2.5	2.5	65.714	591	591;667;667	0.0027027	6.2114		By MS/MS					0	2.5	0	0	0	0
Q8BP92	Q8BP92	4	4	4	Reticulocalbin-2	Rcn2	sp|Q8BP92|RCN2_MOUSE Reticulocalbin-2 OS=Mus musculus OX=10090 GN=Rcn2 PE=1 SV=1	1	4	4	4	1	1	1	4	0	3	1	1	1	4	0	3	1	1	1	4	0	3	17.2	17.2	17.2	37.27	320	320	0	35.894	By MS/MS	By matching	By MS/MS	By MS/MS		By MS/MS	4.7	3.8	4.7	17.2	0	13.4
Q9D0M3	Q9D0M3	1	1	1	Cytochrome c1, heme protein, mitochondrial	Cyc1	sp|Q9D0M3|CY1_MOUSE Cytochrome c1, heme protein, mitochondrial OS=Mus musculus OX=10090 GN=Cyc1 PE=1 SV=1	1	1	1	1	0	1	0	1	1	1	0	1	0	1	1	1	0	1	0	1	1	1	7.4	7.4	7.4	35.327	325	325	0	8.707		By MS/MS		By MS/MS	By MS/MS	By MS/MS	0	7.4	0	7.4	7.4	7.4
P61290;A2A4J1;A2A4J3	P61290;A2A4J1;A2A4J3	2;2;1	2;2;1	2;2;1	Proteasome activator complex subunit 3	Psme3	sp|P61290|PSME3_MOUSE Proteasome activator complex subunit 3 OS=Mus musculus OX=10090 GN=Psme3 PE=1 SV=1;tr|A2A4J1|A2A4J1_MOUSE Proteasome activator complex subunit 3 (Fragment) OS=Mus musculus OX=10090 GN=Psme3 PE=1 SV=1;tr|A2A4J3|A2A4J3_MOUSE Proteasome	3	2	2	2	1	1	1	0	1	0	1	1	1	0	1	0	1	1	1	0	1	0	10.2	10.2	10.2	29.506	254	254;203;154	0	14.71	By MS/MS	By matching	By matching		By MS/MS		4.3	5.9	5.9	0	5.9	0
A0A1D5RLZ6;Q9DCC8	A0A1D5RLZ6;Q9DCC8	1;1	1;1	1;1	Mitochondrial import receptor subunit TOM20 homolog	Tomm20	tr|A0A1D5RLZ6|A0A1D5RLZ6_MOUSE Mitochondrial import receptor subunit TOM20 homolog OS=Mus musculus OX=10090 GN=Tomm20 PE=1 SV=1;sp|Q9DCC8|TOM20_MOUSE Mitochondrial import receptor subunit TOM20 homolog OS=Mus musculus OX=10090 GN=Tomm20 PE=1 SV=1	2	1	1	1	0	1	1	0	1	1	0	1	1	0	1	1	0	1	1	0	1	1	12.7	12.7	12.7	11.434	102	102;145	0	8.2136		By MS/MS	By matching		By MS/MS	By MS/MS	0	12.7	12.7	0	12.7	12.7
P43276	P43276	2	2	2	Histone H1.5	Hist1h1b	sp|P43276|H15_MOUSE Histone H1.5 OS=Mus musculus OX=10090 GN=H1-5 PE=1 SV=2	1	2	2	2	1	2	0	0	1	2	1	2	0	0	1	2	1	2	0	0	1	2	12.6	12.6	12.6	22.576	223	223	0	15.972	By MS/MS	By MS/MS			By MS/MS	By MS/MS	7.2	12.6	0	0	7.2	12.6
P97855	P97855	4	4	4	Ras GTPase-activating protein-binding protein 1	G3bp1	sp|P97855|G3BP1_MOUSE Ras GTPase-activating protein-binding protein 1 OS=Mus musculus OX=10090 GN=G3bp1 PE=1 SV=1	1	4	4	4	0	4	0	0	3	2	0	4	0	0	3	2	0	4	0	0	3	2	15.5	15.5	15.5	51.828	465	465	0	25.631		By MS/MS			By MS/MS	By matching	0	15.5	0	0	11.8	8.2
Q9ESP1	Q9ESP1	1	1	1	Stromal cell-derived factor 2-like protein 1	Sdf2l1	sp|Q9ESP1|SDF2L_MOUSE Stromal cell-derived factor 2-like protein 1 OS=Mus musculus OX=10090 GN=Sdf2l1 PE=1 SV=2	1	1	1	1	0	1	0	0	0	1	0	1	0	0	0	1	0	1	0	0	0	1	9	9	9	23.648	221	221	0.0019286	6.6474		By matching				By MS/MS	0	9	0	0	0	9
Q9QZE5;Q9QXK3	Q9QZE5	3;1	3;1	3;1	Coatomer subunit gamma-1	Copg1	sp|Q9QZE5|COPG1_MOUSE Coatomer subunit gamma-1 OS=Mus musculus OX=10090 GN=Copg1 PE=1 SV=1	2	3	3	3	0	3	1	3	1	2	0	3	1	3	1	2	0	3	1	3	1	2	5.8	5.8	5.8	97.512	874	874;871	0	18.756		By MS/MS	By matching	By MS/MS	By matching	By MS/MS	0	5.8	2.1	5.8	1.4	3.4
Q99KP6	Q99KP6	2	2	2	Pre-mRNA-processing factor 19	Prpf19	sp|Q99KP6|PRP19_MOUSE Pre-mRNA-processing factor 19 OS=Mus musculus OX=10090 GN=Prpf19 PE=1 SV=1	1	2	2	2	0	2	0	2	1	2	0	2	0	2	1	2	0	2	0	2	1	2	5	5	5	55.238	504	504	0	11.812		By MS/MS		By matching	By MS/MS	By MS/MS	0	5	0	5	2	5
A0A0G2JE08;A0A0G2JFB2;Q80VL1	A0A0G2JE08;A0A0G2JFB2;Q80VL1	1;1;1	1;1;1	1;1;1	Tudor and KH domain-containing protein	Tdrkh	tr|A0A0G2JE08|A0A0G2JE08_MOUSE Tudor and KH domain-containing protein OS=Mus musculus OX=10090 GN=Tdrkh PE=1 SV=1;tr|A0A0G2JFB2|A0A0G2JFB2_MOUSE Tudor and KH domain-containing protein OS=Mus musculus OX=10090 GN=Tdrkh PE=1 SV=1;sp|Q80VL1|TDRKH_MOUSE Tudor	3	1	1	1	0	1	0	0	0	1	0	1	0	0	0	1	0	1	0	0	0	1	7.4	7.4	7.4	32.45	296	296;556;560	0	7.8267		By MS/MS				By matching	0	7.4	0	0	0	7.4
A0A0A0MQN1;Q5RL79	A0A0A0MQN1;Q5RL79	1;1	1;1	1;1	Keratinocyte-associated protein 2	Krtcap2	tr|A0A0A0MQN1|A0A0A0MQN1_MOUSE Keratinocyte-associated protein 2 OS=Mus musculus OX=10090 GN=Krtcap2 PE=1 SV=1;sp|Q5RL79|KTAP2_MOUSE Keratinocyte-associated protein 2 OS=Mus musculus OX=10090 GN=Krtcap2 PE=1 SV=2	2	1	1	1	0	1	1	1	1	1	0	1	1	1	1	1	0	1	1	1	1	1	14.9	14.9	14.9	12.542	114	114;136	0.0044683	6.15		By MS/MS	By matching	By matching	By MS/MS	By matching	0	14.9	14.9	14.9	14.9	14.9
O09110;A0A0R4J1Q6	O09110;A0A0R4J1Q6	2;1	2;1	2;1	Dual specificity mitogen-activated protein kinase kinase 3	Map2k3	sp|O09110|MP2K3_MOUSE Dual specificity mitogen-activated protein kinase kinase 3 OS=Mus musculus OX=10090 GN=Map2k3 PE=1 SV=2;tr|A0A0R4J1Q6|A0A0R4J1Q6_MOUSE Dual-specificity mitogen-activated protein kinase kinase 3 OS=Mus musculus OX=10090 GN=Map2k3 PE=1	2	2	2	2	0	1	1	2	2	2	0	1	1	2	2	2	0	1	1	2	2	2	9.2	9.2	9.2	39.296	347	347;173	0	15.114		By MS/MS	By matching	By MS/MS	By MS/MS	By matching	0	4.6	4.6	9.2	9.2	9.2
G3X8Q0;O89090	G3X8Q0;O89090	1;1	1;1	1;1	Transcription factor Sp1	Sp1	tr|G3X8Q0|G3X8Q0_MOUSE Transcription factor Sp1 OS=Mus musculus OX=10090 GN=Sp1 PE=1 SV=1;sp|O89090|SP1_MOUSE Transcription factor Sp1 OS=Mus musculus OX=10090 GN=Sp1 PE=1 SV=2	2	1	1	1	0	1	0	0	0	0	0	1	0	0	0	0	0	1	0	0	0	0	1.9	1.9	1.9	80.443	781	781;784	0	11.654		By MS/MS					0	1.9	0	0	0	0
Q91VR5;A0A1Y7VM48	Q91VR5	6;1	6;1	6;1	ATP-dependent RNA helicase DDX1	Ddx1	sp|Q91VR5|DDX1_MOUSE ATP-dependent RNA helicase DDX1 OS=Mus musculus OX=10090 GN=Ddx1 PE=1 SV=1	2	6	6	6	0	1	0	0	1	6	0	1	0	0	1	6	0	1	0	0	1	6	11.9	11.9	11.9	82.499	740	740;190	0	44.701		By MS/MS			By matching	By MS/MS	0	2.4	0	0	2.4	11.9
Q9CQW9;A0A1B0GT68;Q99J93	Q9CQW9	3;1;1	3;1;1	3;1;1	Interferon-induced transmembrane protein 3	Ifitm3	sp|Q9CQW9|IFM3_MOUSE Interferon-induced transmembrane protein 3 OS=Mus musculus OX=10090 GN=Ifitm3 PE=1 SV=1	3	3	3	3	0	1	3	3	1	1	0	1	3	3	1	1	0	1	3	3	1	1	33.6	33.6	33.6	14.954	137	137;152;144	0	23.351		By matching	By MS/MS	By MS/MS	By MS/MS	By matching	0	11.7	33.6	33.6	5.8	11.7
Z4YJT3;Q6ZQ58	Z4YJT3;Q6ZQ58	2;2	2;2	2;2	La-related protein 1	Larp1	tr|Z4YJT3|Z4YJT3_MOUSE La-related protein 1 OS=Mus musculus OX=10090 GN=Larp1 PE=1 SV=1;sp|Q6ZQ58|LARP1_MOUSE La-related protein 1 OS=Mus musculus OX=10090 GN=Larp1 PE=1 SV=3	2	2	2	2	0	2	0	2	1	2	0	2	0	2	1	2	0	2	0	2	1	2	4.1	4.1	4.1	121.15	1072	1072;1072	0	11.755		By MS/MS		By matching	By matching	By MS/MS	0	4.1	0	4.1	2.3	4.1
P43274	P43274	4	1	1	Histone H1.4	Hist1h1e	sp|P43274|H14_MOUSE Histone H1.4 OS=Mus musculus OX=10090 GN=H1-4 PE=1 SV=2	1	4	1	1	2	4	1	2	1	3	0	1	0	0	0	0	0	1	0	0	0	0	16.9	7.3	7.3	21.977	219	219	0	7.28	By matching	By MS/MS	By matching	By matching	By matching	By matching	9.6	16.9	4.1	9.6	4.1	9.6
Q6PD21;A2AKW1	Q6PD21	3;1	3;1	3;1	SH2 domain-containing adapter protein B	Shb	sp|Q6PD21|SHB_MOUSE SH2 domain-containing adapter protein B OS=Mus musculus OX=10090 GN=Shb PE=1 SV=2	2	3	3	3	0	3	0	0	0	0	0	3	0	0	0	0	0	3	0	0	0	0	10.5	10.5	10.5	54.707	503	503;145	0	18.039		By MS/MS					0	10.5	0	0	0	0
Q99P72	Q99P72	4	4	4	Reticulon-4	Rtn4	sp|Q99P72|RTN4_MOUSE Reticulon-4 OS=Mus musculus OX=10090 GN=Rtn4 PE=1 SV=2	1	4	4	4	0	2	2	2	4	1	0	2	2	2	4	1	0	2	2	2	4	1	6.6	6.6	6.6	126.61	1162	1162	0	30.208		By MS/MS	By MS/MS	By MS/MS	By MS/MS	By MS/MS	0	2.8	2.8	2.8	6.6	1.1
A0A2I3BRL8;Q91VM5;Q9WV02;A2AFI3;A0A2I3BQC0;A2AFI4;S4R1F6	A0A2I3BRL8;Q91VM5;Q9WV02;A2AFI3;A0A2I3BQC0;A2AFI4;S4R1F6	4;4;4;3;2;2;2	4;4;4;3;2;2;2	4;4;4;3;2;2;2	RNA binding motif protein, X-linked-like-1;RNA-binding motif protein, X chromosome;RNA-binding motif protein, X chromosome, N-terminally processed	Rbmxl1;Rbmx	tr|A0A2I3BRL8|A0A2I3BRL8_MOUSE Predicted gene 7324 OS=Mus musculus OX=10090 GN=Gm7324 PE=4 SV=1;sp|Q91VM5|RMXL1_MOUSE RNA binding motif protein, X-linked-like-1 OS=Mus musculus OX=10090 GN=Rbmxl1 PE=2 SV=1;sp|Q9WV02|RBMX_MOUSE RNA-binding motif protein, X	7	4	4	4	0	2	1	2	1	4	0	2	1	2	1	4	0	2	1	2	1	4	11.6	11.6	11.6	42.178	388	388;388;391;301;30;103;263	0	24.977		By MS/MS	By matching	By matching	By matching	By MS/MS	0	6.2	3.6	6.2	3.6	11.6
P70698	P70698	1	1	1	CTP synthase 1	Ctps1	sp|P70698|PYRG1_MOUSE CTP synthase 1 OS=Mus musculus OX=10090 GN=Ctps1 PE=1 SV=2	1	1	1	1	0	1	0	0	1	0	0	1	0	0	1	0	0	1	0	0	1	0	3	3	3	66.682	591	591	0.0027523	6.3228		By matching			By MS/MS		0	3	0	0	3	0
Q99N93	Q99N93	2	2	2	39S ribosomal protein L16, mitochondrial	Mrpl16	sp|Q99N93|RM16_MOUSE 39S ribosomal protein L16, mitochondrial OS=Mus musculus OX=10090 GN=Mrpl16 PE=1 SV=1	1	2	2	2	2	2	1	0	1	1	2	2	1	0	1	1	2	2	1	0	1	1	10.8	10.8	10.8	28.803	251	251	0	15.024	By MS/MS	By MS/MS	By MS/MS		By MS/MS	By MS/MS	10.8	10.8	6.4	0	6.4	6.4
Q9CZU6;Q80X68	Q9CZU6;Q80X68	2;1	2;1	2;1	Citrate synthase, mitochondrial;Citrate synthase	Cs;Csl	sp|Q9CZU6|CISY_MOUSE Citrate synthase, mitochondrial OS=Mus musculus OX=10090 GN=Cs PE=1 SV=1;tr|Q80X68|Q80X68_MOUSE Citrate synthase OS=Mus musculus OX=10090 GN=Csl PE=1 SV=1	2	2	2	2	0	1	2	1	2	1	0	1	2	1	2	1	0	1	2	1	2	1	5.8	5.8	5.8	51.736	464	464;466	0	13.793		By MS/MS	By MS/MS	By MS/MS	By MS/MS	By matching	0	3.4	5.8	3.4	5.8	2.4
Q9R0Q7;D3Z7C6	Q9R0Q7;D3Z7C6	2;1	2;1	2;1	Prostaglandin E synthase 3	Ptges3	sp|Q9R0Q7|TEBP_MOUSE Prostaglandin E synthase 3 OS=Mus musculus OX=10090 GN=Ptges3 PE=1 SV=1;tr|D3Z7C6|D3Z7C6_MOUSE Prostaglandin E synthase 3 OS=Mus musculus OX=10090 GN=Ptges3 PE=1 SV=1	2	2	2	2	0	2	1	1	2	1	0	2	1	1	2	1	0	2	1	1	2	1	15.6	15.6	15.6	18.721	160	160;130	0	12.635		By matching	By MS/MS	By MS/MS	By MS/MS	By MS/MS	0	15.6	8.1	8.1	15.6	8.1
Q3UJB0;A0A494B9S9	Q3UJB0;A0A494B9S9	3;2	3;2	3;2		Sf3b2	tr|Q3UJB0|Q3UJB0_MOUSE Splicing factor 3b, subunit 2 OS=Mus musculus OX=10090 GN=Sf3b2 PE=1 SV=1;tr|A0A494B9S9|A0A494B9S9_MOUSE Splicing factor 3b, subunit 2 (Fragment) OS=Mus musculus OX=10090 GN=Sf3b2 PE=1 SV=1	2	3	3	3	0	2	0	1	3	3	0	2	0	1	3	3	0	2	0	1	3	3	5.5	5.5	5.5	98.197	878	878;308	0	19.699		By MS/MS		By MS/MS	By MS/MS	By MS/MS	0	3.1	0	1.7	5.5	5.5
Q8BMS1	Q8BMS1	4	4	4	Trifunctional enzyme subunit alpha, mitochondrial;Long-chain enoyl-CoA hydratase;Long chain 3-hydroxyacyl-CoA dehydrogenase	Hadha	sp|Q8BMS1|ECHA_MOUSE Trifunctional enzyme subunit alpha, mitochondrial OS=Mus musculus OX=10090 GN=Hadha PE=1 SV=1	1	4	4	4	0	2	1	2	2	3	0	2	1	2	2	3	0	2	1	2	2	3	7.2	7.2	7.2	82.669	763	763	0	43.563		By MS/MS	By matching	By MS/MS	By MS/MS	By MS/MS	0	3.8	1.6	3.8	3.8	5
Q8CI11;A0A2I3BR82;A0A2I3BRV9;A0A2I3BPZ6;A0A2I3BR32	Q8CI11;A0A2I3BR82;A0A2I3BRV9;A0A2I3BPZ6;A0A2I3BR32	2;1;1;1;1	2;1;1;1;1	2;1;1;1;1	Guanine nucleotide-binding protein-like 3	Gnl3	sp|Q8CI11|GNL3_MOUSE Guanine nucleotide-binding protein-like 3 OS=Mus musculus OX=10090 GN=Gnl3 PE=1 SV=2;tr|A0A2I3BR82|A0A2I3BR82_MOUSE Guanine nucleotide-binding protein-like 3 OS=Mus musculus OX=10090 GN=Gnl3 PE=1 SV=1;tr|A0A2I3BRV9|A0A2I3BRV9_MOUSE Gua	5	2	2	2	0	1	0	1	0	2	0	1	0	1	0	2	0	1	0	1	0	2	6.9	6.9	6.9	60.786	538	538;136;146;156;159	0	12.575		By MS/MS		By matching		By MS/MS	0	3	0	3	0	6.9
A0A8I4P9C4;A0A171EBL2;E9Q555	A0A8I4P9C4;A0A171EBL2;E9Q555	5;5;5	5;5;5	5;5;5	E3 ubiquitin-protein ligase RNF213	Rnf213	tr|A0A8I4P9C4|A0A8I4P9C4_MOUSE E3 ubiquitin-protein ligase RNF213 OS=Mus musculus OX=10090 GN=Rnf213 PE=1 SV=1;tr|A0A171EBL2|A0A171EBL2_MOUSE E3 ubiquitin-protein ligase RNF213 OS=Mus musculus OX=10090 GN=Rnf213 PE=1 SV=1;sp|E9Q555|RN213_MOUSE E3 ubiquitin	3	5	5	5	0	1	4	4	0	0	0	1	4	4	0	0	0	1	4	4	0	0	1.2	1.2	1.2	584.78	5152	5152;5151;5148	0	32.336		By matching	By MS/MS	By MS/MS			0	0.2	1	1	0	0
Q9WTX5	Q9WTX5	1	1	1	S-phase kinase-associated protein 1	Skp1	sp|Q9WTX5|SKP1_MOUSE S-phase kinase-associated protein 1 OS=Mus musculus OX=10090 GN=Skp1 PE=1 SV=3	1	1	1	1	0	1	0	0	0	1	0	1	0	0	0	1	0	1	0	0	0	1	7.4	7.4	7.4	18.672	163	163	0	9.1391		By MS/MS				By MS/MS	0	7.4	0	0	0	7.4
Q6ZWQ7	Q6ZWQ7	1	1	1		Spcs3	sp|Q6ZWQ7|SPCS3_MOUSE Signal peptidase complex subunit 3 OS=Mus musculus OX=10090 GN=Spcs3 PE=1 SV=1	1	1	1	1	0	1	0	1	1	1	0	1	0	1	1	1	0	1	0	1	1	1	6.7	6.7	6.7	20.313	180	180	0	8.1634		By MS/MS		By MS/MS	By matching	By matching	0	6.7	0	6.7	6.7	6.7
P52293;A2A600;A2A601;A6PW68;F2Z431;A2A602	P52293;A2A600;A2A601;A6PW68	4;2;2;2;1;1	4;2;2;2;1;1	4;2;2;2;1;1	Importin subunit alpha-1	Kpna2	sp|P52293|IMA1_MOUSE Importin subunit alpha-1 OS=Mus musculus OX=10090 GN=Kpna2 PE=1 SV=2;tr|A2A600|A2A600_MOUSE Importin subunit alpha-1 (Fragment) OS=Mus musculus OX=10090 GN=Kpna2 PE=1 SV=2;tr|A2A601|A2A601_MOUSE Importin subunit alpha-1 (Fragment) OS=M	6	4	4	4	0	3	0	2	3	2	0	3	0	2	3	2	0	3	0	2	3	2	12.3	12.3	12.3	57.927	529	529;163;170;189;75;80	0	28.252		By MS/MS		By matching	By MS/MS	By MS/MS	0	9.1	0	6.2	9.5	6.2
Q9DB15	Q9DB15	1	1	1	39S ribosomal protein L12, mitochondrial	Mrpl12	sp|Q9DB15|RM12_MOUSE 39S ribosomal protein L12, mitochondrial OS=Mus musculus OX=10090 GN=Mrpl12 PE=1 SV=2	1	1	1	1	0	1	0	0	1	0	0	1	0	0	1	0	0	1	0	0	1	0	7	7	7	21.708	201	201	0.0019268	6.645		By MS/MS			By MS/MS		0	7	0	0	7	0
A2AR27;Q3UDF0	A2AR27;Q3UDF0	1;1	1;1	1;1		Slc2a6	tr|A2AR27|A2AR27_MOUSE Solute carrier family 2, facilitated glucose transporter member 6 (Fragment) OS=Mus musculus OX=10090 GN=Slc2a6 PE=1 SV=8;sp|Q3UDF0|GTR6_MOUSE Solute carrier family 2, facilitated glucose transporter member 6 OS=Mus musculus OX=10090	2	1	1	1	0	1	0	1	1	0	0	1	0	1	1	0	0	1	0	1	1	0	22.4	22.4	22.4	9.3215	85	85;497	0.0062222	6.0988		By MS/MS		By MS/MS	By matching		0	22.4	0	22.4	22.4	0
A0A0R4J0Z1;P08003	A0A0R4J0Z1;P08003	8;8	8;8	8;8	Protein disulfide-isomerase A4	Pdia4	tr|A0A0R4J0Z1|A0A0R4J0Z1_MOUSE Protein disulfide-isomerase A4 OS=Mus musculus OX=10090 GN=Pdia4 PE=1 SV=1;sp|P08003|PDIA4_MOUSE Protein disulfide-isomerase A4 OS=Mus musculus OX=10090 GN=Pdia4 PE=1 SV=3	2	8	8	8	0	2	0	6	5	7	0	2	0	6	5	7	0	2	0	6	5	7	16.5	16.5	16.5	72.369	641	641;638	0	55.44		By MS/MS		By MS/MS	By MS/MS	By MS/MS	0	4.1	0	12.3	11.1	15
Q8BWY3	Q8BWY3	2	2	2	Eukaryotic peptide chain release factor subunit 1	Etf1	sp|Q8BWY3|ERF1_MOUSE Eukaryotic peptide chain release factor subunit 1 OS=Mus musculus OX=10090 GN=Etf1 PE=1 SV=4	1	2	2	2	0	1	2	2	2	1	0	1	2	2	2	1	0	1	2	2	2	1	5.7	5.7	5.7	49.03	437	437	0	11.624		By matching	By MS/MS	By MS/MS	By matching	By MS/MS	0	2.7	5.7	5.7	5.7	3
Q99LC5	Q99LC5	2	2	2	Electron transfer flavoprotein subunit alpha, mitochondrial	Etfa	sp|Q99LC5|ETFA_MOUSE Electron transfer flavoprotein subunit alpha, mitochondrial OS=Mus musculus OX=10090 GN=Etfa PE=1 SV=2	1	2	2	2	0	2	1	2	1	2	0	2	1	2	1	2	0	2	1	2	1	2	8.7	8.7	8.7	35.009	333	333	0	14.191		By MS/MS	By matching	By matching	By MS/MS	By MS/MS	0	8.7	3.9	8.7	3.9	8.7
Q9CWV6;D3YXD3	Q9CWV6;D3YXD3	2;1	2;1	2;1	PRKR-interacting protein 1	Prkrip1	sp|Q9CWV6|PKRI1_MOUSE PRKR-interacting protein 1 OS=Mus musculus OX=10090 GN=Prkrip1 PE=1 SV=2;tr|D3YXD3|D3YXD3_MOUSE PRKR-interacting protein 1 (Fragment) OS=Mus musculus OX=10090 GN=Prkrip1 PE=1 SV=1	2	2	2	2	1	1	2	1	0	0	1	1	2	1	0	0	1	1	2	1	0	0	12.9	12.9	12.9	21.491	186	186;165	0	12.827	By MS/MS	By matching	By MS/MS	By matching			5.4	7.5	12.9	7.5	0	0
P70333	P70333	4	1	1	Heterogeneous nuclear ribonucleoprotein H2	Hnrnph2	sp|P70333|HNRH2_MOUSE Heterogeneous nuclear ribonucleoprotein H2 OS=Mus musculus OX=10090 GN=Hnrnph2 PE=1 SV=1	1	4	1	1	2	4	3	4	3	4	0	1	1	1	1	1	0	1	1	1	1	1	14.5	4.2	4.2	49.279	449	449	0.0077922	5.9558	By matching	By matching	By matching	By matching	By matching	By MS/MS	7.3	14.5	10.7	14.5	10.7	14.5
Q8BX70	Q8BX70	1	1	1	Vacuolar protein sorting-associated protein 13C	Vps13c	sp|Q8BX70|VP13C_MOUSE Intermembrane lipid transfer protein VPS13C OS=Mus musculus OX=10090 GN=Vps13c PE=1 SV=2	1	1	1	1	0	1	0	0	1	0	0	1	0	0	1	0	0	1	0	0	1	0	0.5	0.5	0.5	420.08	3748	3748	0.0027881	6.3876		By matching			By MS/MS		0	0.5	0	0	0.5	0
E9PUG7;A0A0R4J298;Q61211;Q8C8I3	E9PUG7;A0A0R4J298;Q61211;Q8C8I3	2;2;2;1	2;2;2;1	2;2;2;1	Eukaryotic translation initiation factor 2D	Eif2d	tr|E9PUG7|E9PUG7_MOUSE Eukaryotic translation initiation factor 2D OS=Mus musculus OX=10090 GN=Eif2d PE=1 SV=1;tr|A0A0R4J298|A0A0R4J298_MOUSE Eukaryotic translation initiation factor 2D OS=Mus musculus OX=10090 GN=Eif2d PE=1 SV=1;sp|Q61211|EIF2D_MOUSE Euka	4	2	2	2	0	2	1	1	0	1	0	2	1	1	0	1	0	2	1	1	0	1	5.4	5.4	5.4	60.877	552	552;587;570;453	0	13.506		By MS/MS	By matching	By MS/MS		By matching	0	5.4	2.5	2.5	0	2.5
A0A1L1SR69;A0A1L1ST61;A0A1L1SV00;Q8R472;Q9JLR9	A0A1L1SR69;A0A1L1ST61;A0A1L1SV00;Q8R472;Q9JLR9	1;1;1;1;1	1;1;1;1;1	1;1;1;1;1	HIG1 domain family member 1A, mitochondrial	Higd1a	tr|A0A1L1SR69|A0A1L1SR69_MOUSE HIG1 domain family member 1A, mitochondrial (Fragment) OS=Mus musculus OX=10090 GN=Higd1a PE=1 SV=1;tr|A0A1L1ST61|A0A1L1ST61_MOUSE HIG1 domain family member 1A, mitochondrial (Fragment) OS=Mus musculus OX=10090 GN=Higd1a PE=1	5	1	1	1	1	1	0	1	0	0	1	1	0	1	0	0	1	1	0	1	0	0	28.6	28.6	28.6	6.91	63	63;76;84;99;95	0.0061674	6.0602	By MS/MS	By MS/MS		By matching			28.6	28.6	0	28.6	0	0
Q8K2B3	Q8K2B3	1	1	1	Succinate dehydrogenase [ubiquinone] flavoprotein subunit, mitochondrial	Sdha	sp|Q8K2B3|SDHA_MOUSE Succinate dehydrogenase [ubiquinone] flavoprotein subunit, mitochondrial OS=Mus musculus OX=10090 GN=Sdha PE=1 SV=1	1	1	1	1	0	1	0	0	1	0	0	1	0	0	1	0	0	1	0	0	1	0	3.2	3.2	3.2	72.585	664	664	0.0018993	6.5289		By MS/MS			By MS/MS		0	3.2	0	0	3.2	0
S4R238;Q9D9P1;D3Z0L4;Q9CRB9	S4R238;Q9D9P1;D3Z0L4;Q9CRB9	1;1;1;1	1;1;1;1	1;1;1;1	MICOS complex subunit Mic19	Chchd3	tr|S4R238|S4R238_MOUSE MICOS complex subunit Mic19 OS=Mus musculus OX=10090 GN=Chchd3 PE=1 SV=1;tr|Q9D9P1|Q9D9P1_MOUSE MICOS complex subunit Mic19 OS=Mus musculus OX=10090 GN=Chchd3 PE=1 SV=1;tr|D3Z0L4|D3Z0L4_MOUSE MICOS complex subunit Mic19 (Fragment) OS	4	1	1	1	0	1	0	0	1	0	0	1	0	0	1	0	0	1	0	0	1	0	17.9	17.9	17.9	9.4173	84	84;175;192;227	0.0035842	6.1642		By MS/MS			By matching		0	17.9	0	0	17.9	0
B1AQR8;G3X9T7;O08573	B1AQR8;G3X9T7;O08573	3;3;3	3;3;3	3;3;3	Galectin;Galectin-9	Lgals9	tr|B1AQR8|B1AQR8_MOUSE Galectin OS=Mus musculus OX=10090 GN=Lgals9 PE=1 SV=1;tr|G3X9T7|G3X9T7_MOUSE Galectin OS=Mus musculus OX=10090 GN=Lgals9 PE=1 SV=1;sp|O08573|LEG9_MOUSE Galectin-9 OS=Mus musculus OX=10090 GN=Lgals9 PE=1 SV=1	3	3	3	3	0	1	3	3	0	0	0	1	3	3	0	0	0	1	3	3	0	0	10.8	10.8	10.8	39.907	352	352;353;353	0	25.101		By matching	By MS/MS	By MS/MS			0	4	10.8	10.8	0	0
Q8BKE6	Q8BKE6	1	1	1	Cytochrome P450 20A1	Cyp20a1	sp|Q8BKE6|CP20A_MOUSE Cytochrome P450 20A1 OS=Mus musculus OX=10090 GN=Cyp20a1 PE=1 SV=1	1	1	1	1	0	1	1	0	1	0	0	1	1	0	1	0	0	1	1	0	1	0	3.2	3.2	3.2	52.149	462	462	0.00097466	6.8381		By MS/MS	By MS/MS		By matching		0	3.2	3.2	0	3.2	0
Q04646	Q04646	1	1	1	Sodium/potassium-transporting ATPase subunit gamma	Fxyd2	sp|Q04646|ATNG_MOUSE Sodium/potassium-transporting ATPase subunit gamma OS=Mus musculus OX=10090 GN=Fxyd2 PE=1 SV=2	1	1	1	1	0	1	1	1	1	1	0	1	1	1	1	1	0	1	1	1	1	1	22.9	22.9	22.9	7.5194	70	70	0.0018797	6.488		By MS/MS	By matching	By matching	By MS/MS	By MS/MS	0	22.9	22.9	22.9	22.9	22.9
P11928;Q8K469;Q05BJ7	P11928;Q8K469;Q05BJ7	3;3;2	3;3;2	3;3;2	2-5-oligoadenylate synthase 1A	Oas1a;Oas1g	sp|P11928|OAS1A_MOUSE 2-5-oligoadenylate synthase 1A OS=Mus musculus OX=10090 GN=Oas1a PE=1 SV=2;tr|Q8K469|Q8K469_MOUSE 2-5 oligoadenylate synthase OS=Mus musculus OX=10090 GN=Oas1g PE=2 SV=1;tr|Q05BJ7|Q05BJ7_MOUSE 2-5 oligoadenylate synthase OS=Mus	3	3	3	3	0	2	1	2	0	0	0	2	1	2	0	0	0	2	1	2	0	0	14.2	14.2	14.2	42.428	367	367;367;234	0	23.872		By MS/MS	By matching	By MS/MS			0	9.5	6.5	11.2	0	0
Q61335	Q61335	1	1	1	B-cell receptor-associated protein 31	Bcap31	sp|Q61335|BAP31_MOUSE B-cell receptor-associated protein 31 OS=Mus musculus OX=10090 GN=Bcap31 PE=1 SV=4	1	1	1	1	0	1	0	1	1	1	0	1	0	1	1	1	0	1	0	1	1	1	6.9	6.9	6.9	27.956	245	245	0	7.1736		By MS/MS		By MS/MS	By MS/MS	By MS/MS	0	6.9	0	6.9	6.9	6.9
Q8R323	Q8R323	3	3	3	Replication factor C subunit 3	Rfc3	sp|Q8R323|RFC3_MOUSE Replication factor C subunit 3 OS=Mus musculus OX=10090 GN=Rfc3 PE=1 SV=1	1	3	3	3	0	3	0	1	1	1	0	3	0	1	1	1	0	3	0	1	1	1	12.9	12.9	12.9	40.526	356	356	0	18.676		By MS/MS		By matching	By matching	By MS/MS	0	12.9	0	3.9	3.9	3.9
E9Q6M6;Q9D6M3;A0A0J9YTY6;E9PV90;E9PY45;Q9DB41	E9Q6M6;Q9D6M3;A0A0J9YTY6;E9PV90;E9PY45;Q9DB41	2;2;1;1;1;1	2;2;1;1;1;1	2;2;1;1;1;1	Mitochondrial glutamate carrier 1;Mitochondrial glutamate carrier 2	Slc25a22;Slc25a18	tr|E9Q6M6|E9Q6M6_MOUSE Mitochondrial glutamate carrier 1 OS=Mus musculus OX=10090 GN=Slc25a22 PE=1 SV=1;sp|Q9D6M3|GHC1_MOUSE Mitochondrial glutamate carrier 1 OS=Mus musculus OX=10090 GN=Slc25a22 PE=1 SV=1;tr|A0A0J9YTY6|A0A0J9YTY6_MOUSE Mitochondrial gluta	6	2	2	2	0	1	0	2	0	0	0	1	0	2	0	0	0	1	0	2	0	0	10	10	10	24.64	229	229;323;196;206;222;320	0	18.39		By MS/MS		By MS/MS			0	6.6	0	10	0	0
Q61263	Q61263	1	1	1	Sterol O-acyltransferase 1	Soat1	sp|Q61263|SOAT1_MOUSE Sterol O-acyltransferase 1 OS=Mus musculus OX=10090 GN=Soat1 PE=1 SV=2	1	1	1	1	0	1	0	0	0	0	0	1	0	0	0	0	0	1	0	0	0	0	2	2	2	63.798	540	540	0.0053428	6.1135		By MS/MS					0	2	0	0	0	0
E9Q5B6;F6ZV59;G5E8G0;G3X9W0;Q60668;F6SHF3	E9Q5B6;F6ZV59;G5E8G0;G3X9W0;Q60668;F6SHF3	2;2;2;2;2;1	2;2;2;2;2;1	2;2;2;2;2;1	Heterogeneous nuclear ribonucleoprotein D0	Hnrnpd	tr|E9Q5B6|E9Q5B6_MOUSE Heterogeneous nuclear ribonucleoprotein D0 (Fragment) OS=Mus musculus OX=10090 GN=Hnrnpd PE=1 SV=1;tr|F6ZV59|F6ZV59_MOUSE Heterogeneous nuclear ribonucleoprotein D0 (Fragment) OS=Mus musculus OX=10090 GN=Hnrnpd PE=1 SV=1;tr|G5E8G0|G5	6	2	2	2	0	2	1	1	1	1	0	2	1	1	1	1	0	2	1	1	1	1	22.4	22.4	22.4	12.139	107	107;216;287;336;355;150	0	11.853		By MS/MS	By matching	By matching	By MS/MS	By matching	0	22.4	9.3	9.3	9.3	9.3
Q9CQN1	Q9CQN1	3	3	3	Heat shock protein 75 kDa, mitochondrial	Trap1	sp|Q9CQN1|TRAP1_MOUSE Heat shock protein 75 kDa, mitochondrial OS=Mus musculus OX=10090 GN=Trap1 PE=1 SV=1	1	3	3	3	0	1	0	2	3	2	0	1	0	2	3	2	0	1	0	2	3	2	6.1	6.1	6.1	80.208	706	706	0	18.291		By matching		By MS/MS	By MS/MS	By MS/MS	0	2.8	0	4.2	6.1	4.2
B1AY10	B1AY10	2	2	2	Transcriptional repressor NF-X1	Nfx1	sp|B1AY10|NFX1_MOUSE Transcriptional repressor NF-X1 OS=Mus musculus OX=10090 GN=Nfx1 PE=1 SV=1	1	2	2	2	0	2	0	1	1	1	0	2	0	1	1	1	0	2	0	1	1	1	2.6	2.6	2.6	123.81	1114	1114	0	10.819		By MS/MS		By matching	By matching	By matching	0	2.6	0	1.5	1.1	1.5
Q9JKZ2	Q9JKZ2	2	2	2	Sodium/myo-inositol cotransporter	Slc5a3	sp|Q9JKZ2|SC5A3_MOUSE Sodium/myo-inositol cotransporter OS=Mus musculus OX=10090 GN=Slc5a3 PE=1 SV=2	1	2	2	2	0	2	0	0	0	0	0	2	0	0	0	0	0	2	0	0	0	0	3.9	3.9	3.9	79.582	718	718	0	11.11		By MS/MS					0	3.9	0	0	0	0
E9Q0T4;E9PWQ9;Q91YZ2;P56546	E9Q0T4;E9PWQ9;Q91YZ2;P56546	1;1;1;1	1;1;1;1	1;1;1;1	C-terminal-binding protein 2	Ctbp2	tr|E9Q0T4|E9Q0T4_MOUSE C-terminal-binding protein 2 (Fragment) OS=Mus musculus OX=10090 GN=Ctbp2 PE=1 SV=8;tr|E9PWQ9|E9PWQ9_MOUSE C-terminal-binding protein 2 (Fragment) OS=Mus musculus OX=10090 GN=Ctbp2 PE=1 SV=1;tr|Q91YZ2|Q91YZ2_MOUSE C-terminal-binding	4	1	1	1	0	1	0	0	1	1	0	1	0	0	1	1	0	1	0	0	1	1	10.8	10.8	10.8	19.578	176	176;188;420;445	0	7.918		By matching			By matching	By MS/MS	0	10.8	0	0	10.8	10.8
E9PUF7;Q61210	E9PUF7;Q61210	1;1	1;1	1;1	Rho guanine nucleotide exchange factor 1	Arhgef1	tr|E9PUF7|E9PUF7_MOUSE Rho guanine nucleotide exchange factor 1 OS=Mus musculus OX=10090 GN=Arhgef1 PE=1 SV=1;sp|Q61210|ARHG1_MOUSE Rho guanine nucleotide exchange factor 1 OS=Mus musculus OX=10090 GN=Arhgef1 PE=1 SV=2	2	1	1	1	0	1	0	1	0	1	0	1	0	1	0	1	0	1	0	1	0	1	2.6	2.6	2.6	108.69	976	976;920	0.0027498	6.3188		By matching		By matching		By MS/MS	0	2.6	0	2.6	0	2.6
P60060	P60060	1	1	1	Protein transport protein Sec61 subunit gamma	Sec61g	sp|P60060|SC61G_MOUSE Protein transport protein Sec61 subunit gamma OS=Mus musculus OX=10090 GN=Sec61g PE=3 SV=1	1	1	1	1	0	1	1	1	1	1	0	1	1	1	1	1	0	1	1	1	1	1	17.6	17.6	17.6	7.7412	68	68	0	7.2642		By MS/MS	By MS/MS	By MS/MS	By MS/MS	By MS/MS	0	17.6	17.6	17.6	17.6	17.6
F7CCX1;E9Q2A6;Q3UDE9;Q9QVP9	F7CCX1;E9Q2A6;Q3UDE9;Q9QVP9	1;1;1;1	1;1;1;1	1;1;1;1	Protein-tyrosine kinase 2-beta	Ptk2b	tr|F7CCX1|F7CCX1_MOUSE Protein-tyrosine kinase 2-beta (Fragment) OS=Mus musculus OX=10090 GN=Ptk2b PE=1 SV=1;tr|E9Q2A6|E9Q2A6_MOUSE Non-specific protein-tyrosine kinase OS=Mus musculus OX=10090 GN=Ptk2b PE=1 SV=1;tr|Q3UDE9|Q3UDE9_MOUSE Non-specific protein	4	1	1	1	0	1	1	0	1	1	0	1	1	0	1	1	0	1	1	0	1	1	3.7	3.7	3.7	43.621	382	382;967;1005;1009	0	7.6845		By matching	By matching		By MS/MS	By MS/MS	0	3.7	3.7	0	3.7	3.7
P32020	P32020	1	1	1	Non-specific lipid-transfer protein	Scp2	sp|P32020|SCP2_MOUSE Sterol carrier protein 2 OS=Mus musculus OX=10090 GN=Scp2 PE=1 SV=3	1	1	1	1	0	1	0	0	1	1	0	1	0	0	1	1	0	1	0	0	1	1	1.8	1.8	1.8	59.125	547	547	0	13.987		By MS/MS			By MS/MS	By MS/MS	0	1.8	0	0	1.8	1.8
Q8BPU7	Q8BPU7	1	1	1	Engulfment and cell motility protein 1	Elmo1	sp|Q8BPU7|ELMO1_MOUSE Engulfment and cell motility protein 1 OS=Mus musculus OX=10090 GN=Elmo1 PE=1 SV=2	1	1	1	1	0	1	0	0	1	1	0	1	0	0	1	1	0	1	0	0	1	1	2.1	2.1	2.1	83.935	727	727	0.0019436	6.7993		By MS/MS			By MS/MS	By MS/MS	0	2.1	0	0	2.1	2.1
Q62318	Q62318	2	2	2	Transcription intermediary factor 1-beta	Trim28	sp|Q62318|TIF1B_MOUSE Transcription intermediary factor 1-beta OS=Mus musculus OX=10090 GN=Trim28 PE=1 SV=3	1	2	2	2	0	1	0	0	0	2	0	1	0	0	0	2	0	1	0	0	0	2	2.8	2.8	2.8	88.846	834	834	0	10.872		By matching				By MS/MS	0	1.4	0	0	0	2.8
A0A0R3P9C4;Q8C1Q6	A0A0R3P9C4;Q8C1Q6	1;1	1;1	1;1	Small integral membrane protein 4	Smim4	tr|A0A0R3P9C4|A0A0R3P9C4_MOUSE Small integral membrane protein 4 OS=Mus musculus OX=10090 GN=Smim4 PE=1 SV=1;sp|Q8C1Q6|SMIM4_MOUSE Small integral membrane protein 4 OS=Mus musculus OX=10090 GN=Smim4 PE=1 SV=2	2	1	1	1	0	1	1	1	0	1	0	1	1	1	0	1	0	1	1	1	0	1	14	14	14	10.469	86	86;80	0.0019011	6.5302		By MS/MS	By matching	By MS/MS		By matching	0	14	14	14	0	14
A0A1B0GSG5;Q91VI7;A0A1B0GRG4;A0A1B0GRY7	A0A1B0GSG5;Q91VI7;A0A1B0GRG4	7;7;4;1	7;7;4;1	7;7;4;1	Ribonuclease inhibitor	Rnh1	tr|A0A1B0GSG5|A0A1B0GSG5_MOUSE Ribonuclease inhibitor OS=Mus musculus OX=10090 GN=Rnh1 PE=1 SV=1;sp|Q91VI7|RINI_MOUSE Ribonuclease inhibitor OS=Mus musculus OX=10090 GN=Rnh1 PE=1 SV=1;tr|A0A1B0GRG4|A0A1B0GRG4_MOUSE Ribonuclease inhibitor (Fragment) OS=Mus	4	7	7	7	0	1	2	5	7	4	0	1	2	5	7	4	0	1	2	5	7	4	18.1	18.1	18.1	53.926	492	492;456;199;120	0	48.724		By matching	By matching	By MS/MS	By MS/MS	By MS/MS	0	2	6.1	12.6	18.1	9.6
G3UYD0;Q3UHU8;Q9ESZ8;G3UYD7;G3UZU4;G3UWV2;G3UYJ6	G3UYD0;Q3UHU8;Q9ESZ8;G3UYD7;G3UZU4;G3UWV2;G3UYJ6	2;2;2;1;1;1;1	2;2;2;1;1;1;1	2;2;2;1;1;1;1	General transcription factor II-I	Gtf2i	tr|G3UYD0|G3UYD0_MOUSE General transcription factor II-I OS=Mus musculus OX=10090 GN=Gtf2i PE=1 SV=1;tr|Q3UHU8|Q3UHU8_MOUSE General transcription factor II-I OS=Mus musculus OX=10090 GN=Gtf2i PE=1 SV=1;sp|Q9ESZ8|GTF2I_MOUSE General transcription factor II-	7	2	2	2	0	1	0	0	2	0	0	1	0	0	2	0	0	1	0	0	2	0	2.7	2.7	2.7	103.08	913	913;962;998;150;159;169;437	0	11.482		By matching			By MS/MS		0	1.6	0	0	2.7	0
Q99M08	Q99M08	1	1	1	Uncharacterized protein C4orf3 homolog		sp|Q99M08|CD003_MOUSE Uncharacterized protein C4orf3 homolog OS=Mus musculus OX=10090 PE=1 SV=1	1	1	1	1	0	1	0	0	0	1	0	1	0	0	0	1	0	1	0	0	0	1	21.5	21.5	21.5	7.4043	65	65	0.0019029	6.5462		By MS/MS				By MS/MS	0	21.5	0	0	0	21.5
A0A087WRN1;F8WI22;Q8K019;A0A087WQA0	A0A087WRN1;F8WI22;Q8K019	3;3;2;1	3;3;2;1	3;3;2;1	Bcl-2-associated transcription factor 1	Bclaf1	tr|A0A087WRN1|A0A087WRN1_MOUSE Bcl-2-associated transcription factor 1 (Fragment) OS=Mus musculus OX=10090 GN=Bclaf1 PE=1 SV=1;tr|F8WI22|F8WI22_MOUSE Bcl-2-associated transcription factor 1 OS=Mus musculus OX=10090 GN=Bclaf1 PE=1 SV=1;sp|Q8K019|BCLF1_MOUSE	4	3	3	3	2	1	0	0	0	1	2	1	0	0	0	1	2	1	0	0	0	1	8.4	8.4	8.4	67.703	583	583;870;919;750	0	16.819	By MS/MS	By MS/MS				By matching	6.3	2.1	0	0	0	2.1
A0A0R4J027;P54987	A0A0R4J027;P54987	26;26	26;26	26;26	Cis-aconitate decarboxylase	Irg1	tr|A0A0R4J027|A0A0R4J027_MOUSE Cis-aconitate decarboxylase OS=Mus musculus OX=10090 GN=Acod1 PE=1 SV=1;sp|P54987|IRG1_MOUSE Cis-aconitate decarboxylase OS=Mus musculus OX=10090 GN=Acod1 PE=1 SV=2	2	26	26	26	0	1	25	26	8	7	0	1	25	26	8	7	0	1	25	26	8	7	66.2	66.2	66.2	53.746	488	488;488	0	323.31		By MS/MS	By MS/MS	By MS/MS	By MS/MS	By MS/MS	0	2.9	66	66.2	29.3	17.4
[truncated: 5 more columns]
