# Supplementary material for: OLFML3 Promotes IRG1 Mitochondrial Localization and Modulates Mitochondrial Function in Macrophages
Source: Int J Biol Sci. 2025 Feb 26;21(5):2275–95. doi: 10.7150/ijbs.103859 (PMC11900800; doi:10.7150/ijbs.103859)
Supplement: Supplementary file 4 — Supplementary dataset 3. [file ijbsv21p2275s4.xlsx]

## Sheet: Primers used for qPCR
Name	sequence
Hprt F	tcagtcaacgggggacataaa
Hprt R	ggggctgtactgcttaaccag
Olfml3 F	ggagtacatggaacgccgac
Olfml3 R	agtctacctccctttcaagacg
Il-6 F	tcgtggaaatgagaaaagagttg
Il-6 R	agtgcatcatcgttgttcataca
Nos2 F	gttctcagcccaacaatacaaga
Nos2 R	gtggacgggtcgatgtcac
Tnf-α F	atggcctccctctcatcagt
Tnf-α R	tttgctacgacgtgggctac
Il-1β F	aaggagaaccaagcaacgacaaaa
Il-1β R	tggggaactctgcagactcaaact
Ccl2 F	ttaaaaacctggatcggaaccaa
Ccl2 R	gcattagcttcagatttacgggt

## Sheet: Sequences of gRNAs
Name	sequence
non target gRNA	gcgaggtattcggctccgcg
Olfml3-1 gRNA	atgtcccagagagaacgcag
Olfml3-2 gRNA	gctgccccgtgcctacccag
Aifm1-1 gRNA	agcacgttctaacatctggg
Aifm1-2 gRNA	ctgcctaatattgagaacgg
Irg-1 gRNA	cagcttgacaaagtgccgcg

## Sheet: Primers for genotyping or 
Name	sequence
Olfml3-1 F	tttggtggttcagttggcct
Olfml3-1 R	caccactggccttcgttttg
Olfml3-2 F	gaggcctgtcctttatcggt
Olfml3-2 R	cccacagatgacaaacgcag
Aifm1-1 F	gctcctgaggccattaccttt
Aifm1-1 R	tgggaaagtgcttcaccctac
Irg1 F	tcctagtatcctggcgtccac
Irg1 R	tttctggtgtcacaaggtgct
pLV-tag-GFP-F	tcgtgaaaactacccctcta
pLV-tag-GFP-R	taggccggagacgcgtgga
pCAGGS-F	gagcctctgctaaccatgtt
pCAGGS-R	ataaatttcctttattagcc
pLV-OFP-F	tcgtgaaaactacccctcta
pLV-OFP-R	taggccggagacgcgtgga
pLV-GFP-F	tcgtgaaaactacccctcta
pLV-GFP-F	taggccggagacgcgtgga

## Sheet: Sequences of recombinant genes
Gene name	sequence
Olfml3-Myc-Flag	atgggccctagcgcccctctgctcctgctgttcttcctgagctggaccggccctctgcaaggacagcagcaccacctggtggagtacatggagaggaggctggccgccctggaggagaggctggctcagtgccaagatcagagcagcagacacgccgccgagctgagggacttcaagaataagatgctgcctctgctggaggtggccgagaaggagagggagaccctgaggaccgaggccgacagcatcagcggaagggtggataggctggagagggaggtggactacctggagacacagaaccctgccctgccttgcgtggagctggacgagaaggtgaccggcggccccggagccaagggcaagggaaggaggaacgagaagtacgacatggtgacc…
Olfml3-Myc-Flag-Strep	atgggccctagcgcccctctgctcctgctgttcttcctgagctggaccggccctctgcaaggacagcagcaccacctggtggagtacatggagaggaggctggccgccctggaggagaggctggctcagtgccaagatcagagcagcagacacgccgccgagctgagggacttcaagaataagatgctgcctctgctggaggtggccgagaaggagagggagaccctgaggaccgaggccgacagcatcagcggaagggtggataggctggagagggaggtggactacctggagacacagaaccctgccctgccttgcgtggagctggacgagaaggtgaccggcggccccggagccaagggcaagggaaggaggaacgagaagtacgacatggtgacc…
Olfml3-DSP-Myc-Flag	atgcagcagcaccacctggtggagtacatggagaggaggctggccgccctggaggagaggctggctcagtgccaagatcagagcagcagacacgccgccgagctgagggacttcaagaataagatgctgcctctgctggaggtggccgagaaggagagggagaccctgaggaccgaggccgacagcatcagcggaagggtggataggctggagagggaggtggactacctggagacacagaaccctgccctgccttgcgtggagctggacgagaaggtgaccggcggccccggagccaagggcaagggaaggaggaacgagaagtacgacatggtgaccgactgcagctacaccgtggcccaagtgaggagcatgaagatcctgaagaggttcggcggc…
OLF-domain-Myc-Flag	atggtgaccgactgcagctacaccgtggcccaagtgaggagcatgaagatcctgaagaggttcggcggcagcgtgggcctgtggaccaaggaccctctgggccctgccgagaagatctacgtgctggacggcacacagaacgacaccgccttcgtgttccctaggctgagggacttcaccctggccatggccgctaggaaggctagcagaattagggtgcctttcccttgggtgggtaccggacaactcgtgtatggcggctttctgtactacgctaggaggcctcctggaggccctggcggcggaggcgagctggagaacaccctgcagctgatcaagttccacctggccaataggaccgtggtggacagcagcgtgttccctgccgagagcctgatc…
CC domain-Myc-Flag	atgcagcagcaccacctggtggagtacatggagaggaggctggccgccctggaggagaggctggctcagtgccaagatcagagcagcagacacgccgccgagctgagggacttcaagaataagatgctgcctctgctggaggtggccgagaaggagagggagaccctgaggaccgaggccgacagcatcagcggaagggtggataggctggagagggaggtggactacctggagacacagaaccctgccctgccttgcgtggagctggacgagaaggtgaccggcggccccggagccaagggcaagggaaggaggaacgag
Irg1-HA	atgatgctcaagtctgtcacagagagctttgctggtatgattcacggcttgaaagtgaaccacctgacagatggtatcattcggaggagcaagaggatgatcctggattctctgggcgttggcttcctggggacaggcacagaagtgttccataaagtcacccaatatagtaaaatctacagttccaacacctccagcactgtttggggtcgaccagacttcaggctcccaccgacatatgctgcttttgttaatggtgttgctgttcactccatggattttgatgacacatggcaccctgccacccacccttctggggctgtcctacctgtcctcacagctctatcggaagccctgcctcagactcccaagttttctggcctcgacctgctgctggcg…
Irg1-N terminal-HA	atgatgctcaagtctgtcacagagagctttgctggtatgattcacggcttgaaagtgaaccacctgacagatggtatcattcggaggagcaagaggatgatcctggattctctgggcgttggcttcctggggacaggcacagaagtgttccataaagtcacccaatatagtaaaatctacagttccaacacctccagcactgtttggggtcgaccagacttcaggctcccaccgacatatgctgcttttgttaatggtgttgctgttcactccatggattttgatgacacatggcaccctgccacccacccttctggggctgtcctacctgtcctcacagctctatcggaagccctgcctcagactcccaagttttctggcctcgacctgctgctggcg…
Irg1-C terminal-HA	ttcccggcacatctggctacccactgggtggcagatgcagctgcagccgtgagaaagcaccttgtgacaccagaaagagccctgttccctgctgaccacatcgagagaatcgtgctcaggatccctgacgtccagtacgtaaacaggcccttcccggactcagagcatgaagcccgtcattctttccagtatgtggcctgtgcctcgctgctcgacggtagcatcactgtcccatccttccacagccagcaggtcaataggcctcaggtgagagagttgctcaagaaggtgaagctggagcatcctcctgacaacccgccaagcttcgacacgctatactgtgaaataagcatcactctaaaggacgggaccactttcaccgagcgctctgacaccttc…
OLFML3-OFP	atggggcccagcacccctctcctcatcttgttccttttgtcatggtcgggacccctccaaggacagcagcaccaccttgtggagtacatggaacgccgactagctgctttagaggaacggctggcccagtgccaggaccagagtagtcggcatgctgctgagctgcgggacttcaagaacaagatgctgccactgctggaggtggcagagaaggagcgggaggcactcagaactgaggccgacaccatctccgggagagtggatcgtctggagcgggaggtagactatctggagacccagaacccagctctgccctgtgtagagtttgatgagaaggtgactggaggccctgggaccaaaggcaagggaagaaggaatgagaagtacgatatggtgaca…
IRG1-GFP	atgatgctcaagtctatcacagaaagctttgccacagcaatccatggcttgaaagtgggacacctgacagatcgtgttattcagaggagcaagaggatgattctagacactctgggtgctgggttcctgggaaccactacggaagtgtttcacatagccagccaatatagcaagatctacagttccaacatatccagcactgtttggggtcagccagacatcaggctcccgcccacatatgctgcttttgtgaacggtgtggctattcactccatggattttgatgacacgtggcaccctgccacccacccttctggggctgtccttcctgtcctcacagctttagcagaagccctgccaaggagtccaaagttttctggccttgacctgctgctggct…
