# Supplementary material for: OLFML3 Promotes IRG1 Mitochondrial Localization and Modulates Mitochondrial Function in Macrophages
Source: Int J Biol Sci. 2025 Feb 26;21(5):2275–95. doi: 10.7150/ijbs.103859 (PMC11900800; doi:10.7150/ijbs.103859)
Supplement: Supplementary file 8 — Supplementary source data. [file ijbsv21p2275s8.xlsx]

## Sheet: Figure 1
Figure 1A	survival%			Figure 1B	W/D ratios
Hours	Olfml3+/+	Olfml3-/-			Olfml3+/+						Olfml3-/-
120	1			PBS	6.30303	6.85714	4.68421	5.10638	6.23529	5.74468	6.38095	5.83784	4.88372	5	6.22581	6.09091
144	0			LPS	8.02439	8.29268	7.45946	8.04348	8	8.13044	9.35	9.53846	9.1282	9.975	10.9714	10.3846
144	0			PAO1	7.42857	6.53191	7.08889	6.46512	7.44444	6.5	8.35	8.2	8.82927	8.04651	10.1579	10.9167
36	1
144	0
84	1			Figure 1C	Lung injury score
144	0				Olfml3+/+					Olfml3-/-
144	0			PBS	0.03	0.027	0.047	0.035	0.067	0.057	0.034	0.0435	0.0705	0.038
144	0			LPS	0.298	0.282	0.3255	0.3125	0.3665	0.404	0.414	0.405	0.3815	0.384
144	0			PAO1	0.347	0.3365	0.358	0.3385	0.2745	0.395	0.3975	0.404	0.397	0.386
144	0
84		1
48		1		Figure 1D	Cell number in BALF
24		1			Olfml3+/+					Olfml3-/-
144		0		PBS	1.932	1.503	1.4615	1.4774	1.9837	1.9173	1.833	1.805	1.476	2.04
144		0		LPS	10.043	8.415	7.885	8.208	9.184	11.256	16.849	17.94	18.63	13.104
120		1		PAO1	22.5	20.8	21.42	15.05	19.32	60.16	55.8	46.779	40.42	57.95
144		0
48		1
36		1		Figure 1E	Total protein in BALF
24		1			Olfml3+/+					Olfml3-/-
96		1		PBS	0.284567	0.465398	0.471084	0.281155	0.512027	0.386924	0.353942	0.174249	0.463123	0.399434
				LPS	1.37855	1.04873	0.741664	1.36718	0.99187	3.0845	1.66288	1.87896	1.9472	2.04956
				PAO1	1.71974	1.66288	1.85622	1.81073	0.787156	3.90336	3.18686	3.19823	2.44761	2.22015
Figure 1F	Lung injury score				Figure 1G	Cell number in BALF				Figure 1H	Total protein in BALF
Olfml3+/+ + Ctrl + LPS	Olfml3-/- + Ctrl + LPS	Olfml3+/+ + CLL + LPS	Olfml3-/- + CLL + LPS		Olfml3+/+ + Ctrl + LPS	Olfml3-/- + Ctrl + LPS	Olfml3+/+ + CLL + LPS	Olfml3-/- + CLL + LPS		Olfml3+/+ + Ctrl + LPS	Olfml3-/- + Ctrl + LPS	Olfml3+/+ + CLL + LPS	Olfml3-/- + CLL + LPS
0.42	0.623333	0.566667	0.533333		9.89	13.8	9.39	10.2		1.81775	2.7893	2.20637	1.63424
0.493333	0.663333	0.46	0.496667		9.47	15.9	9.61	11.3		1.43992	2.97282	1.0621	2.18478
0.533333	0.673333	0.503333	0.496667		11.11	17.8	7.51	10.4		1.47231	3.30746	1.66662	2.05524
0.543333	0.68	0.466667	0.456667		10.7	12.2	9.93	9.52		1.28879	2.41147	1.56947	1.96888
0.43	0.556667	0.446667	0.523333		9.74	14.8	8.92	10.5		2.22796	2.73533	1.42913	2.03365
Figure 1F-H Depletion of alveolar macrophages with CLL

## Sheet: Figure 2
Figure 2A	MFI		Figure 2B	MFI				Figure 2E	RAW264.7 MCP-1 mRNA
Olfml3+/+	Olfml3-/-		Olfml3+/+	Olfml3-/-					Olfml3+/+			Olfml3-/-
4252	2457		64849	48821				PBS	1.07726	1.06671	0.856029	0.829459	1.1376	1.03294
4273	2399		60129	52639				LPS	701.336	672.465	744.665	169.041	168.143	123.85
3904	2695		68688	49697				Figure 2E	BMDMs MCP-1 mRNA
									Olfml3+/+			Olfml3-/-
								PBS	0.968289	0.834715	1.23724	0.55444	0.473667	0.56879
Figure 2C	Cell number/fields							LPS	23.1766	18.8716	24.7621	13.7063	12.8157	13.1892
	Olfml3+/+			Olfml3-/-
PBS	66	60	65	39	32	23
LPS	132	106	130	57	60	50		Figure 2F	RAW264.7 MCP-1
									Olfml3+/+			Olfml3-/-
								PBS	63.6	21.6	28.4	11.4	14.4	11.4
Figure 2D	Cell number/fields							LPS	9270	8695	7940	224.2	190.6	190.6
	Olfml3+/+			Olfml3-/-				Figure 2F	BMDMs MCP-1
PBS	31	27	29	12	23	18			Olfml3+/+			Olfml3-/-
LPS	61	47	50	39	25	34		PBS	136.976	153.402	191.644	99.1397	119.951	155.226
								LPS	6253.26	4378.54	5205.34	2947.56	2733.64	3304.67

## Sheet: Figure 3
Figure 3

## Sheet: Figure 4
Figure 4A	RAW264.7 MMP%							Figure 4B	BMDMs MMP%
Olfml3+/+	Olfml3-/-	Olfml3+/++LPS	Olfml3-/-+LPS					Olfml3+/+	Olfml3-/-	Olfml3+/++LPS	Olfml3-/-+LPS
67	150	128	200					30	56	155	275
70	96	166	180					12.5	18	180	280
71.4	117	158	215					30	37.5	140	250
Figure 4C-F
												Figure 4C	RAW264.7 MFI
													Olfml3+/+			Olfml3-/-
												PBS	1994	2103	1805	4688	4986	5430
												LPS	5708	5591	5135	8337	8893	9770
												Figure 4D	BMDMs MFI
													Olfml3+/+			Olfml3-/-
												PBS	6161	5965	6107	7156	7545	8048
												LPS	8636	8460	7747	10180	10638	11825
												Figure 4E	RAW264.7 MFI
													Olfml3+/+			Olfml3-/-
												PBS	2763	2879	2915	2856	2616	2950
												LPS	3136	3163	3345	3410	3497	3469
												Figure 4F	BMDMs MFI
													Olfml3+/+			Olfml3-/-
												PBS	2552	2566	2553	2717	2650	2586
												LPS	2829	2895	3043	3353	3383	3275

## Sheet: Figure 5
Figure 5A	RAW264.7 Itaconate							Figure 5E	RAW264.7 ATP
	Olfml3+/+			Olfml3-/-				Time post LPS (h)	Olfml3+/+			Olfml3-/-
PBS	14.9667	14.398	15.0597	4.856	4.90733	4.21667		0	100.611	99.5675	99.821	105.257	101.979	92.7637
LPS	698.347	565.584	585.603	230.608	255.352	217.531		6	84.7692	87.2447	85.6888	75.2704	72.8202	67.1658
Figure 5B	RAW264.7 succinate							12	46.6176	46.9108	50.127	36.6016	38.7758	36.0277
	Olfml3+/+			Olfml3-/-				24	74.4198	70.6071	73.9625	36.4728	33.2501	34.4237
PBS	27.0843	50.3557	61.2713	33.8027	32.1853	28.174
LPS	107.485	87.526	96.6847	58.5297	77.2733	59.782
								Figure 5F	Cell number/fields
								Olfml3+/++LPS	Olfml3-/-+LPS	Olfml3-/-+Olfml3 rescue+LPS	Olfml3-/-+∆SP-Olfml3+LPS
Figure 5C	BMDMs Itaconate							89	25	76	90
	Olfml3+/+			Olfml3-/-				96	41	78	73
PBS	47.3252	41.7587	41.3925	13.9189	28.4797	20.5914		75	43	88	117
LPS	226.552	218.861	214.1	103.576	130.749	105.773
Figure 5D	BMDMs succinate
	Olfml3+/+			Olfml3-/-				Figure 5G	RAW264.7 MCP-1 mRNA
PBS	9.31569	12.4776	11.3303	5.41915	10.0896	13.367		Olfml3+/++LPS	Olfml3-/-+LPS	Olfml3-/-+Olfml3 rescue+LPS	Olfml3-/-+∆SP-Olfml3+LPS
LPS	49.4407	48.0403	39.0262	24.7986	23.1575	29.1325		86.9523	23.8242	40.4706	33.9608
								104.296	22.29	39.3358	34.0018
								108.479	22.2137	40.3445	34.5934
								Figure 5H	BMDMs MCP-1 mRNA
								Olfml3+/++LPS	Olfml3-/-+LPS	Olfml3+/++Irg1 OE+LPS	Olfml3-/-+Irg1 OE+LPS
								196.804	22.9906	600.764	108.703
								201.8	29.9139	839.578	141.995
								236.094	46.0012	510.871	63.5219

## Sheet: Figure 6
Figure 6G-J

## Sheet: Figure 7
Figure 7A-B								Figure 7C	PCC
								Olfml3+/++LPS	Olfml3-/-+LPS
								0.64	0.2
								0.82	0.55
								0.8	0.47
							Figure 7G
Figure 7E-F, H-I
							Figure 7K
Figure 7L	Transell assay of double knockout
Olfml3+/++LPS	Olfml3-/-+LPS	Irg1-/-+LPS	Aifm1-/-+LPS	Olfml3-/-Irg1-/-+LPS	Olfml3-/-Aifm1-/-+LPS
151	59	61	210	59	55
169	54	36	245	92	67
139	72	57	190	55	86
Figure 7M	Transell assay of double knockout
Olfml3+/++LPS	Olfml3-/-+LPS	Irg1-/-+LPS	Aifm1-/-+LPS	Olfml3-/-Irg1-/-+LPS	Olfml3-/-Aifm1-/-+LPS
421.154	73.5101	272.438	9.20494	59.9321	31.9117
328.255	70.56	225.726	8.08654	47.0547	25.1907
446.961	107.197	264.08	8.27924	58.9591	24.7095

## Sheet: Figure EV1
Figure EV1A	IL-1b in BALF
	Olfml3+/+					Olfml3-/-
PBS	0	0	3.64055	3.02709	0.56546	3.33159	3.95372	0	1.58426	3.95372
LPS	13.5813	21.2609	10.4106	12.2062	21.2609	47.3546	36.8605	34.7063	41.2283	48.4826
PAO1	17.3536	10.8552	22.2567	6.96913	17.3536	69.4417	39.0348	40.1292	43.9964	30.4616
Figure EV1A	IL-6 in BALF
	Olfml3+/+					Olfml3-/-
PBS	5.69433	29.1817	33.3481	21.9851	7.58905	30.318	23.1214	32.2118	5.69433	13.2724
LPS	55.9097	143.99	63.4851	135.462	115.569	640.643	347.645	202.79	629.723	226.534
PAO1	130.725	64.4321	117.463	107.045	122.199	419.705	180.964	379.292	260.773	227.484
Figure EV1A	TNF-a in BALF
	Olfml3+/+					Olfml3-/-
PBS	9.04879	19.3218	16.2997	19.9886	14.2614	14.6026	20.9857	19.6554	16.2997	22.3102
LPS	503.616	484.33	376.758	291.949	607.196	1511.81	1101.75	756.105	1235.6	1424.32
PAO1	495.707	266.061	378.43	264.449	385.968	809.186	643.461	600.751	537.857	651.917
Figure EV1B	IL-1b in serum
	Olfml3+/+					Olfml3-/-
PBS	4.91623	1.58426	3.95372	4.27085	4.27085	3.64055	2.14367	1.58426	3.89076	0.56546
LPS	4.55069	9.53033	4.55069	13.1204	5.73968	4.55069	3.04093	5.13975	1.00526	2.67958
PAO1	3.40919	1.64415	3.78386	8.66274	1.64415	6.96913	4.16448	5.73968	10.8552	3.78386
Figure EV1B	IL-6 in serum
	Olfml3+/+					Olfml3-/-
PBS	18.576	29.1817	32.2118	29.9392	23.879	26.9091	28.4242	27.6666	32.2118	19.3336
LPS	103.257	61.5913	48.3339	107.045	59.6974	101.362	118.41	180.964	171.48	97.5745
PAO1	59.6974	54.0158	38.8636	44.5459	71.0604	296.986	192.349	152.519	161.999	139.252
Figure EV1B	TNF-a in serum
	Olfml3+/+					Olfml3-/-
PBS	15.2832	16.2997	24.6156	22.9704	20.9857	16.9747	21.9796	20.9857	21.9796	16.6375
LPS	44.119	103.559	54.1216	111.541	73.7814	77.8353	81.0703	40.7493	93.1475	62.3596
PAO1	37.3581	44.9584	43.2785	31.3625	37.3581	64.817	59.8961	63.9985	41.5936	54.9489

## Sheet: Figure EV3
						Figure EV3B		RAW264.7 MCP-1 mRNA
							Olfml3+/+			Olfml3-/-(sgRNA1)			Olfml3-/-(sgRNA2)
						0h	1.07726	1.06671	0.856029	0.829459	1.1376	1.03294	0.974602	1.02464	1.00076
						4h	701.336	672.465	744.665	169.041	168.143	123.85	211.479	244.128	279.387
						6h	660.685	841.285	635.198	113.457	119.03	104.352	346.269	254.833	320.53
						12h	486.524	621.453	536.378	146.78	83.7472	111.864	251.377	279.315	198.775
						24h	551.852	523.396	551.291	197.587	192.223	257.019	194.807	274.489	285.3
						Figure EV3C	EDU(+) %
						Olfml3+/+	Olfml3-/-
						64.7	63.4
						69.3	65.5
						77.5	82

## Sheet: Figure EV5
Figure EV5E	MFI
	Olfml3+/+			Olfml3-/-
PBS	1146	1195	1130	1154	1225	1246
LPS	1559	1621	1750	1930	1897	2070
LPS+mito-TEMPO	1370	1419	1394	1327	1282	1439

[truncated: 2 more sheets: Figure EV6, Gating Stradegy]
